# Supplementary material for: Task-related differences in network connectivity and dynamics in people with severe opioid use disorder compared with healthy controls
Source: Transl Psychiatry. 2026 Feb 3;16:111. doi: 10.1038/s41398-026-03845-6 (PMC12923702; doi:10.1038/s41398-026-03845-6)
Supplement: Supplementary file 2 — Supp Mat Table 1 [file 41398_2026_3845_MOESM2_ESM.xlsx]

## Sheet: Sheet1
	K=2	K=3	K=4	K=5	K=6	K=7	K=8	K=9	K=10	K=11	K=12	K=13	K=14	K=15
State #	p, t-stat, D	p, t-stat, D	p, t-stat, D	p, t-stat, D	p, t-stat, D	p, t-stat, D	p, t-stat, D	p, t-stat, D	p, t-stat, D	p, t-stat, D	p, t-stat, D	p, t-stat, D	p, t-stat, D	p, t-stat, D
1	0.23, -2.06, 0.24	0.05, -3.78, 0.52	0.04, -3.26, 0.52	0.08, -1.93, 0.39	0.12, -1.62, 0.32	0.26, -0.87, 0.18	0.05, -2.28, 0.48	0.08, -2.11, 0.46	0.08, -1.87, 0.44	0.08, -2, 0.44	0.13, -1.46, 0.34	0.11, -1.44, 0.33	0.23, -1.02, 0.23	0.22, -0.94, 0.21
2	0.34, -0.26, 0.12	0.48, -0.08, 0.04	0.22, -0.43, 0.21	0.17, -0.41, 0.28	0.08, -0.58, 0.43	0.15, -0.46, 0.31	0.06, -0.64, 0.45	0.18, -0.37, 0.3	0.07, -0.55, 0.44	0.28, -0.23, 0.17	0.02, -0.65, 0.59	0.1, -0.43, 0.4	0.25, -0.2, 0.19	0, -1.07, 0.88
3		0.11, 0.44, 0.36	0.07, 0.63, 0.45	0.48, 0.03, 0.02	0.44, -0.04, 0.03	0.4, 0.14, 0.08	0.41, 0.13, 0.08	0.12, 0.52, 0.36	0.16, 0.47, 0.3	0.08, 0.58, 0.4	0.06, 0.68, 0.45	0.16, 0.5, 0.32	0.09, 0.58, 0.39	0.09, 0.57, 0.4
4			0.31, 0.19, 0.13	0.06, 0.62, 0.48	0.29, 0.2, 0.15	0.37, 0.13, 0.08	0.48, -0.04, 0.03	0.5, 0, 0	0.48, 0.02, 0.01	0.41, 0.12, 0.07	0.33, -0.15, 0.1	0.43, -0.08, 0.05	0.43, -0.1, 0.05	0.23, 0.44, 0.23
5				0.24, -0.3, 0.21	0.17, 0.44, 0.28	0.09, -0.68, 0.39	0.4, 0.12, 0.08	0.41, 0.15, 0.09	0.43, -0.08, 0.04	0.45, -0.08, 0.05	0.2, 0.54, 0.27	0.48, -0.02, 0.01	0.46, 0.06, 0.04	0.47, -0.01, 0.01
6					0.04, 0.63, 0.55	0.36, 0.14, 0.09	0.39, -0.16, 0.09	0.49, -0.04, 0.02	0.32, -0.2, 0.14	0.4, 0.13, 0.08	0.29, 0.23, 0.17	0.38, 0.12, 0.1	0.29, 0.25, 0.17	0.24, -0.32, 0.2
7						0.07, 0.49, 0.46	0.28, -0.24, 0.19	0.19, 0.32, 0.24	0.18, 0.37, 0.29	0.46, 0.06, 0.04	0.4, -0.12, 0.08	0.48, 0.01, 0.01	0.4, -0.13, 0.08	0.36, -0.15, 0.1
8							0.08, 0.51, 0.42	0.02, 0.74, 0.57	0.31, 0.25, 0.14	0.22, 0.36, 0.22	0.12, 0.58, 0.35	0.28, -0.26, 0.17	0.1, 0.69, 0.39	0.25, -0.3, 0.21
9								0.4, -0.13, 0.09	0.3, -0.23, 0.16	0.28, -0.44, 0.18	0.32, -0.24, 0.14	0.32, -0.35, 0.15	0.25, -0.33, 0.21	0.33, 0.24, 0.13
10									0.02, 0.74, 0.61	0.05, 0.5, 0.48	0.23, 0.33, 0.22	0.48, -0.03, 0.02	0.06, 0.59, 0.46	0.02, 0.67, 0.6
11										0.48, 0.03, 0.02	0.03, 0.75, 0.53	0.08, 0.6, 0.4	0.39, -0.23, 0.1	0.41, -0.06, 0.04
12											0.19, -0.54, 0.25	0.04, 1.05, 0.54	0.02, 0.94, 0.64	0.13, -0.65, 0.36
13												0.02, 0.86, 0.68	0.42, -0.07, 0.04	0.24, -0.42, 0.23
14													0.02, -0.88, 0.64	0.06, 0.69, 0.48
15														0.5, -0.04, 0.02
