# Supplementary material for: Task-related differences in network connectivity and dynamics in people with severe opioid use disorder compared with healthy controls
Source: Transl Psychiatry. 2026 Feb 3;16:111. doi: 10.1038/s41398-026-03845-6 (PMC12923702; doi:10.1038/s41398-026-03845-6)
Supplement: Supplementary file 3 — Supp Mat Table 2 [file 41398_2026_3845_MOESM3_ESM.xlsx]

## Sheet: Sheet1
	K=2	K=3	K=4	K=5	K=6	K=7	K=8	K=9	K=10	K=11	K=12	K=13	K=14	K=15
State #	p, t-stat, D	p, t-stat, D	p, t-stat, D	p, t-stat, D	p, t-stat, D	p, t-stat, D	p, t-stat, D	p, t-stat, D	p, t-stat, D	p, t-stat, D	p, t-stat, D	p, t-stat, D	p, t-stat, D	p, t-stat, D
1	0.44, 0, 0.05	0.14, -0.05, 0.34	0.21, -0.04, 0.26	0.32, -0.02, 0.12	0.32, -0.02, 0.12	0.39, -0.01, 0.08	0.24, -0.04, 0.22	0.27, -0.03, 0.19	0.19, -0.04, 0.25	0.22, -0.03, 0.21	0.29, -0.02, 0.13	0.31, -0.03, 0.17	0.28, -0.03, 0.18	0.34, -0.02, 0.14
2	0.4, 0, 0.05	0.36, 0.01, 0.1	0.37, 0.01, 0.08	0.14, -0.03, 0.33	0.15, -0.02, 0.3	0.12, -0.03, 0.36	0.12, -0.02, 0.37	0.09, -0.03, 0.41	0.18, -0.02, 0.28	0.2, -0.02, 0.28	0.02, -0.03, 0.59	0.047, -0.03, 0.48	0.06, -0.03, 0.51	0.02, -0.03, 0.61
3		0.01, 0.04, 0.66	0.03, 0.03, 0.61	0.2, 0.02, 0.25	0.25, 0.01, 0.2	0.06, 0.02, 0.43	0.11, 0.02, 0.39	0.12, 0.02, 0.35	0.16, 0.02, 0.31	0.11, 0.02, 0.36	0.06, 0.02, 0.48	0.1, 0.02, 0.4	0.1, 0.02, 0.38	0.06, 0.03, 0.48
4			0.42, 0, 0.05	0.02, 0.03, 0.62	0.05, 0.02, 0.49	0.05, 0.02, 0.5	0.23, 0.01, 0.22	0.19, -0.01, 0.24	0.07, 0.02, 0.44	0.38, 0, 0.11	0.29, -0.01, 0.17	0.27, -0.01, 0.17	0.19, -0.01, 0.27	0.22, -0.01, 0.25
5				0.41, 0, 0.07	0.3, -0.01, 0.15	0.11, -0.02, 0.37	0.06, 0.02, 0.46	0.07, 0.02, 0.46	0.35, -0.01, 0.13	0.18, -0.01, 0.29	0.32, -0.01, 0.15	0.37, 0, 0.1	0.28, -0.01, 0.17	0.12, 0.01, 0.37
6					0.02, 0.01, 0.61	0.39, 0, 0.09	0.35, -0.01, 0.11	0.42, 0, 0.05	0.21, -0.01, 0.25	0.09, 0.02, 0.42	0.08, 0.01, 0.4	0.12, 0.01, 0.36	0.08, 0.01, 0.39	0.34, -0.01, 0.14
7						0.02, 0.01, 0.64	0.25, 0, 0.17	0.08, 0.02, 0.43	0.05, 0.01, 0.46	0.08, 0.01, 0.4	0.09, 0.02, 0.41	0.08, 0.02, 0.46	0.12, 0.01, 0.34	0.21, -0.01, 0.21
8							0.01, 0.02, 0.7	0.01, 0.02, 0.77	0.12, 0.01, 0.33	0.21, 0.01, 0.24	0.08, 0.01, 0.43	0.15, -0.01, 0.31	0.07, 0.01, 0.45	0.12, 0.01, 0.38
9								0.26, 0, 0.17	0.34, 0, 0.13	0.46, 0, 0.04	0.26, -0.01, 0.19	0.43, 0, 0.06	0.38, 0, 0.09	0.14, 0.01, 0.32
10									0.01, 0.02, 0.75	0, 0.02, 0.83	0.28, 0, 0.16	0.2, -0.01, 0.26	0.17, 0.01, 0.31	0, 0.02, 0.82
11										0.14, -0.01, 0.33	0.02, 0.01, 0.69	0.07, 0.01, 0.45	0.47, 0, 0.03	0.26, 0, 0.17
12											0.42, 0, 0.06	0.14, 0.01, 0.34	0.01, 0.01, 0.77	0.29, 0, 0.16
13												0.01, 0.01, 0.71	0.11, 0.01, 0.34	0.47, 0, 0.03
14													0.13, -0.01, 0.33	0.14, 0.01, 0.33
15														0.32, 0, 0.17
