# Supplementary material for: Task-related differences in network connectivity and dynamics in people with severe opioid use disorder compared with healthy controls
Source: Transl Psychiatry. 2026 Feb 3;16:111. doi: 10.1038/s41398-026-03845-6 (PMC12923702; doi:10.1038/s41398-026-03845-6)
Supplement: Supplementary file 4 — Supp Mat Table 3 [file 41398_2026_3845_MOESM4_ESM.xlsx]

## Sheet: Sheet1
K	LZC	BDMC	0 Transition Entropy	1 Transition Entropy	2 Transition Entropy	3 Transition Entropy	4 Transition Entropy
	p, t-stat, D	p, t-stat, D	p, t-stat, D	p, t-stat, D	p, t-stat, D	p, t-stat, D	p, t-stat, D
2	0.42, -0.01, 0.06	0.48, -5.36, 0.02	0.3, 0.03, 0.16	0.19, 0.01, 0.27	0.49, 0, 0.02	0.41, -0.01, 0.09	0.36, -0.02, 0.11
3	0.07, 0.03, 0.44	0.03, 203.19, 0.53	0.06, 0.13, 0.49	0.24, 0.02, 0.2	0.09, 0.06, 0.42	0.02, 0.13, 0.64	0.01, 0.18, 0.75
4	0.13, 0.02, 0.32	0.36, 78.88, 0.11	0.15, 0.12, 0.35	0.24, -0.03, 0.19	0.18, -0.06, 0.26	0.52, 0, 0	0.25, 0.06, 0.19
5	0.25, 0.02, 0.22	0.29, 181.95, 0.16	0.16, 0.1, 0.28	0.41, 0.01, 0.09	0.37, 0.02, 0.11	0.25, 0.06, 0.23	0.13, 0.1, 0.34
6	0.14, 0.02, 0.32	0.04, 490.7, 0.55	0.12, 0.13, 0.34	0.21, 0.03, 0.23	0.11, 0.08, 0.36	0.06, 0.13, 0.47	0.05, 0.15, 0.5
7	0.24, 0.02, 0.22	0.06, 522.58, 0.47	0.14, 0.12, 0.3	0.13, 0.05, 0.34	0.14, 0.08, 0.34	0.06, 0.13, 0.47	0.06, 0.13, 0.44
8	0.04, 0.04, 0.51	0.03, 721.98, 0.56	0.11, 0.15, 0.37	0.05, 0.07, 0.48	0.03, 0.12, 0.54	0.02, 0.16, 0.59	0.02, 0.18, 0.64
9	0.1, 0.03, 0.38	0.16, 432.51, 0.27	0.09, 0.16, 0.39	0.37, -0.02, 0.1	0.16, 0.07, 0.29	0.11, 0.11, 0.37	0.09, 0.13, 0.42
10	0.2, 0.02, 0.26	0.09, 615.31, 0.4	0.09, 0.17, 0.4	0.33, 0.02, 0.12	0.16, 0.07, 0.32	0.07, 0.12, 0.44	0.06, 0.14, 0.49
11	0.07, 0.03, 0.45	0.12, 430.03, 0.34	0.12, 0.16, 0.36	0.11, 0.07, 0.38	0.1, 0.1, 0.41	0.07, 0.13, 0.47	0.06, 0.14, 0.46
12	0.04, 0.03, 0.53	0.06, 703.45, 0.45	0.13, 0.15, 0.32	0.13, 0.06, 0.33	0.07, 0.11, 0.46	0.06, 0.12, 0.44	0.08, 0.12, 0.42
13	0.06, 0.03, 0.43	0.03, 934.67, 0.57	0.11, 0.17, 0.36	0.04, 0.1, 0.5	0.04, 0.13, 0.5	0.06, 0.14, 0.47	0.08, 0.13, 0.44
14	0.17, 0.02, 0.28	0.02, 948.51, 0.65	0.11, 0.18, 0.37	0.04, 0.1, 0.51	0.06, 0.13, 0.54	0.05, 0.14, 0.5	0.08, 0.13, 0.43
15	0.09, 0.03, 0.39	0.05, 962.74, 0.5	0.13, 0.17, 0.34	0.05, 0.11, 0.46	0.06, 0.11, 0.43	0.08, 0.12, 0.43	0.07, 0.12, 0.41
