# Supplementary material for: Task-related differences in network connectivity and dynamics in people with severe opioid use disorder compared with healthy controls
Source: Transl Psychiatry. 2026 Feb 3;16:111. doi: 10.1038/s41398-026-03845-6 (PMC12923702; doi:10.1038/s41398-026-03845-6)
Supplement: Supplementary file 5 — Supp Mat Table 4 [file 41398_2026_3845_MOESM5_ESM.xlsx]

## Sheet: Sheet1
	K=2	K=3	K=4	K=5	K=6	K=7	K=8	K=9	K=10	K=11	K=12	K=13	K=14	K=15
State #	p, t-stat, D	p, t-stat, D	p, t-stat, D	p, t-stat, D	p, t-stat, D	p, t-stat, D	p, t-stat, D	p, t-stat, D	p, t-stat, D	p, t-stat, D	p, t-stat, D	p, t-stat, D	p, t-stat, D	p, t-stat, D
1	0.14, 5.88, 0.33	0.09, 6.42, 0.42	0.17, 3.64, 0.29	0.14, 2.49, 0.31	0.09, 3.31, 0.41	0.09, 2.81, 0.37	0.04, 3.43, 0.51	0.18, 1.81, 0.26	0.26, 1.26, 0.2	0.15, 1.79, 0.29	0.14, 1.8, 0.3	0.15, 1.62, 0.32	0.14, 1.82, 0.33	0.07, 2.36, 0.45
2	0.09, -1.23, 0.41	0.08, -1.05, 0.43	0.06, -1.21, 0.49	0.24, -0.4, 0.19	0.2, -0.52, 0.26	0.09, -0.85, 0.4	0.08, -0.9, 0.43	0.09, -0.91, 0.42	0.37, 0.16, 0.08	0.25, -0.32, 0.17	0.5, -0.01, 0.01	0.47, -0.05, 0.03	0.44, 0.09, 0.04	0.48, -0.07, 0.03
3		0.34, -0.27, 0.12	0.35, -0.28, 0.11	0.26, -0.48, 0.2	0.09, -0.86, 0.41	0.33, -0.23, 0.12	0.47, 0.03, 0.02	0.45, -0.12, 0.06	0.1, -0.67, 0.37	0.26, 0.39, 0.2	0.14, -0.62, 0.3	0.13, -0.56, 0.33	0.46, 0.1, 0.04	0.07, 0.89, 0.47
4			0, 1.5, 0.85	0.06, -1.05, 0.5	0.41, 0.18, 0.08	0.47, -0.06, 0.02	0.39, 0.18, 0.07	0.43, 0.09, 0.04	0.46, 0.04, 0.02	0.3, -0.28, 0.15	0.23, 0.44, 0.22	0.2, 0.38, 0.24	0.08, -0.9, 0.42	0.19, -0.6, 0.28
5				0, 1.56, 0.9	0.02, 1.33, 0.69	0, 1.48, 0.86	0.01, 1.44, 0.74	0, 1.41, 0.97	0.27, 0.47, 0.2	0, 1.3, 0.96	0, 1.35, 0.89	0, 1.47, 1.19	0.01, 1.23, 0.8	0, 1.58, 1.05
6					0.16, 0.73, 0.3	0.41, -0.15, 0.06	0.24, -0.5, 0.21	0.23, -0.53, 0.22	0, 1.38, 1.02	0.46, -0.09, 0.04	0.04, 0.94, 0.53	0.15, 0.71, 0.35	0.41, 0.12, 0.07	0.48, -0.06, 0.03
7						0.39, -0.14, 0.08	0.15, 0.67, 0.29	0.05, 0.91, 0.5	0.08, 0.76, 0.44	0.07, 0.81, 0.47	0.37, -0.2, 0.08	0.03, 0.88, 0.52	0.09, 0.78, 0.42	0.06, 0.85, 0.47
8							0.14, -0.68, 0.32	0.16, -0.66, 0.31	0.16, -0.69, 0.31	0.09, -0.9, 0.42	0.3, 0.38, 0.18	0.04, -1.57, 0.55	0.02, -1.19, 0.65	0.13, -0.67, 0.32
9								0.2, 0.52, 0.25	0.11, -0.78, 0.35	0.11, -1.08, 0.39	0.2, -0.73, 0.25	0.2, -0.59, 0.25	0.31, -0.36, 0.16	0.09, -1.27, 0.4
10									0.32, 0.26, 0.13	0.29, 0.31, 0.14	0.01, -1.18, 0.63	0.03, -1.69, 0.56	0.04, -1.49, 0.54	0.09, -1.13, 0.39
11										0.26, -0.36, 0.2	0.21, -0.46, 0.21	0.07, -0.91, 0.42	0.02, -1.24, 0.61	0.46, -0.06, 0.03
12											0.2, 0.48, 0.25	0.11, 0.78, 0.36	0.38, -0.28, 0.11	0.23, -0.46, 0.22
13												0.41, -0.18, 0.09	0.1, 0.96, 0.4	0.37, -0.22, 0.09
14													0.03, 0.93, 0.55	0.14, 0.8, 0.34
15														0.33, 0.32, 0.12
