# Supplementary material for: Task-related differences in network connectivity and dynamics in people with severe opioid use disorder compared with healthy controls
Source: Transl Psychiatry. 2026 Feb 3;16:111. doi: 10.1038/s41398-026-03845-6 (PMC12923702; doi:10.1038/s41398-026-03845-6)
Supplement: Supplementary file 6 — Supp Mat Table 5 [file 41398_2026_3845_MOESM6_ESM.xlsx]

## Sheet: Sheet1
	K=2	K=3	K=4	K=5	K=6	K=7	K=8	K=9	K=10	K=11	K=12	K=13	K=14	K=15
State #	p, t-stat, D	p, t-stat, D	p, t-stat, D	p, t-stat, D	p, t-stat, D	p, t-stat, D	p, t-stat, D	p, t-stat, D	p, t-stat, D	p, t-stat, D	p, t-stat, D	p, t-stat, D	p, t-stat, D	p, t-stat, D
1	0.05, 0.06, 0.5	0.06, 0.08, 0.45	0.22, 0.04, 0.23	0.15, 0.06, 0.31	0.14, 0.06, 0.3	0.12, 0.07, 0.34	0.11, 0.07, 0.37	0.19, 0.05, 0.25	0.21, 0.04, 0.24	0.19, 0.05, 0.26	0.18, 0.05, 0.26	0.16, 0.05, 0.3	0.17, 0.05, 0.3	0.14, 0.05, 0.32
2	0.05, -0.06, 0.5	0.04, -0.06, 0.53	0.05, -0.06, 0.53	0.06, -0.04, 0.48	0.08, -0.03, 0.47	0.06, -0.04, 0.52	0.04, -0.04, 0.52	0.06, -0.04, 0.49	0.4, 0, 0.07	0.13, -0.02, 0.35	0.25, -0.01, 0.2	0.45, 0, 0.03	0.47, 0, 0.02	0.42, 0, 0.05
3		0.26, -0.02, 0.19	0.25, -0.02, 0.21	0.22, -0.02, 0.24	0.06, -0.04, 0.48	0.16, -0.02, 0.29	0.15, -0.02, 0.32	0.14, -0.02, 0.31	0.02, -0.04, 0.62	0.24, -0.01, 0.22	0.05, -0.03, 0.49	0.03, -0.03, 0.57	0.38, 0, 0.1	0.44, 0, 0.04
4			0.02, 0.03, 0.7	0.05, -0.04, 0.48	0.34, -0.01, 0.14	0.14, -0.02, 0.3	0.2, -0.02, 0.24	0.2, -0.02, 0.24	0.14, -0.01, 0.31	0.09, -0.02, 0.41	0.22, -0.01, 0.23	0.28, -0.01, 0.18	0.01, -0.04, 0.82	0.01, -0.04, 0.7
5				0.01, 0.03, 0.72	0.03, 0.02, 0.56	0.01, 0.03, 0.73	0.03, 0.03, 0.57	0, 0.03, 0.95	0.3, -0.01, 0.16	0, 0.04, 1.02	0, 0.03, 0.95	0, 0.04, 1.04	0, 0.04, 1	0, 0.03, 0.98
6					0.48, 0, 0.01	0.15, -0.02, 0.32	0.21, -0.01, 0.27	0.2, -0.01, 0.26	0, 0.04, 1.01	0.24, -0.01, 0.21	0.11, 0.01, 0.36	0.42, 0, 0.06	0.49, 0, 0	0.46, 0, 0.02
7						0.39, 0, 0.11	0.47, 0, 0.01	0.17, 0.01, 0.29	0.1, 0.01, 0.37	0.11, 0.01, 0.38	0.26, -0.01, 0.2	0.09, 0.01, 0.4	0.13, 0.01, 0.33	0.14, 0.01, 0.33
8							0.22, -0.01, 0.26	0.19, -0.01, 0.26	0.25, -0.01, 0.22	0.2, -0.01, 0.25	0.38, 0.01, 0.11	0.39, 0, 0.08	0.01, -0.02, 0.78	0.01, -0.02, 0.72
9								0.5, 0, 0.01	0.22, -0.01, 0.23	0.4, 0, 0.07	0.29, -0.01, 0.18	0.2, -0.01, 0.27	0.24, -0.01, 0.21	0.04, -0.02, 0.56
10									0.41, 0, 0.09	0.49, 0, 0	0.08, -0.02, 0.4	0.02, -0.02, 0.58	0.15, -0.01, 0.3	0.37, -0.01, 0.13
11										0.01, -0.02, 0.78	0.01, -0.02, 0.78	0.19, -0.01, 0.26	0.03, -0.02, 0.56	0.35, 0, 0.12
12											0.31, 0.01, 0.16	0.16, 0.01, 0.3	0.29, -0.01, 0.18	0.12, -0.01, 0.34
13												0.01, -0.02, 0.77	0.5, 0, 0.02	0.19, -0.01, 0.25
14													0.19, 0.01, 0.28	0.49, 0, 0
15														0.25, 0.01, 0.21
