# Supplementary material for: Task-related differences in network connectivity and dynamics in people with severe opioid use disorder compared with healthy controls
Source: Transl Psychiatry. 2026 Feb 3;16:111. doi: 10.1038/s41398-026-03845-6 (PMC12923702; doi:10.1038/s41398-026-03845-6)
Supplement: Supplementary file 7 — Supp Mat Table 6 [file 41398_2026_3845_MOESM7_ESM.xlsx]

## Sheet: Sheet1
K	LZC	BDMC	0 Transition Entropy	1 Transition Entropy	2 Transition Entropy	3 Transition Entropy	4 Transition Entropy
	p, t-stat, D	p, t-stat, D	p, t-stat, D	p, t-stat, D	p, t-stat, D	p, t-stat, D	p, t-stat, D
2	0.08, 0.05, 0.43	0.35, -35.79, 0.12	0.06, -0.1, 0.48	0.2, 0.01, 0.26	0.19, 0.02, 0.25	0.24, 0.03, 0.18	0.38, 0.02, 0.07
3	0.14, 0.03, 0.35	0.12, -213.48, 0.4	0.08, -0.13, 0.41	0.52, 0.00, 0.00	0.08, -0.06, 0.4	0.12, -0.09, 0.36	0.18, -0.1, 0.31
4	0.11, 0.04, 0.36	0.22, -211.87, 0.24	0.26, -0.06, 0.17	0.03, -0.05, 0.57	0.04, -0.09, 0.53	0.13, -0.08, 0.33	0.22, -0.07, 0.21
5	0.09, -0.03, 0.42	0.14, -314.36, 0.3	0.2, -0.11, 0.29	0.14, -0.03, 0.31	0.08, -0.1, 0.41	0.12, -0.1, 0.34	0.14, -0.11, 0.33
6	0.19, -0.02, 0.28	0.05, -533.64, 0.5	0.15, -0.12, 0.28	0.14, -0.06, 0.32	0.07, -0.13, 0.46	0.09, -0.14, 0.43	0.08, -0.15, 0.42
7	0.26, -0.01, 0.2	0.11, -470.41, 0.38	0.18, -0.14, 0.3	0.04, -0.1, 0.52	0.09, -0.12, 0.41	0.07, -0.14, 0.41	0.08, -0.15, 0.43
8	0.03, -0.04, 0.6	0.11, -544.26, 0.39	0.17, -0.15, 0.31	0.06, -0.1, 0.47	0.06, -0.14, 0.44	0.07, -0.16, 0.46	0.05, -0.17, 0.47
9	0.12, -0.03, 0.36	0.1, -539.68, 0.37	0.27, -0.09, 0.18	0.02, -0.12, 0.64	0.07, -0.13, 0.44	0.08, -0.13, 0.41	0.1, -0.13, 0.39
10	0.06, -0.04, 0.51	0.04, -796.57, 0.49	0.24, -0.1, 0.23	0.02, -0.11, 0.61	0.04, -0.14, 0.52	0.06, -0.15, 0.48	0.06, -0.15, 0.47
11	0.07, -0.04, 0.43	0.11, -531.34, 0.36	0.17, -0.13, 0.27	0.08, -0.09, 0.44	0.08, -0.12, 0.41	0.09, -0.14, 0.4	0.1, -0.14, 0.4
12	0.06, -0.03, 0.46	0.11, -672.02, 0.39	0.21, -0.12, 0.25	0.03, -0.13, 0.58	0.05, -0.16, 0.5	0.06, -0.16, 0.47	0.07, -0.15, 0.44
13	0.02, -0.04, 0.62	0.07, -794.93, 0.42	0.18, -0.13, 0.29	0.04, -0.11, 0.51	0.05, -0.15, 0.5	0.06, -0.16, 0.5	0.05, -0.16, 0.49
14	0.01, -0.04, 0.7	0.03, -1149.6, 0.58	0.1, -0.18, 0.38	0.03, -0.13, 0.56	0.03, -0.16, 0.56	0.04, -0.16, 0.51	0.05, -0.16, 0.49
15	0.04, -0.04, 0.53	0.02, -1108.14, 0.58	0.09, -0.19, 0.38	0, -0.18, 0.78	0.02, -0.2, 0.67	0.02, -0.2, 0.59	0.03, -0.19, 0.58
