# Supplementary material for: Task-related differences in network connectivity and dynamics in people with severe opioid use disorder compared with healthy controls
Source: Transl Psychiatry. 2026 Feb 3;16:111. doi: 10.1038/s41398-026-03845-6 (PMC12923702; doi:10.1038/s41398-026-03845-6)
Supplement: Supplementary file 8 — Supp Mat Table 7 [file 41398_2026_3845_MOESM8_ESM.xlsx]

## Sheet: Sheet1
	HC	MD	Group Comparisons
n	22	25
Age (years)	46.9±10.9 (30-65)	43.5±10.0 (19-60)	t(46)=-1.12, p=0.30
Females, n (%)	4 (9.1%)	6 (23.1%)	c2(1, 48)=0.70, p=0.40
Years of education	15.6±2.34 (11-20)	13.1±2.56 (9-20)	t(46)=-3.60, p<0.001
Caucasian, n (%)	18 (81.8%)	16 (61.5%)	c2(1,48)=2.37, p=0.12
Screening methadone dose (mg)		33.0±16.8 (2-85)
Age of first heroin use		24.5±8.0 (11-49)
Total years on methadone		8.2±6.8 (0.08-30)
*DSM-5 Peak Crack use		4.4±4.9 (0-11)
Smoking status, n (%)	22 (81.5%)	49 (98.0%)	OR=11.14, p=0.02
Current Psychiatric Diagnosis, n (%)	0 (0%)	9 (34.6%)	c2(1,48)=9.37, p=0.002
