# Supplementary material for: Task-related differences in network connectivity and dynamics in people with severe opioid use disorder compared with healthy controls
Source: Transl Psychiatry. 2026 Feb 3;16:111. doi: 10.1038/s41398-026-03845-6 (PMC12923702; doi:10.1038/s41398-026-03845-6)
Supplement: Supplementary file 9 — Supp Mat Table 8 [file 41398_2026_3845_MOESM9_ESM.xlsx]

## Sheet: Sheet1
Region Names		p-value	t-stat	Cohen's D
LH VisCent Striate 1	LH VisCent ExStr 1	0.01	-0.12648	0.664064
LH VisCent ExStr 3	LH VisCent ExStr 1	0.018	-0.142646	0.69594
LH VisCent ExStr 3	LH VisCent Striate 1	0.01	-0.141958	0.693809
LH VisCent ExStr 5	LH VisCent ExStr 1	0.019	-0.118079	0.658766
LH VisCent ExStr 5	LH VisCent Striate 1	0.011	-0.126171	0.638258
LH VisCent ExStr 5	LH VisCent ExStr 3	0.004	-0.129992	0.707797
LH VisPeri ExStrInf 1	LH VisCent ExStr 3	0.016	-0.0869279	0.596977
LH VisPeri ExStrInf 2	LH VisCent ExStr 1	0.028	-0.0945533	0.551345
LH VisPeri ExStrInf 2	LH VisCent Striate 1	0.022	-0.133446	0.667897
LH VisPeri ExStrInf 2	LH VisCent ExStr 3	0.003	-0.137531	0.852024
LH VisPeri ExStrInf 3	LH VisCent ExStr 3	0.012	-0.0954877	0.692435
LH VisPeri StriCal 1	LH VisCent Striate 1	0.015	-0.181388	0.722619
LH VisPeri StriCal 1	LH VisCent ExStr 3	0.027	-0.117476	0.618935
LH VisPeri StriCal 1	LH VisCent ExStr 5	0.005	-0.144776	0.763059
LH VisPeri ExStrSup 1	LH VisCent Striate 1	0.041	-0.0871128	0.507405
LH VisPeri ExStrSup 1	LH VisCent ExStr 3	0.003	-0.110331	0.808507
LH VisPeri ExStrSup 1	LH VisCent ExStr 5	0.007	-0.117214	0.69504
LH VisPeri ExStrSup 2	LH VisCent ExStr 3	0.036	-0.0873078	0.501453
LH SomMotA 1	LH VisCent ExStr 3	0.024	-0.0770729	0.626127
LH SomMotA 2	LH VisCent ExStr 3	0.046	-0.054303	0.521392
LH SomMotA 4	LH VisCent Striate 1	0.021	-0.0720781	0.623206
LH SomMotA 4	LH VisCent ExStr 3	0.006	-0.081804	0.742379
LH SomMotA 4	LH VisPeri ExStrInf 2	0.04	-0.06169	0.544004
LH SomMotA 4	LH VisPeri ExStrInf 3	0.042	-0.0634381	0.519912
LH SomMotA 4	LH VisPeri ExStrSup 1	0.036	-0.0575121	0.557567
LH SomMotA 5	LH VisCent ExStr 2	0.01	-0.0663794	0.686028
LH SomMotA 5	LH VisCent ExStr 3	0.013	-0.0740183	0.640431
LH SomMotA 5	LH VisPeri StriCal 1	0.016	-0.0731861	0.650222
LH SomMotA 5	LH VisPeri ExStrSup 1	0.03	-0.0693214	0.538078
LH SomMotA 6	LH VisCent ExStr 2	0.009	-0.0701885	0.775257
LH SomMotA 6	LH VisCent ExStr 3	0.003	-0.0913912	0.834022
LH SomMotA 6	LH VisPeri ExStrInf 2	0.016	-0.0973569	0.656707
LH SomMotA 6	LH VisPeri ExStrInf 3	0.021	-0.0736388	0.616261
LH SomMotB Aud 1	LH SomMotA 4	0.002	-0.104365	0.900979
LH SomMotB Aud 1	LH SomMotA 6	0.004	-0.11603	0.789673
LH SomMotB Aud 2	LH SomMotA 4	0.028	-0.0750494	0.580248
LH SomMotB Aud 2	LH SomMotA 6	0.035	-0.0902972	0.56017
LH SomMotB S2 1	LH VisCent Striate 1	0.043	-0.0687663	0.509949
LH SomMotB S2 1	LH SomMotA 4	0.039	-0.0833715	0.505541
LH SomMotB S2 2	LH VisCent ExStr 2	0.003	-0.0893031	0.775647
LH SomMotB S2 2	LH SomMotA 4	0.001	-0.123549	0.930953
LH SomMotB S2 2	LH SomMotA 5	0.036	-0.0935865	0.54925
LH SomMotB S2 2	LH SomMotA 6	0.004	-0.130476	0.849986
LH SomMotB S2 2	LH SomMotA 7	0.006	-0.11122	0.671622
LH SomMotB S2 2	LH SomMotB S2 1	0.049	-0.100352	0.483583
LH SomMotB Aud 3	LH VisPeri ExStrSup 2	0.042	-0.0820555	0.499485
LH SomMotB Aud 3	LH SomMotA 7	0.022	-0.0968319	0.64581
LH SomMotB Aud 3	LH SomMotB S2 2	0.011	-0.12513	0.67153
LH SomMotB S2 3	LH SomMotA 4	0.043	-0.0872028	0.530516
LH SomMotB Cent 1	LH VisCent ExStr 4	0.049	-0.0658865	0.481154
LH SomMotB Cent 1	LH VisPeri ExStrSup 2	0.001	-0.101877	0.851402
LH SomMotB Cent 1	LH SomMotA 1	0.034	-0.0791754	0.563893
LH SomMotB Cent 1	LH SomMotA 2	0.046	-0.0641346	0.491796
LH SomMotB Cent 1	LH SomMotA 4	0.014	-0.087536	0.686102
LH SomMotB Cent 1	LH SomMotA 6	0.016	-0.0763037	0.60118
LH SomMotB Cent 2	LH VisCent ExStr 2	0.041	-0.0420838	0.48209
LH SomMotB Cent 2	LH VisCent ExStr 3	0.017	-0.0726622	0.626982
LH SomMotB Cent 2	LH SomMotB S2 2	0.01	-0.111713	0.648369
LH SomMotB Cent 2	LH SomMotB Cent 1	0.047	-0.0714658	0.480171
LH DorsAttnA TempOcc 1	LH SomMotB S2 3	0.041	0.0818059	0.550664
LH DorsAttnA TempOcc 2	LH VisCent ExStr 3	0.015	-0.134426	0.690674
LH DorsAttnA ParOcc 1	LH VisCent ExStr 3	0.031	-0.0948067	0.524584
LH DorsAttnA SPL 1	LH VisCent ExStr 3	0.035	-0.0747917	0.500032
LH DorsAttnA SPL 1	LH VisCent ExStr 5	0.013	-0.132326	0.628468
LH DorsAttnA SPL 2	LH VisCent ExStr 3	0.018	-0.103356	0.609605
LH DorsAttnA SPL 3	LH VisCent ExStr 4	0.038	-0.106129	0.495391
LH DorsAttnA SPL 3	LH SomMotA 3	0.03	-0.0915609	0.555742
LH DorsAttnA SPL 3	LH SomMotA 4	0.015	-0.103727	0.605899
LH DorsAttnA SPL 3	LH SomMotA 6	0.046	-0.0894215	0.488791
LH DorsAttnA SPL 3	LH SomMotB Cent 2	0.047	-0.0878682	0.524144
LH DorsAttnB PostC 4	LH SomMotA 4	0.029	-0.0968858	0.551628
LH DorsAttnB PostC 4	LH SomMotB S2 2	0.042	-0.092436	0.523565
LH DorsAttnB PostC 4	LH SomMotB Cent 2	0.037	-0.0862753	0.506266
LH DorsAttnB FEF 1	LH VisCent ExStr 1	0.041	0.0738946	0.51789
LH DorsAttnB FEF 1	LH VisCent ExStr 3	0.028	-0.0609195	0.533972
LH DorsAttnB FEF 1	LH SomMotA 3	0.035	0.0851606	0.522614
LH SalVentAttnA ParMed 1	LH SomMotB S2 2	0.045	-0.0929586	0.517591
LH SalVentAttnA ParMed 1	LH SomMotB Aud 3	0.036	-0.111982	0.516841
LH SalVentAttnA FrMed 1	LH VisCent ExStr 3	0.018	-0.0704125	0.631632
LH SalVentAttnA FrMed 2	LH SomMotB Aud 3	0.043	-0.0851477	0.515574
LH SalVentAttnB IPL 1	LH SomMotB Aud 3	0.029	-0.111613	0.578663
LH SalVentAttnB IPL 1	LH SalVentAttnA FrMed 1	0.037	-0.086285	0.536694
LH SalVentAttnB Ins 1	LH VisPeri ExStrInf 1	0.005	0.110713	0.764053
LH SalVentAttnB Ins 1	LH VisPeri ExStrInf 3	0.028	0.0652458	0.575968
LH SalVentAttnB Ins 1	LH SomMotA 4	0.021	-0.0724011	0.613918
LH SalVentAttnB Ins 1	LH SalVentAttnB IPL 1	0.009	-0.133573	0.756277
LH LimbicB OFC 1	LH SomMotA 6	0.048	-0.0574566	0.470508
LH LimbicB OFC 2	LH DorsAttnA SPL 3	0.027	-0.048732	0.56997
LH LimbicA TempPole 1	LH SomMotB S2 1	0.024	0.11525	0.634608
LH LimbicA TempPole 1	LH SomMotB Aud 3	0.045	0.0921264	0.570178
LH LimbicA TempPole 1	LH SomMotB S2 3	0.002	0.111563	0.775694
LH LimbicA TempPole 1	LH DorsAttnB FEF 1	0.048	0.0545943	0.515844
LH LimbicA TempPole 1	LH SalVentAttnA ParOper 1	0.035	0.0606581	0.577949
LH LimbicA TempPole 1	LH SalVentAttnA FrMed 1	0.034	0.0757753	0.562123
LH LimbicA TempPole 2	LH VisCent ExStr 2	0.033	0.0692877	0.562788
LH LimbicA TempPole 2	LH SomMotB S2 3	0.034	0.0681498	0.561925
LH LimbicA TempPole 2	LH DorsAttnA SPL 2	0.026	0.0706813	0.537796
LH LimbicA TempPole 2	LH DorsAttnB PostC 1	0.025	0.0543363	0.56826
LH LimbicA TempPole 2	LH DorsAttnB PostC 2	0.034	0.0508468	0.540639
LH LimbicA TempPole 2	LH DorsAttnB PostC 3	0.04	0.0551081	0.528191
LH LimbicA TempPole 2	LH DorsAttnB PostC 4	0.027	0.0748508	0.603134
LH LimbicA TempPole 2	LH DorsAttnB FEF 1	0.023	0.0652069	0.612544
LH LimbicA TempPole 2	LH SalVentAttnB Ins 1	0.022	0.0814034	0.614105
LH LimbicA TempPole 4	LH DorsAttnB PostC 2	0.002	0.0736724	0.891534
LH LimbicA TempPole 4	LH SalVentAttnB Ins 1	0.046	0.0595318	0.470656
LH ContA Temp 1	LH VisCent ExStr 2	0.039	-0.0621027	0.542371
LH ContA Temp 1	LH SomMotA 6	0.028	-0.0775575	0.604909
LH ContA IPS 2	LH SomMotA 8	0.047	0.072559	0.526171
LH ContA IPS 2	LH SomMotB S2 3	0.034	0.0894852	0.544772
LH ContA IPS 2	LH LimbicB OFC 1	0.041	0.051033	0.518653
LH ContA IPS 2	LH LimbicA TempPole 1	0.013	0.0898311	0.69102
LH ContA IPS 2	LH LimbicA TempPole 2	0.024	0.0612555	0.617523
LH ContA IPS 2	LH LimbicA TempPole 3	0.042	0.0534499	0.582572
LH ContA PFCd 1	LH SomMotA 4	0.014	0.132022	0.691145
LH ContA PFCd 1	LH SomMotA 5	0.035	0.122554	0.575599
LH ContA PFCd 1	LH SomMotA 8	0.046	0.0892033	0.514034
LH ContA PFCl 2	LH VisCent ExStr 5	0.036	-0.0681948	0.537681
LH ContA PFCl 2	LH DorsAttnA SPL 3	0.04	-0.0779231	0.517068
LH ContA PFCl 2	LH DorsAttnB PostC 1	0.045	-0.0787373	0.530677
LH ContA PFCl 2	LH LimbicA TempPole 1	0.045	0.0615451	0.491594
LH ContA PFCl 3	LH VisCent ExStr 3	0.027	-0.073599	0.574774
LH ContA Cingm 1	LH SomMotB Aud 1	0.045	0.0608884	0.547198
LH ContA Cingm 1	LH SalVentAttnA FrMed 1	0.02	0.0714479	0.667698
LH ContA Cingm 1	LH LimbicB OFC 2	0.046	0.0491187	0.518223
LH ContB Temp 1	LH SomMotB S2 3	0.006	0.112051	0.730718
LH ContB IPL 1	LH SomMotB S2 3	0.027	0.077457	0.571411
LH ContB PFCl 1	LH SomMotA 4	0.033	0.06745	0.582658
LH ContB PFCl 1	LH ContA PFCl 3	0.03	0.109722	0.557792
LH ContB PFClv 1	LH DorsAttnB FEF 1	0.032	0.0716617	0.552571
LH ContB PFClv 1	LH ContA PFCd 1	0.025	0.0799699	0.569668
LH ContC pCun 2	LH SomMotB S2 2	0.045	-0.0857927	0.502031
LH ContC Cingp 1	LH DorsAttnA TempOcc 1	0.042	0.0692086	0.520159
LH ContC Cingp 1	LH DorsAttnB FEF 1	0.018	0.0830372	0.639563
LH ContC Cingp 1	LH SalVentAttnA ParMed 1	0.024	0.0895053	0.603401
LH ContC Cingp 1	LH ContA IPS 2	0.011	0.0814659	0.665192
LH ContC Cingp 1	LH ContA IPS 3	0.038	0.0696333	0.525451
LH ContC Cingp 1	LH ContA PFCl 1	0.042	0.055875	0.440436
LH ContC Cingp 1	LH ContA PFCl 2	0.041	0.0607649	0.490119
LH DefaultA IPL 1	LH SomMotB S2 3	0.042	0.0522272	0.481614
LH DefaultA IPL 1	LH DorsAttnB FEF 1	0.025	0.0578539	0.575433
LH DefaultA PFCd 1	LH SomMotA 2	0.03	0.058682	0.593829
LH DefaultA PFCd 1	LH SomMotA 8	0.044	0.0826867	0.525382
LH DefaultA PFCd 1	LH DorsAttnB FEF 1	0.021	0.0941729	0.576848
LH DefaultA PFCd 1	LH ContA PFCl 3	0.016	0.113793	0.703783
LH DefaultA pCunPCC 2	LH SomMotB S2 2	0.033	-0.0729963	0.537312
LH DefaultA pCunPCC 3	LH SomMotA 3	0.042	-0.0639121	0.507059
LH DefaultA pCunPCC 3	LH SomMotB S2 2	0.032	-0.0823763	0.53439
LH DefaultA pCunPCC 3	LH SalVentAttnA FrMed 1	0.032	-0.0841414	0.526168
LH DefaultA pCunPCC 3	LH SalVentAttnB PFCmp 1	0.029	-0.0865267	0.551483
LH DefaultA PFCm 1	LH ContA Cingm 1	0.039	0.042199	0.505748
LH DefaultA PFCm 2	LH DorsAttnB FEF 1	0.027	0.0637872	0.620508
LH DefaultA PFCm 2	LH ContB PFCl 1	0.021	0.110667	0.588719
LH DefaultB Temp 1	LH SomMotB S2 3	0.031	0.068246	0.593262
LH DefaultB Temp 1	LH DorsAttnB PostC 1	0.04	0.053528	0.525042
LH DefaultB Temp 1	LH DorsAttnB FEF 1	0.042	0.0546124	0.538779
LH DefaultB Temp 1	LH SalVentAttnB Ins 1	0.026	0.0902155	0.579834
LH DefaultB Temp 1	LH ContA Cingm 1	0.028	0.0805922	0.557708
LH DefaultB Temp 1	LH DefaultA IPL 1	0.046	-0.0580971	0.498089
LH DefaultB Temp 2	LH DorsAttnB FEF 1	0.031	0.0587496	0.539998
LH DefaultB Temp 2	LH DefaultA PFCm 2	0.045	0.102883	0.533172
LH DefaultB Temp 3	LH DorsAttnB FEF 1	0.038	0.0601729	0.55088
LH DefaultB Temp 3	LH SalVentAttnB Ins 1	0.002	0.116453	0.799821
LH DefaultB Temp 4	LH SomMotA 6	0.038	-0.0504355	0.506584
LH DefaultB Temp 4	LH DorsAttnA SPL 3	0.023	-0.0728477	0.587753
LH DefaultB IPL 1	LH VisCent ExStr 2	0.016	-0.0550374	0.611535
LH DefaultB PFCd 1	LH DorsAttnB FEF 1	0.011	0.0786906	0.713029
LH DefaultB PFCd 1	LH SalVentAttnA FrOper 2	0.033	0.0637655	0.565873
LH DefaultB PFCd 1	LH LimbicA TempPole 1	0.023	0.111065	0.618723
LH DefaultB PFCd 1	LH LimbicA TempPole 2	0.049	0.0793044	0.500805
LH DefaultB PFCd 1	LH LimbicA TempPole 4	0.027	0.066886	0.632101
LH DefaultB PFCd 2	LH DorsAttnB FEF 1	0.036	0.0673145	0.544614
LH DefaultB PFCd 3	LH DefaultB PFCd 1	0.036	0.10202	0.524499
LH DefaultB PFCd 4	LH ContA PFCd 1	0.045	0.101942	0.497583
LH DefaultB PFCv 1	LH SalVentAttnB IPL 1	0.009	-0.0977409	0.724311
LH DefaultB PFCv 1	LH LimbicA TempPole 1	0.013	0.123375	0.651909
LH DefaultB PFCv 1	LH DefaultB Temp 1	0.02	0.114461	0.600293
LH DefaultB PFCv 3	LH VisCent ExStr 1	0.044	0.074937	0.506014
LH DefaultB PFCv 3	LH VisPeri ExStrInf 1	0.04	0.0825851	0.536876
LH DefaultB PFCv 3	LH ContA Cingm 1	0.043	0.0556126	0.498181
LH DefaultC IPL 1	LH ContA PFCl 3	0.034	0.0900396	0.560874
LH DefaultC IPL 1	LH ContB IPL 1	0.048	0.0751419	0.472035
LH DefaultC IPL 1	LH DefaultA pCunPCC 2	0.023	-0.0943071	0.580135
LH DefaultC Rsp 1	LH VisCent ExStr 3	0.041	-0.0641652	0.482881
LH DefaultC PHC 1	LH DorsAttnA SPL 3	0.045	-0.0609652	0.488159
LH DefaultC PHC 1	LH DorsAttnB FEF 1	0.022	0.0823154	0.656138
LH DefaultC PHC 1	LH LimbicB OFC 1	0.026	0.0768155	0.595553
LH DefaultC PHC 1	LH LimbicA TempPole 2	0.022	0.109136	0.646533
LH DefaultC PHC 1	LH DefaultB PFCv 3	0.031	0.0892991	0.628574
LH TempPar 1	LH VisCent ExStr 5	0.031	-0.0930285	0.59221
LH TempPar 1	LH VisPeri ExStrSup 1	0.018	-0.102213	0.685023
LH TempPar 2	LH DorsAttnA SPL 3	0.036	-0.0770767	0.497614
RH VisCent ExStr 1	LH VisCent Striate 1	0.009	-0.155225	0.753197
RH VisCent ExStr 1	LH VisCent ExStr 3	0.002	-0.156946	0.881986
RH VisCent ExStr 1	LH SalVentAttnB Ins 1	0.041	0.0988079	0.518385
RH VisCent ExStr 2	LH SomMotA 6	0.008	-0.109613	0.742098
RH VisCent ExStr 2	LH DefaultA PFCm 2	0.026	0.094867	0.579023
RH VisCent Striate 1	LH VisCent Striate 1	0.007	-0.154841	0.749294
RH VisCent Striate 1	LH VisCent ExStr 3	0.006	-0.166411	0.708264
RH VisCent Striate 1	LH VisCent ExStr 5	0.02	-0.142251	0.648329
RH VisCent Striate 1	LH VisPeri ExStrInf 2	0.036	-0.110538	0.577032
RH VisCent Striate 1	LH VisPeri StriCal 1	0.003	-0.177915	0.788476
RH VisCent Striate 1	LH VisPeri ExStrSup 1	0.016	-0.0953051	0.67927
RH VisCent Striate 1	LH SomMotA 6	0.012	-0.0971782	0.657365
RH VisCent Striate 1	LH SomMotB S2 1	0.03	-0.0728405	0.531425
RH VisCent Striate 1	LH SomMotB Cent 1	0.008	-0.0878519	0.738272
RH VisCent ExStr 3	LH SalVentAttnB Ins 1	0.041	0.0416538	0.497942
RH VisCent ExStr 3	LH ContB PFClv 1	0.02	0.0665196	0.590933
RH VisCent ExStr 3	LH DefaultB PFCv 2	0.035	0.0553497	0.561519
RH VisCent ExStr 3	LH DefaultB PFCv 3	0.018	0.0602575	0.620035
RH VisCent ExStr 4	LH VisCent Striate 1	0.03	-0.0932985	0.551205
RH VisCent ExStr 4	LH SomMotA 8	0.029	0.0963393	0.592337
RH VisCent ExStr 4	LH ContB PFClv 1	0.031	0.0779352	0.575546
RH VisCent ExStr 4	LH DefaultA PFCm 2	0.02	0.0711692	0.6032
RH VisCent ExStr 4	LH DefaultB PFCv 2	0.006	0.0986381	0.852478
RH VisCent ExStr 4	LH DefaultB PFCv 3	0.014	0.0868825	0.673573
RH VisCent ExStr 5	LH VisCent Striate 1	0.023	-0.132355	0.5824
RH VisCent ExStr 5	LH VisCent ExStr 3	0.008	-0.130291	0.780805
RH VisCent ExStr 5	LH VisCent ExStr 5	0.048	-0.107321	0.480883
RH VisCent ExStr 5	LH VisPeri StriCal 1	0.035	-0.1172	0.56387
RH VisCent ExStr 5	LH ContC pCun 1	0.037	-0.110523	0.534278
RH VisPeri ExStrInf 1	LH VisCent Striate 1	0.011	-0.131884	0.703856
RH VisPeri ExStrInf 1	LH VisCent ExStr 3	0.003	-0.135523	0.886772
RH VisPeri ExStrInf 1	LH SalVentAttnB Ins 1	0.024	0.0940965	0.579357
RH VisPeri ExStrInf 1	RH VisCent Striate 1	0.038	-0.10065	0.551289
RH VisPeri ExStrInf 2	LH SomMotA 4	0.013	-0.0802166	0.634175
RH VisPeri ExStrInf 2	LH SomMotA 5	0.02	-0.0820462	0.600813
RH VisPeri ExStrInf 2	LH SomMotA 6	0.047	-0.0641787	0.474282
RH VisPeri ExStrInf 2	LH SalVentAttnB Ins 1	0.042	0.0690034	0.502465
RH VisPeri ExStrInf 2	RH VisCent ExStr 5	0.043	-0.0742573	0.507194
RH VisPeri StriCal 1	LH VisCent Striate 1	0.019	-0.16595	0.641206
RH VisPeri StriCal 1	LH VisCent ExStr 3	0.002	-0.156387	0.88799
RH VisPeri StriCal 1	LH VisCent ExStr 5	0.005	-0.136386	0.736197
RH VisPeri StriCal 1	LH VisPeri StriCal 1	0.014	-0.132476	0.606656
RH VisPeri StriCal 1	LH SomMotA 5	0.037	-0.0640442	0.558578
RH VisPeri StriCal 1	LH SomMotB Cent 1	0.047	-0.0548692	0.482879
RH VisPeri StriCal 1	RH VisCent ExStr 1	0.043	-0.0930114	0.488446
RH VisPeri ExStrSup 1	LH VisCent ExStr 2	0.033	-0.0551258	0.601237
RH VisPeri ExStrSup 1	LH VisCent Striate 1	0.003	-0.133668	0.817983
RH VisPeri ExStrSup 1	LH VisCent ExStr 3	0.001	-0.120969	0.863665
RH VisPeri ExStrSup 1	LH VisCent ExStr 5	0.03	-0.0795915	0.578389
RH VisPeri ExStrSup 1	LH SomMotA 5	0.027	-0.0674888	0.532255
RH VisPeri ExStrSup 1	LH SomMotB Cent 1	0.017	-0.0674057	0.586469
RH VisPeri ExStrSup 1	RH VisCent Striate 1	0.005	-0.120823	0.664297
RH VisPeri ExStrSup 2	LH VisCent Striate 1	0.047	-0.0949062	0.531299
RH VisPeri ExStrSup 2	LH VisCent ExStr 3	0.012	-0.111258	0.699093
RH VisPeri ExStrSup 2	LH VisCent ExStr 5	0.021	-0.121102	0.641607
RH VisPeri ExStrSup 2	LH SomMotA 4	0.007	-0.0737928	0.669116
RH VisPeri ExStrSup 2	LH SomMotA 5	0.021	-0.0890589	0.585774
RH VisPeri ExStrSup 2	LH DorsAttnA SPL 1	0.017	-0.129133	0.684219
RH VisPeri ExStrSup 2	LH ContC pCun 1	0.042	-0.107737	0.540739
RH VisPeri ExStrSup 3	LH VisPeri ExStrSup 2	0.033	-0.113962	0.552033
RH VisPeri ExStrSup 3	LH SalVentAttnB IPL 1	0.042	0.0768414	0.54994
RH VisPeri ExStrSup 3	LH LimbicA TempPole 4	0.019	0.0556074	0.640008
RH VisPeri ExStrSup 3	LH ContA IPS 3	0.034	0.078597	0.547042
RH VisPeri ExStrSup 3	LH ContA PFClv 1	0.043	0.0660062	0.502676
RH VisPeri ExStrSup 3	LH ContB IPL 1	0.02	0.0805075	0.594325
RH VisPeri ExStrSup 3	LH ContB PFCl 1	0.002	0.0990475	0.812484
RH VisPeri ExStrSup 3	LH DefaultA IPL 1	0.044	0.0571291	0.45748
RH VisPeri ExStrSup 3	LH DefaultB PFCd 3	0.034	0.0709171	0.602245
RH VisPeri ExStrSup 3	LH DefaultB PFCv 3	0.023	0.0726163	0.628924
RH SomMotA 1	LH DorsAttnB PostC 1	0.041	-0.118754	0.541426
RH SomMotA 1	RH VisPeri ExStrInf 2	0.049	-0.0744537	0.524947
RH SomMotA 2	LH VisCent ExStr 3	0.042	-0.0595863	0.497611
RH SomMotA 3	LH VisCent ExStr 3	0.048	-0.0581184	0.484525
RH SomMotA 3	LH VisCent ExStr 5	0.046	-0.0698274	0.507919
RH SomMotA 3	LH SomMotA 4	0.021	-0.120731	0.608069
RH SomMotA 3	LH SomMotA 6	0.028	-0.107902	0.587894
RH SomMotA 3	LH SomMotB S2 1	0.044	-0.0881329	0.52744
RH SomMotA 3	LH SomMotB Aud 3	0.029	-0.098952	0.576568
RH SomMotA 3	LH DorsAttnA ParOcc 1	0.048	-0.0928278	0.54082
RH SomMotA 3	LH TempPar 2	0.041	-0.0727806	0.480143
RH SomMotA 4	LH VisPeri ExStrInf 2	0.015	-0.0838641	0.676271
RH SomMotA 4	LH SomMotA 5	0.03	-0.0890627	0.533723
RH SomMotA 4	LH SomMotA 6	0.023	-0.0850786	0.622046
RH SomMotA 4	LH SomMotB Aud 2	0.033	-0.0808285	0.585006
RH SomMotA 4	LH SomMotB S2 2	0.029	-0.0952154	0.584082
RH SomMotA 4	LH SomMotB Cent 2	0.029	-0.0784203	0.63056
RH SomMotA 4	LH SalVentAttnA ParMed 1	0.028	-0.0748736	0.546607
RH SomMotA 4	LH DefaultA pCunPCC 3	0.045	-0.0821632	0.508562
RH SomMotA 4	LH DefaultC IPL 1	0.03	-0.0629216	0.546048
RH SomMotA 4	LH DefaultC Rsp 1	0.049	-0.057403	0.488604
RH SomMotA 4	LH TempPar 2	0.041	-0.0663976	0.485343
RH SomMotA 4	RH SomMotA 3	0.015	-0.0946801	0.618901
RH SomMotA 5	LH SomMotA 3	0.018	-0.0908341	0.607676
RH SomMotA 6	LH VisCent Striate 1	0.012	-0.0904874	0.625555
RH SomMotA 6	LH VisCent ExStr 3	0.045	-0.0583618	0.523798
RH SomMotA 6	LH VisPeri ExStrInf 3	0.013	-0.081668	0.596946
RH SomMotA 6	RH VisCent ExStr 1	0.024	-0.0751096	0.582367
RH SomMotA 6	RH VisPeri ExStrInf 2	0.032	-0.0755448	0.542734
RH SomMotA 6	RH VisPeri ExStrSup 1	0.02	-0.0694137	0.603975
RH SomMotA 6	RH SomMotA 4	0.015	-0.119788	0.599414
RH SomMotA 7	LH VisPeri ExStrSup 1	0.047	-0.0614176	0.506018
RH SomMotA 7	LH ContA PFCd 1	0.031	0.0957047	0.571704
RH SomMotA 8	LH SomMotB S2 2	0.008	-0.115107	0.755267
RH SomMotA 8	LH SomMotB Aud 3	0.027	-0.0838689	0.593045
RH SomMotA 8	LH SomMotB Cent 1	0.025	-0.0668654	0.560884
RH SomMotA 8	LH DefaultA PFCd 1	0.029	0.0952643	0.579702
RH SomMotA 9	LH VisCent Striate 1	0.031	-0.0793101	0.522086
RH SomMotA 9	LH SomMotB S2 2	0.006	-0.113924	0.794626
RH SomMotA 9	LH SomMotB Cent 1	0.002	-0.10912	0.827058
RH SomMotA 9	LH ContA PFCl 3	0.044	0.0690169	0.511359
RH SomMotA 10	RH SomMotA 9	0.039	-0.108645	0.507212
RH SomMotA 11	LH LimbicA TempPole 2	0.043	0.0954351	0.515482
RH SomMotA 11	LH ContA IPS 2	0.034	0.0678864	0.524149
RH SomMotA 11	LH DefaultA PFCm 2	0.016	0.0855043	0.595762
RH SomMotB Aud 1	LH SomMotA 4	0.023	-0.0686945	0.567502
RH SomMotB Aud 1	LH SomMotA 6	0.029	-0.0794195	0.573209
RH SomMotB Aud 1	LH SomMotB Cent 1	0.04	-0.0870379	0.563796
RH SomMotB Aud 1	LH SalVentAttnA FrOper 1	0.041	-0.0647337	0.520209
RH SomMotB Aud 1	LH LimbicA TempPole 1	0.01	0.104101	0.638575
RH SomMotB Aud 1	LH ContC pCun 1	0.049	-0.0843704	0.473145
RH SomMotB Aud 1	RH SomMotA 6	0.042	-0.0894345	0.54808
RH SomMotB Aud 2	LH SomMotA 6	0.004	-0.099896	0.795161
RH SomMotB Aud 2	LH SomMotB Aud 2	0.034	-0.111521	0.543435
RH SomMotB Aud 2	LH SomMotB S2 1	0.001	-0.147212	0.897718
RH SomMotB Aud 2	LH SomMotB S2 2	0.021	-0.110709	0.620772
RH SomMotB Aud 2	LH SomMotB Cent 1	0.022	-0.0892512	0.580015
RH SomMotB Aud 2	LH ContB PFClv 2	0.015	-0.0925111	0.636893
RH SomMotB Aud 2	RH SomMotA 9	0.046	-0.0803017	0.50603
RH SomMotB S2 1	LH SomMotA 4	0.027	-0.0708174	0.571819
RH SomMotB S2 1	LH SomMotA 6	0	-0.123446	1.07272
RH SomMotB S2 1	LH SomMotB Cent 2	0.039	-0.0657751	0.47177
RH SomMotB S2 1	LH SalVentAttnA ParMed 1	0.022	-0.0874823	0.588293
RH SomMotB S2 1	LH SalVentAttnB IPL 1	0.041	-0.0645459	0.513285
RH SomMotB S2 1	LH ContA PFCd 1	0.019	-0.0702716	0.581481
RH SomMotB S2 1	LH ContB PFClv 2	0.016	-0.0734806	0.58542
RH SomMotB S2 1	RH SomMotA 6	0.004	-0.100397	0.675247
RH SomMotB S2 1	RH SomMotA 9	0.027	-0.0833473	0.602566
RH SomMotB S2 1	RH SomMotA 10	0.045	-0.0652667	0.502466
RH SomMotB S2 2	LH VisCent Striate 1	0.015	-0.0871311	0.705389
RH SomMotB S2 2	LH SomMotA 3	0.012	-0.0836224	0.672136
RH SomMotB S2 2	LH SomMotA 5	0.037	-0.0749025	0.520752
RH SomMotB S2 2	LH SomMotA 6	0	-0.127904	0.972032
RH SomMotB S2 2	LH SomMotA 7	0.03	-0.0899554	0.551213
RH SomMotB S2 2	LH SomMotB Aud 2	0.01	-0.115151	0.663257
RH SomMotB S2 2	LH SomMotB S2 1	0.029	-0.101214	0.585619
RH SomMotB S2 2	LH SomMotB S2 2	0.012	-0.125695	0.683515
RH SomMotB S2 2	LH SalVentAttnA ParOper 1	0.047	-0.0687195	0.512568
RH SomMotB S2 2	RH SomMotA 1	0.012	-0.0824146	0.653079
RH SomMotB S2 2	RH SomMotA 3	0.016	-0.106071	0.632335
RH SomMotB S2 2	RH SomMotA 10	0.019	-0.0966744	0.610949
RH SomMotB S2 3	LH SomMotA 4	0.023	-0.0712933	0.585327
RH SomMotB S2 3	LH SomMotA 6	0	-0.124425	1.12763
RH SomMotB S2 3	LH SomMotA 7	0.006	-0.0912158	0.716125
RH SomMotB S2 3	LH SomMotB S2 2	0.025	-0.104113	0.61739
RH SomMotB S2 3	LH SomMotB Cent 1	0.039	-0.0995301	0.527283
RH SomMotB S2 3	LH SomMotB Cent 2	0.014	-0.0906748	0.640916
RH SomMotB S2 3	LH SalVentAttnA ParMed 1	0.01	-0.112169	0.732458
RH SomMotB S2 3	LH SalVentAttnB IPL 1	0.018	-0.068874	0.610896
RH SomMotB S2 3	RH SomMotA 2	0.033	-0.0785063	0.54666
RH SomMotB S2 3	RH SomMotA 3	0.021	-0.0920324	0.571217
RH SomMotB S2 3	RH SomMotA 6	0.023	-0.0850823	0.604147
RH SomMotB S2 3	RH SomMotA 9	0.023	-0.0786163	0.585446
RH SomMotB S2 3	RH SomMotA 10	0.018	-0.09217	0.6399
RH SomMotB S2 4	LH VisCent Striate 1	0.041	-0.073887	0.543744
RH SomMotB S2 4	LH SomMotA 4	0.025	-0.0819959	0.578788
RH SomMotB S2 4	LH SomMotA 6	0.038	-0.0905136	0.551322
RH SomMotB S2 4	LH SomMotB S2 2	0.015	-0.119026	0.639174
RH SomMotB S2 4	LH SomMotB Cent 1	0.016	-0.0993124	0.700045
RH SomMotB S2 4	RH VisCent Striate 1	0.028	-0.0667447	0.541746
RH SomMotB S2 4	RH SomMotA 1	0.004	-0.112544	0.756616
RH SomMotB Cent 1	LH VisCent Striate 1	0.023	-0.0800116	0.604114
RH SomMotB Cent 1	LH VisPeri ExStrSup 2	0.036	-0.0607794	0.516332
RH SomMotB Cent 1	LH SomMotA 4	0.021	-0.0752167	0.612126
RH SomMotB Cent 1	LH SomMotA 6	0	-0.11481	0.918266
RH SomMotB Cent 1	LH SomMotB Aud 2	0.031	-0.083303	0.549354
RH SomMotB Cent 1	LH LimbicA TempPole 2	0.034	0.0701311	0.581189
RH SomMotB Cent 1	LH ContA PFCl 2	0.026	-0.113352	0.567292
RH SomMotB Cent 1	RH VisCent Striate 1	0.012	-0.0836853	0.69222
RH SomMotB Cent 1	RH SomMotA 2	0.046	-0.0922323	0.531004
RH SomMotB Cent 1	RH SomMotA 3	0.048	-0.07803	0.504474
RH SomMotB Cent 1	RH SomMotB Aud 1	0.038	-0.0890142	0.510279
RH SomMotB Cent 1	RH SomMotB Aud 2	0.032	-0.10821	0.56198
RH DorsAttnA TempOcc 1	LH ContB PFClv 1	0.021	0.0821317	0.591245
RH DorsAttnA TempOcc 1	LH DefaultA PFCm 2	0.034	0.0849699	0.561873
RH DorsAttnA TempOcc 1	LH DefaultB PFCv 3	0.03	0.0932846	0.601463
RH DorsAttnA TempOcc 1	RH VisPeri ExStrSup 3	0.006	0.127766	0.768513
RH DorsAttnA ParOcc 1	LH VisCent Striate 1	0.032	-0.0855754	0.555949
RH DorsAttnA ParOcc 1	LH SomMotA 6	0.031	-0.0716136	0.594044
RH DorsAttnA ParOcc 1	RH SomMotB S2 4	0.047	0.0787549	0.471688
RH DorsAttnA SPL 1	LH VisCent Striate 1	0.017	-0.106391	0.638541
RH DorsAttnA SPL 1	LH VisCent ExStr 5	0.004	-0.173339	0.865774
RH DorsAttnA SPL 1	LH SomMotA 5	0.03	-0.0814141	0.526855
RH DorsAttnA SPL 1	RH VisCent ExStr 5	0.021	-0.136139	0.575705
RH DorsAttnA SPL 2	LH VisCent Striate 1	0.045	-0.0847166	0.527314
RH DorsAttnA SPL 2	LH ContC Cingp 1	0.042	0.0595059	0.47842
RH DorsAttnA SPL 3	LH SalVentAttnA ParMed 1	0.044	0.0788833	0.503766
RH DorsAttnA SPL 3	RH VisPeri ExStrSup 3	0.024	0.0920095	0.602693
RH DorsAttnA SPL 3	RH DorsAttnA TempOcc 1	0.048	0.0900597	0.450283
RH DorsAttnA SPL 4	LH ContA PFClv 1	0.041	0.0985418	0.56948
RH DorsAttnA SPL 4	LH ContA PFCl 1	0.024	0.0837703	0.616978
RH DorsAttnA SPL 4	LH ContB IPL 1	0.035	0.0926838	0.545638
RH DorsAttnA SPL 4	LH ContB PFClv 1	0.03	0.0797953	0.54739
RH DorsAttnA SPL 4	LH DefaultA PFCm 2	0.044	0.0676661	0.505599
RH DorsAttnA SPL 4	RH VisCent ExStr 3	0.029	0.0828889	0.542975
RH DorsAttnB PostC 1	LH SomMotA 3	0.014	-0.0949758	0.676582
RH DorsAttnB PostC 1	LH SomMotB Cent 1	0.019	-0.107826	0.618796
RH DorsAttnB PostC 1	LH LimbicB OFC 2	0.03	-0.0657189	0.542529
RH DorsAttnB PostC 1	LH ContA PFCl 2	0.026	-0.0961948	0.585642
RH DorsAttnB PostC 1	RH SomMotB S2 1	0.044	-0.0731822	0.519473
RH DorsAttnB PostC 2	LH SomMotA 2	0.035	-0.0941874	0.52429
RH DorsAttnB PostC 2	LH SomMotA 3	0.042	-0.084748	0.519095
RH DorsAttnB PostC 2	RH VisCent ExStr 4	0.032	0.0755358	0.566519
RH DorsAttnB PostC 3	LH VisCent ExStr 2	0.033	-0.0929958	0.519334
RH DorsAttnB PostC 3	LH VisCent Striate 1	0.025	-0.114836	0.611417
RH DorsAttnB PostC 3	LH SomMotA 3	0.022	-0.0925539	0.572738
RH DorsAttnB PostC 3	LH SomMotA 4	0.033	-0.0721936	0.521799
RH DorsAttnB PostC 3	LH SomMotB Cent 1	0.017	-0.0826463	0.607019
RH DorsAttnB PostC 3	LH DorsAttnA TempOcc 1	0.041	-0.0856537	0.505494
RH DorsAttnB PostC 3	RH SomMotB S2 1	0.029	-0.0691135	0.536541
RH DorsAttnB PostC 4	LH SomMotA 1	0.016	-0.0921294	0.631694
RH DorsAttnB PostC 4	LH SomMotA 6	0.039	-0.0970642	0.492857
RH DorsAttnB PostC 4	LH SomMotB Aud 2	0.038	-0.0724135	0.48628
RH DorsAttnB PostC 4	LH SomMotB Cent 2	0.041	-0.0695353	0.487177
RH DorsAttnB PostC 4	LH DorsAttnA ParOcc 1	0.04	-0.0767466	0.516049
RH DorsAttnB PostC 4	RH SomMotA 3	0.042	-0.0948524	0.51859
RH DorsAttnB FEF 1	LH SalVentAttnA Ins 1	0.029	0.0898439	0.618647
RH SalVentAttnA ParOper 1	LH SomMotA 3	0.002	-0.0957939	0.814204
RH SalVentAttnA ParOper 1	LH SomMotA 4	0	-0.145314	1.02654
RH SalVentAttnA ParOper 1	LH SomMotA 5	0.015	-0.118724	0.709281
RH SalVentAttnA ParOper 1	LH SomMotA 6	0.003	-0.150582	0.881167
RH SalVentAttnA ParOper 1	LH SomMotA 7	0.02	-0.103807	0.61432
RH SalVentAttnA ParOper 1	LH SomMotB S2 2	0.009	-0.133035	0.719332
RH SalVentAttnA ParOper 1	LH SomMotB Cent 2	0.007	-0.102034	0.727693
RH SalVentAttnA ParOper 1	LH ContA PFCl 2	0.021	-0.0822364	0.592323
RH SalVentAttnA PrC 1	RH SomMotA 3	0.036	-0.106198	0.551373
RH SalVentAttnA PrC 1	RH SomMotB S2 3	0.011	-0.104587	0.644616
RH SalVentAttnA Ins 1	LH VisPeri ExStrInf 2	0.039	-0.0559518	0.532913
RH SalVentAttnA Ins 1	LH SomMotA 6	0.023	-0.0624866	0.624237
RH SalVentAttnA Ins 1	LH DorsAttnA SPL 1	0.031	-0.0526132	0.542714
RH SalVentAttnA Ins 1	RH VisCent ExStr 5	0.024	-0.0561384	0.585262
RH SalVentAttnA Ins 1	RH SomMotA 6	0.03	-0.0693273	0.590473
RH SalVentAttnA Ins 2	LH VisCent Striate 1	0.019	-0.0806755	0.626033
RH SalVentAttnA Ins 2	LH VisCent ExStr 5	0.038	-0.0599382	0.521444
RH SalVentAttnA Ins 2	LH VisPeri ExStrInf 2	0.048	-0.0799345	0.51804
RH SalVentAttnA Ins 2	LH SomMotA 3	0.028	-0.0740727	0.544013
RH SalVentAttnA Ins 2	LH SomMotA 4	0	-0.107354	1.02964
RH SalVentAttnA Ins 2	LH SomMotA 6	0	-0.142558	1.14336
RH SalVentAttnA Ins 2	LH SomMotA 7	0.023	-0.087899	0.634846
RH SalVentAttnA Ins 2	LH SomMotB Aud 2	0.023	-0.112852	0.636372
RH SalVentAttnA Ins 2	LH SomMotB S2 1	0.033	-0.103234	0.60523
RH SalVentAttnA Ins 2	LH SomMotB S2 2	0.005	-0.132118	0.785315
RH SalVentAttnA Ins 2	LH SomMotB Cent 1	0.017	-0.0901672	0.69072
RH SalVentAttnA Ins 2	LH DorsAttnA SPL 1	0.01	-0.0962069	0.697718
RH SalVentAttnA Ins 2	LH DorsAttnA SPL 3	0.025	-0.0826317	0.576504
RH SalVentAttnA Ins 2	LH SalVentAttnA ParMed 1	0.021	-0.0982459	0.569056
RH SalVentAttnA Ins 2	LH ContA PFCd 1	0.04	-0.0751371	0.511644
RH SalVentAttnA Ins 2	LH DefaultA pCunPCC 3	0.036	-0.0947997	0.55463
RH SalVentAttnA Ins 2	RH VisCent Striate 1	0.028	-0.0735034	0.576694
RH SalVentAttnA Ins 2	RH SomMotA 2	0.013	-0.109159	0.743909
RH SalVentAttnA Ins 2	RH SomMotA 3	0.008	-0.119816	0.703649
RH SalVentAttnA Ins 2	RH SomMotA 4	0.036	-0.0897106	0.498989
RH SalVentAttnA Ins 2	RH SomMotA 6	0.009	-0.119482	0.826317
RH SalVentAttnA Ins 2	RH SomMotA 8	0.044	-0.085241	0.526368
RH SalVentAttnA Ins 2	RH SomMotA 9	0.045	-0.0733801	0.466688
RH SalVentAttnA Ins 2	RH SomMotB Aud 2	0.004	-0.17621	0.830703
RH SalVentAttnA Ins 2	RH SomMotB S2 2	0.049	-0.102895	0.521246
RH SalVentAttnA Ins 2	RH SalVentAttnA PrC 1	0.023	-0.0959329	0.611278
RH SalVentAttnA FrOper 1	LH VisCent Striate 1	0.023	-0.0862527	0.604193
RH SalVentAttnA FrOper 1	LH SomMotA 1	0.026	-0.108666	0.606003
RH SalVentAttnA FrOper 1	LH SomMotA 3	0.015	-0.100131	0.687532
RH SalVentAttnA FrOper 1	LH SomMotA 4	0.006	-0.0978859	0.786956
RH SalVentAttnA FrOper 1	LH SomMotA 5	0.033	-0.0885922	0.545238
RH SalVentAttnA FrOper 1	LH SomMotA 6	0	-0.152952	1.10879
RH SalVentAttnA FrOper 1	LH SomMotA 7	0.021	-0.08539	0.60404
RH SalVentAttnA FrOper 1	LH SomMotB Aud 3	0.033	-0.101139	0.519181
RH SalVentAttnA FrOper 1	LH SomMotB Cent 1	0.005	-0.102449	0.747539
RH SalVentAttnA FrOper 1	LH SomMotB Cent 2	0.021	-0.0933156	0.624101
RH SalVentAttnA FrOper 1	LH SalVentAttnA ParMed 1	0.001	-0.156903	0.909741
RH SalVentAttnA FrOper 1	LH SalVentAttnB IPL 1	0.012	-0.11335	0.689414
RH SalVentAttnA FrOper 1	LH ContC pCun 2	0.036	-0.0813294	0.560457
RH SalVentAttnA FrOper 1	LH DefaultA pCunPCC 3	0.025	-0.0858451	0.595716
RH SalVentAttnA FrOper 1	RH VisCent Striate 1	0.035	-0.0721264	0.549312
RH SalVentAttnA FrOper 1	RH SomMotA 1	0.046	-0.0683983	0.523685
RH SalVentAttnA FrOper 1	RH SomMotA 2	0.012	-0.107077	0.660049
RH SalVentAttnA FrOper 1	RH SomMotA 3	0.003	-0.1408	0.808766
RH SalVentAttnA FrOper 1	RH SomMotA 6	0.021	-0.0954097	0.585958
RH SalVentAttnA FrOper 1	RH SomMotA 8	0.011	-0.0962719	0.632673
RH SalVentAttnA FrOper 1	RH SomMotA 9	0.043	-0.0882502	0.54726
RH SalVentAttnA FrOper 1	RH SomMotA 10	0.047	-0.0778102	0.475978
RH SalVentAttnA FrOper 1	RH SomMotB Aud 2	0.047	-0.0926847	0.511635
RH SalVentAttnA FrOper 1	RH SalVentAttnA PrC 1	0.042	-0.0885753	0.501114
RH SalVentAttnA FrMed 1	LH VisCent ExStr 3	0.018	-0.0828155	0.673926
RH SalVentAttnA FrMed 1	LH SomMotA 4	0.008	-0.124785	0.742487
RH SalVentAttnA FrMed 1	LH SomMotA 5	0.026	-0.105645	0.578434
RH SalVentAttnA FrMed 1	LH SomMotA 7	0.024	-0.111363	0.586708
RH SalVentAttnA FrMed 1	RH DorsAttnB PostC 4	0.004	-0.115922	0.825621
RH SalVentAttnA FrMed 1	RH SalVentAttnA Ins 2	0.046	-0.0883822	0.498633
RH SalVentAttnA ParMed 1	LH SomMotA 4	0.016	-0.0958732	0.663134
RH SalVentAttnA ParMed 1	LH ContC Cingp 1	0.016	0.0808649	0.630113
RH SalVentAttnA ParMed 2	LH VisCent Striate 1	0.018	-0.104435	0.627848
RH SalVentAttnA ParMed 2	RH VisCent Striate 1	0.028	-0.0877374	0.514928
RH SalVentAttnA FrMed 2	LH VisCent ExStr 2	0.002	-0.0792767	0.740766
RH SalVentAttnA FrMed 2	LH VisCent Striate 1	0.031	-0.0978909	0.596544
RH SalVentAttnA FrMed 2	LH VisCent ExStr 3	0.006	-0.0961096	0.738593
RH SalVentAttnA FrMed 2	LH VisCent ExStr 4	0.025	-0.075895	0.566156
RH SalVentAttnA FrMed 2	LH SomMotA 4	0.047	-0.0869225	0.513931
RH SalVentAttnA FrMed 2	LH SomMotA 5	0.018	-0.114353	0.644387
RH SalVentAttnA FrMed 2	LH SomMotB S2 1	0.018	-0.0863372	0.607195
RH SalVentAttnA FrMed 2	LH SomMotB Aud 3	0.016	-0.126668	0.657835
RH SalVentAttnA FrMed 2	LH SomMotB Cent 2	0.027	-0.102207	0.568977
RH SalVentAttnA FrMed 2	LH SalVentAttnA ParMed 1	0.047	-0.102415	0.541362
RH SalVentAttnA FrMed 2	LH DefaultA pCunPCC 3	0.037	-0.0701775	0.512433
RH SalVentAttnA FrMed 2	RH VisCent ExStr 2	0.045	-0.0845059	0.537621
RH SalVentAttnA FrMed 2	RH SomMotB S2 1	0.027	-0.0728967	0.561427
RH SalVentAttnA FrMed 2	RH SomMotB S2 3	0.025	-0.0918055	0.617633
RH SalVentAttnA FrMed 2	RH SomMotB Cent 1	0.04	-0.0707515	0.527505
RH SalVentAttnA FrMed 2	RH DorsAttnB PostC 1	0.024	-0.0847933	0.611629
RH SalVentAttnA FrMed 2	RH SalVentAttnA ParOper 1	0.043	-0.0914283	0.504431
RH SalVentAttnA FrMed 2	RH SalVentAttnA Ins 2	0.024	-0.0899242	0.590021
RH SalVentAttnA FrMed 2	RH SalVentAttnA FrOper 1	0.024	-0.107244	0.567195
RH SalVentAttnA FrMed 2	RH SalVentAttnA FrMed 1	0.021	-0.13196	0.608603
RH SalVentAttnA FrMed 2	RH SalVentAttnA ParMed 1	0.012	-0.117184	0.657179
RH SalVentAttnB IPL 1	LH LimbicB OFC 1	0.029	0.063165	0.550798
RH SalVentAttnB IPL 1	RH DorsAttnA SPL 3	0.042	0.0964383	0.534461
RH SalVentAttnB IPL 1	RH DorsAttnB PostC 1	0.026	0.110268	0.619972
RH SalVentAttnB PFClv 1	LH LimbicA TempPole 1	0.038	0.0776788	0.525889
RH SalVentAttnB PFClv 1	LH ContC pCun 2	0.042	-0.0773735	0.481087
RH SalVentAttnB PFClv 1	RH SalVentAttnA ParMed 1	0.036	0.0840671	0.507947
RH SalVentAttnB PFCl 1	LH LimbicA TempPole 1	0.017	0.0988036	0.649336
RH SalVentAttnB PFCl 1	LH LimbicA TempPole 2	0.049	0.0628881	0.502732
RH SalVentAttnB PFCl 1	LH DefaultB Temp 1	0.015	0.0852963	0.666426
RH SalVentAttnB PFCl 1	LH DefaultC PHC 1	0.03	0.0741164	0.546364
RH SalVentAttnB Ins 1	RH VisPeri ExStrInf 1	0.033	0.0781903	0.557569
RH SalVentAttnB Ins 1	RH SomMotB S2 4	0.044	0.0692111	0.486408
RH SalVentAttnB Ins 1	RH DorsAttnB FEF 1	0.014	0.0879592	0.622363
RH SalVentAttnB Ins 1	RH SalVentAttnA FrOper 1	0.045	0.0934053	0.506158
RH SalVentAttnB Ins 1	RH SalVentAttnA ParMed 1	0.027	0.0827481	0.544804
RH SalVentAttnB Ins 2	LH VisCent ExStr 3	0.046	-0.0541131	0.468296
RH SalVentAttnB Ins 2	LH VisPeri ExStrSup 2	0.048	-0.0595857	0.509631
RH SalVentAttnB Ins 2	LH SomMotA 4	0.025	-0.0639528	0.579147
RH SalVentAttnB Ins 2	LH SomMotA 6	0.016	-0.0745951	0.631121
RH SalVentAttnB Ins 2	LH DorsAttnB PostC 3	0.041	-0.0490732	0.49375
RH SalVentAttnB Ins 2	LH SalVentAttnA ParMed 1	0.021	-0.0772607	0.577385
RH SalVentAttnB Ins 2	LH SalVentAttnB IPL 1	0.026	-0.0847793	0.576682
RH SalVentAttnB Ins 2	LH DefaultB Temp 2	0.043	0.0641596	0.535585
RH SalVentAttnB Ins 2	RH DorsAttnB PostC 3	0.036	-0.0649588	0.53191
RH SalVentAttnB Ins 2	RH SalVentAttnB Ins 1	0.028	0.104041	0.575562
RH SalVentAttnB PFCmp 1	LH SomMotA 4	0.033	-0.0703226	0.549233
RH SalVentAttnB PFCmp 1	LH ContC Cingp 1	0.043	0.0788502	0.489156
RH SalVentAttnB PFCmp 1	LH DefaultB Temp 3	0.037	0.076531	0.52607
RH LimbicB OFC 1	LH SomMotB S2 3	0.041	0.0691029	0.555755
RH LimbicB OFC 1	RH DorsAttnA TempOcc 1	0.04	0.0796	0.547876
RH LimbicB OFC 1	RH DorsAttnB PostC 2	0.018	0.0746289	0.644323
RH LimbicB OFC 2	LH SomMotB S2 3	0.024	0.0725474	0.63998
RH LimbicB OFC 2	LH DorsAttnB FEF 1	0.042	0.0470721	0.501135
RH LimbicB OFC 2	LH ContC Cingp 1	0.043	0.0589388	0.508466
RH LimbicB OFC 2	LH DefaultB PFCd 1	0.029	0.0843777	0.583931
RH LimbicB OFC 2	LH DefaultC PHC 1	0.029	0.0808765	0.544675
RH LimbicB OFC 2	RH VisCent ExStr 4	0.042	0.062704	0.50712
RH LimbicB OFC 3	LH DefaultA pCunPCC 3	0.033	0.0872524	0.54591
RH LimbicB OFC 3	RH DorsAttnB PostC 2	0.048	0.05414	0.505261
RH LimbicB OFC 4	LH SomMotA 5	0.038	0.0721698	0.542525
RH LimbicB OFC 4	LH LimbicA TempPole 3	0.041	0.057735	0.515396
RH LimbicB OFC 4	RH VisCent ExStr 4	0.03	0.0587987	0.587242
RH LimbicB OFC 4	RH LimbicB OFC 1	0.025	0.0898846	0.593436
RH LimbicA TempPole 1	LH SomMotA 6	0.032	-0.0679986	0.599917
RH LimbicA TempPole 1	LH SomMotA 7	0.026	-0.0366692	0.56781
RH LimbicA TempPole 1	LH SalVentAttnA ParMed 1	0.021	-0.0822408	0.593637
RH LimbicA TempPole 1	LH ContA IPS 1	0.049	-0.045822	0.445336
RH LimbicA TempPole 1	LH DefaultA pCunPCC 3	0.002	-0.114079	0.689836
RH LimbicA TempPole 1	RH VisCent Striate 1	0.021	-0.0450901	0.585825
RH LimbicA TempPole 1	RH SomMotA 2	0.024	-0.069191	0.596894
RH LimbicA TempPole 1	RH SomMotA 10	0.043	-0.053152	0.503913
RH LimbicA TempPole 1	RH DorsAttnA SPL 3	0.027	-0.0599959	0.576303
RH LimbicA TempPole 2	LH VisCent Striate 1	0.045	-0.0511216	0.519102
RH LimbicA TempPole 2	LH SomMotA 6	0	-0.104731	0.908355
RH LimbicA TempPole 2	RH VisCent Striate 1	0.002	-0.0659029	0.732527
RH LimbicA TempPole 3	LH SomMotA 6	0.003	-0.0830028	0.900232
RH LimbicA TempPole 3	LH SomMotB S2 3	0.034	0.0725735	0.571286
RH LimbicA TempPole 3	LH DefaultA pCunPCC 3	0.046	-0.0701463	0.461906
RH LimbicA TempPole 3	LH DefaultA PFCm 1	0.041	0.0585774	0.526773
RH LimbicA TempPole 3	RH VisCent Striate 1	0.006	-0.0573079	0.72463
RH LimbicA TempPole 3	RH SomMotA 6	0.016	-0.076731	0.629688
RH LimbicA TempPole 4	LH SalVentAttnA Ins 1	0.041	0.0779031	0.529566
RH LimbicA TempPole 4	LH LimbicA TempPole 3	0.022	0.0835303	0.600801
RH LimbicA TempPole 4	LH DefaultB Temp 1	0.047	0.0805961	0.492003
RH LimbicA TempPole 4	RH SomMotB S2 3	0.011	0.0825185	0.651075
RH LimbicA TempPole 4	RH LimbicA TempPole 2	0.035	0.0990627	0.549937
RH ContA IPS 1	RH DorsAttnA SPL 4	0.045	0.102412	0.508342
RH ContA PFCd 1	LH DorsAttnA SPL 3	0.042	-0.091947	0.528212
RH ContA PFCd 1	LH SalVentAttnB IPL 1	0.019	-0.0922954	0.594311
RH ContA PFCd 1	LH ContC pCun 1	0.028	-0.0771594	0.519904
RH ContA PFCd 1	RH SomMotB Aud 2	0.013	-0.0898443	0.603442
RH ContA PFCd 1	RH SomMotB S2 1	0.013	-0.0797719	0.686386
RH ContA PFCd 1	RH SomMotB S2 2	0.011	-0.0943681	0.689099
RH ContA PFCd 1	RH SomMotB S2 3	0.01	-0.0929922	0.710194
RH ContA PFCd 1	RH SomMotB Cent 1	0.01	-0.0871831	0.64496
RH ContA PFCd 1	RH DorsAttnA ParOcc 1	0.009	-0.110507	0.743839
RH ContA PFCd 1	RH DorsAttnA SPL 1	0.045	-0.0850436	0.557176
RH ContA PFCd 1	RH SalVentAttnA Ins 1	0.039	-0.0604544	0.583295
RH ContA PFCd 1	RH SalVentAttnA Ins 2	0.01	-0.0950943	0.697513
RH ContA PFCd 1	RH SalVentAttnA FrOper 1	0.007	-0.121558	0.77467
RH ContA PFCd 1	RH SalVentAttnB Ins 2	0.038	-0.0803907	0.529181
RH ContA PFCd 1	RH LimbicA TempPole 3	0.012	-0.0756948	0.682175
RH ContA PFCl 1	LH VisCent ExStr 3	0.045	-0.0615754	0.481492
RH ContA PFCl 1	LH SomMotA 3	0.029	-0.0762294	0.585212
RH ContA PFCl 1	LH LimbicA TempPole 1	0.014	0.098597	0.678411
RH ContA PFCl 1	LH DefaultB Temp 1	0.02	0.0906397	0.642083
RH ContA PFCl 1	RH SalVentAttnA FrMed 2	0.008	-0.115522	0.68011
RH ContA PFCl 1	RH LimbicA TempPole 2	0.04	0.0814945	0.567035
RH ContA PFCl 1	RH ContA PFCd 1	0.024	-0.0867646	0.616766
RH ContA PFCl 2	LH DefaultC PHC 1	0.002	0.0923316	0.809107
RH ContA Cingm 1	LH SomMotB S2 2	0.007	-0.109388	0.709531
RH ContA Cingm 1	LH DorsAttnA SPL 3	0.045	-0.0715276	0.51297
RH ContA Cingm 1	LH DorsAttnB PostC 3	0.043	-0.0821922	0.531985
RH ContA Cingm 1	LH LimbicA TempPole 2	0.027	0.0708204	0.603367
RH ContA Cingm 1	LH ContC Cingp 1	0.042	0.0703008	0.52534
RH ContA Cingm 1	RH LimbicA TempPole 2	0.006	0.0909159	0.693823
RH ContA Cingm 1	RH ContA PFCd 1	0.046	-0.0685595	0.498424
RH ContB Temp 1	LH VisCent Striate 1	0.008	-0.0777925	0.729599
RH ContB Temp 1	LH SomMotA 6	0.012	-0.0712354	0.652061
RH ContB Temp 1	LH ContA Temp 1	0.045	-0.0764732	0.483273
RH ContB Temp 1	LH ContA IPS 1	0.03	-0.0712725	0.550397
RH ContB Temp 1	LH DefaultC IPL 1	0.049	-0.0561778	0.489093
RH ContB Temp 1	RH VisCent Striate 1	0.009	-0.0774881	0.634913
RH ContB Temp 1	RH SomMotA 1	0.045	-0.0573336	0.505614
RH ContB Temp 1	RH SomMotA 6	0.013	-0.0894652	0.652624
RH ContB Temp 1	RH LimbicA TempPole 4	0.027	0.0950295	0.57355
RH ContB Temp 1	RH ContA PFCd 1	0.029	-0.0737295	0.535911
RH ContB Temp 2	LH SomMotB S2 1	0.039	0.0818766	0.503408
RH ContB Temp 2	LH SomMotB S2 3	0.039	0.0756249	0.531818
RH ContB Temp 2	LH SalVentAttnA Ins 1	0.032	0.0960421	0.559965
RH ContB Temp 2	LH SalVentAttnB Ins 1	0.015	0.101488	0.696045
RH ContB Temp 2	LH DefaultB PFCd 1	0.048	0.0724623	0.516427
RH ContB Temp 2	LH DefaultC PHC 1	0.046	0.0900004	0.55657
RH ContB Temp 2	RH ContA Cingm 1	0.035	0.0934787	0.532659
RH ContB IPL 1	LH VisPeri ExStrInf 1	0.046	0.0533995	0.500651
RH ContB IPL 1	LH LimbicA TempPole 2	0.046	0.0630043	0.507157
RH ContB IPL 1	LH LimbicA TempPole 3	0.023	0.0766337	0.565858
RH ContB IPL 1	LH ContC Cingp 1	0.023	0.0679318	0.593854
RH ContB IPL 1	LH DefaultB Temp 3	0.034	0.0773848	0.598564
RH ContB IPL 1	RH SomMotA 11	0.034	0.0828171	0.595938
RH ContB IPL 1	RH DorsAttnA TempOcc 1	0.014	0.0975129	0.642115
RH ContB IPL 1	RH DorsAttnA SPL 4	0.021	0.103531	0.630029
RH ContB IPL 1	RH SalVentAttnA ParMed 1	0.026	0.084351	0.635213
RH ContB IPL 2	LH ContC Cingp 1	0.037	0.0779853	0.58598
RH ContB IPL 2	LH DefaultB PFCv 3	0.032	0.0798536	0.545204
RH ContB IPL 2	RH VisPeri ExStrSup 3	0.027	0.0932943	0.561823
RH ContB IPL 2	RH DorsAttnA TempOcc 1	0.031	0.111231	0.560461
RH ContB IPL 2	RH DorsAttnA SPL 2	0.045	0.0996028	0.522407
RH ContB IPL 2	RH DorsAttnA SPL 4	0.011	0.12264	0.69896
RH ContB IPL 2	RH DorsAttnB PostC 1	0.042	0.0799887	0.500262
RH ContB IPL 2	RH ContA IPS 1	0.038	0.123688	0.481072
RH ContB PFCld 1	RH SomMotA 7	0.013	0.0864178	0.676525
RH ContB PFCld 2	LH VisCent Striate 1	0.037	-0.0770207	0.538901
RH ContB PFCld 2	LH ContA Temp 1	0.035	-0.0758473	0.538412
RH ContB PFCld 2	LH DefaultB Temp 2	0.047	0.0531522	0.492422
RH ContB PFCld 2	RH SomMotB S2 2	0.046	-0.0630737	0.52121
RH ContB PFClv 1	LH LimbicA TempPole 1	0.046	0.0737015	0.481908
RH ContB PFClv 1	LH DefaultC PHC 1	0.03	0.055522	0.556668
RH ContB PFClv 1	RH SalVentAttnB Ins 1	0.028	0.101253	0.564266
RH ContB PFClv 2	LH LimbicA TempPole 1	0.037	0.0957718	0.524494
RH ContB PFCmp 1	LH VisCent Striate 1	0.037	-0.0640405	0.504088
RH ContB PFCmp 1	LH DefaultA PFCm 2	0.039	0.0924057	0.522361
RH ContB PFCmp 1	RH SomMotA 4	0.034	-0.0722467	0.530956
RH ContB PFCmp 1	RH SalVentAttnA Ins 1	0.036	-0.0732669	0.558299
RH ContB PFCmp 1	RH SalVentAttnA Ins 2	0.048	-0.0860653	0.486686
RH ContB PFCmp 1	RH SalVentAttnA FrOper 1	0.033	-0.0957513	0.507203
RH ContB PFCld 3	LH SomMotA 4	0.039	0.0611435	0.535965
RH ContB PFCld 3	LH SomMotA 5	0.046	0.0732395	0.481294
RH ContC pCun 1	LH VisCent Striate 1	0.038	-0.0819819	0.546209
RH ContC pCun 1	LH VisCent ExStr 3	0.004	-0.120123	0.780372
RH ContC pCun 2	RH SomMotB Aud 2	0.049	-0.104491	0.4958
RH ContC pCun 2	RH SomMotB S2 2	0.039	-0.0799979	0.500779
RH ContC Cingp 1	LH SomMotB S2 2	0.045	-0.0789139	0.482848
RH ContC Cingp 1	RH SomMotB Aud 2	0.049	-0.0875317	0.440628
RH DefaultA PFCd 1	RH SomMotA 8	0.046	0.0792733	0.533076
RH DefaultA PFCd 1	RH LimbicA TempPole 3	0.046	-0.0639752	0.50253
RH DefaultA PFCm 1	LH LimbicA TempPole 1	0.034	0.085565	0.587616
RH DefaultA PFCm 1	LH ContC Cingp 1	0.016	0.0804105	0.636824
RH DefaultA PFCm 1	LH DefaultB Temp 1	0.042	0.0723501	0.546572
RH DefaultA PFCm 1	LH DefaultB Temp 2	0.034	0.0624588	0.527518
RH DefaultA PFCm 1	LH DefaultB PFCd 2	0.048	0.0630665	0.482214
RH DefaultA PFCm 1	RH SomMotA 11	0.038	0.0845137	0.550045
RH DefaultA PFCm 1	RH DorsAttnB PostC 2	0.043	0.0563162	0.508606
RH DefaultA PFCm 1	RH SalVentAttnB Ins 1	0.011	0.0923457	0.684047
RH DefaultA PFCm 1	RH ContB Temp 2	0.041	0.0844397	0.526699
RH DefaultA PFCm 2	LH LimbicA TempPole 1	0.032	0.0885519	0.574857
RH DefaultA PFCm 2	RH ContB Temp 2	0.031	0.0757611	0.517551
RH DefaultA PFCm 2	RH ContB IPL 2	0.049	0.0624687	0.502108
RH DefaultA PFCm 3	RH SomMotA 4	0.049	-0.0655057	0.468978
RH DefaultB Temp 1	LH VisPeri ExStrInf 1	0.015	0.093384	0.623239
RH DefaultB Temp 1	LH SalVentAttnA FrOper 1	0.027	0.0752935	0.597451
RH DefaultB Temp 1	LH LimbicA TempPole 1	0.01	0.122079	0.729969
RH DefaultB Temp 1	LH LimbicA TempPole 2	0.043	0.064513	0.494481
RH DefaultB Temp 1	LH LimbicA TempPole 3	0.018	0.0836455	0.571788
RH DefaultB Temp 1	LH DefaultA PFCm 2	0.048	0.0755114	0.517567
RH DefaultB Temp 1	LH DefaultB Temp 1	0.011	0.108971	0.665306
RH DefaultB Temp 1	LH DefaultB Temp 3	0.015	0.114389	0.656772
RH DefaultB Temp 1	RH SomMotB S2 1	0.047	0.0682825	0.514178
RH DefaultB Temp 1	RH SomMotB S2 4	0.024	0.0916293	0.586805
RH DefaultB Temp 1	RH LimbicB OFC 2	0.045	0.0725423	0.504679
RH DefaultB Temp 1	RH LimbicA TempPole 2	0.04	0.0843678	0.511221
RH DefaultB Temp 1	RH ContB Temp 2	0.026	0.124939	0.640494
RH DefaultB Temp 1	RH DefaultA PFCm 1	0.036	0.084132	0.550396
RH DefaultB AntTemp 1	LH VisCent Striate 1	0.045	-0.0566326	0.500011
RH DefaultB AntTemp 1	LH VisPeri ExStrInf 2	0.015	-0.0846241	0.650133
RH DefaultB AntTemp 1	LH DorsAttnA SPL 1	0.046	-0.0632091	0.527882
RH DefaultB AntTemp 1	LH DorsAttnA SPL 3	0.018	-0.077211	0.619968
RH DefaultB AntTemp 1	LH SalVentAttnA ParMed 1	0.03	-0.0697677	0.58244
RH DefaultB AntTemp 1	LH ContA IPS 1	0.021	-0.0605554	0.607016
RH DefaultB AntTemp 1	LH DefaultA IPL 1	0.014	-0.0609368	0.601266
RH DefaultB AntTemp 1	LH DefaultA pCunPCC 3	0.006	-0.115082	0.75752
RH DefaultB AntTemp 1	LH DefaultC IPL 1	0.012	-0.0755462	0.647158
RH DefaultB AntTemp 1	RH VisCent Striate 1	0.014	-0.0555075	0.643636
RH DefaultB AntTemp 1	RH SomMotA 6	0.031	-0.0763307	0.536886
RH DefaultB AntTemp 1	RH SalVentAttnB Ins 2	0.028	0.0932548	0.622473
RH DefaultB AntTemp 1	RH ContB PFCmp 1	0.038	-0.0868528	0.533411
RH DefaultB AntTemp 1	RH ContC pCun 2	0.049	-0.0650998	0.462662
RH DefaultB PFCd 1	RH VisCent Striate 1	0.033	-0.0772899	0.534875
RH DefaultB PFCd 1	RH SomMotA 8	0.031	0.0848171	0.564229
RH DefaultB PFCv 1	LH DorsAttnA SPL 3	0.036	-0.086536	0.517055
RH DefaultB PFCv 1	LH SalVentAttnB IPL 1	0.026	-0.120454	0.568223
RH DefaultB PFCv 1	LH LimbicA TempPole 1	0.013	0.128835	0.65471
RH DefaultB PFCv 1	LH DefaultB Temp 1	0.012	0.127319	0.663729
RH DefaultB PFCv 1	RH VisCent Striate 1	0.038	-0.0816506	0.531063
RH DefaultB PFCv 1	RH SomMotA 2	0.027	-0.0823073	0.538324
RH DefaultB PFCv 1	RH LimbicA TempPole 2	0.017	0.120137	0.711664
RH DefaultB PFCv 1	RH ContB Temp 2	0.007	0.144347	0.727702
RH DefaultB PFCv 1	RH DefaultB AntTemp 1	0.007	0.142833	0.707326
RH DefaultC IPL 1	LH SalVentAttnB Ins 1	0.023	0.104281	0.645543
RH DefaultC IPL 1	LH DefaultB PFCv 3	0.049	0.0726185	0.491004
RH DefaultC IPL 1	LH DefaultC IPL 1	0.019	-0.136396	0.66866
RH DefaultC IPL 1	RH ContB IPL 1	0.031	0.0920971	0.558021
RH DefaultC IPL 1	RH DefaultB Temp 1	0.049	0.0822701	0.493703
RH DefaultC IPL 1	RH DefaultB PFCv 1	0.038	0.0892788	0.496566
RH DefaultC Rsp 1	LH DorsAttnA SPL 3	0.049	-0.0659478	0.451612
RH DefaultC PHC 1	LH VisCent Striate 1	0.021	-0.0716408	0.602656
RH DefaultC PHC 1	LH LimbicA TempPole 2	0.045	0.0921362	0.489026
RH DefaultC PHC 1	LH DefaultB Temp 1	0.042	0.112454	0.522667
RH DefaultC PHC 1	RH VisCent Striate 1	0.011	-0.0902078	0.698866
RH TempPar 1	LH VisCent ExStr 3	0.042	-0.0544524	0.542022
RH TempPar 1	LH ContA Cingm 1	0.015	0.0775482	0.668565
RH TempPar 1	RH SomMotB S2 4	0.016	0.128476	0.68166
RH TempPar 1	RH LimbicA TempPole 4	0.012	0.103033	0.646523
RH TempPar 1	RH ContB Temp 2	0.032	0.105972	0.557835
RH TempPar 1	RH ContB IPL 1	0.01	0.0870459	0.647442
RH TempPar 1	RH DefaultB Temp 1	0.029	0.114138	0.552395
RH TempPar 3	LH VisCent Striate 1	0.044	-0.06502	0.512794
RH TempPar 3	LH VisCent ExStr 3	0.011	-0.0816566	0.76254
RH TempPar 3	RH SomMotB S2 4	0.02	0.109343	0.625613
RH TempPar 3	RH ContA PFCd 1	0.049	-0.0563077	0.486037
RH TempPar 3	RH ContB PFCld 2	0.016	-0.0949309	0.635775
RH TempPar 4	LH VisCent Striate 1	0.009	-0.0959238	0.684552
RH TempPar 4	LH SomMotA 3	0.039	-0.0725498	0.580789
RH TempPar 4	LH SomMotA 4	0.005	-0.11225	0.785864
RH TempPar 4	LH SomMotA 6	0.007	-0.0988545	0.779787
RH TempPar 4	LH DorsAttnA SPL 3	0.046	-0.0777836	0.499851
RH TempPar 4	LH ContB PFClv 2	0.025	-0.0849413	0.55289
RH TempPar 4	RH SomMotA 6	0.015	-0.104738	0.65115
RH TempPar 4	RH SalVentAttnA FrMed 2	0.015	-0.116958	0.705698
RH TempPar 4	RH ContA PFCd 1	0.02	-0.0807362	0.567906
LH Nac	LH VisCent ExStr 2	0.049	0.057859	0.529153
LH Nac	LH VisCent ExStr 5	0.031	0.0626454	0.557781
LH Nac	LH SomMotA 3	0.007	0.069823	0.713424
LH Nac	LH SomMotA 8	0.037	0.0732326	0.528224
LH Nac	LH SomMotB S2 3	0.019	0.0564196	0.624266
LH Nac	LH DorsAttnB PostC 2	0.025	0.0448131	0.625728
LH Nac	LH DorsAttnB FEF 1	0.013	0.0565398	0.675666
LH Nac	LH SalVentAttnA FrOper 2	0.021	0.0407084	0.60598
LH Nac	LH SalVentAttnA FrMed 1	0.015	0.0555873	0.691924
LH Nac	LH SalVentAttnB Ins 1	0	0.0721172	0.8419
LH Nac	LH LimbicB OFC 2	0.024	0.117984	0.603446
LH Nac	LH LimbicA TempPole 1	0.004	0.1044	0.750715
LH Nac	LH ContA IPS 3	0.013	0.0449614	0.692958
LH Nac	LH ContA PFClv 1	0.046	0.051131	0.526402
LH Nac	LH ContA PFCl 1	0.008	0.0497353	0.724346
LH Nac	LH ContA Cingm 1	0.008	0.0876705	0.832257
LH Nac	LH ContB Temp 1	0.032	0.0751448	0.543662
LH Nac	LH ContC Cingp 1	0.012	0.0606395	0.688251
LH Nac	LH DefaultB Temp 1	0.006	0.0974914	0.794057
LH Nac	LH DefaultB PFCd 1	0.026	0.0469442	0.542637
LH Nac	LH DefaultB PFCv 1	0.035	0.0627456	0.571675
LH Nac	LH DefaultB PFCv 4	0.044	0.0492048	0.570945
LH Nac	RH VisCent ExStr 2	0.033	0.0752793	0.553472
LH Nac	RH VisCent ExStr 3	0.035	0.0504338	0.584603
LH Nac	RH SomMotA 11	0.005	0.102089	0.760496
LH Nac	RH DorsAttnB PostC 2	0.019	0.0556375	0.643026
LH Nac	RH DorsAttnB PostC 3	0.049	0.0419005	0.494634
LH Nac	RH SalVentAttnA PrC 1	0.032	0.0488472	0.593239
LH Nac	RH SalVentAttnB IPL 1	0.004	0.0601517	0.889419
LH Nac	RH SalVentAttnB PFClv 1	0.03	0.0501801	0.562844
LH Nac	RH SalVentAttnB Ins 1	0.01	0.0629613	0.756434
LH Nac	RH SalVentAttnB Ins 2	0.01	0.0610286	0.663157
LH Nac	RH LimbicA TempPole 1	0.028	0.0740792	0.565712
LH Nac	RH LimbicA TempPole 3	0.01	0.0786633	0.755194
LH Nac	RH LimbicA TempPole 4	0.027	0.0507239	0.563268
LH Nac	RH ContA IPS 2	0.012	0.0514221	0.677825
LH Nac	RH ContA PFCl 2	0.044	0.0398164	0.550549
LH Nac	RH ContB IPL 1	0.046	0.0347577	0.506614
LH Nac	RH ContB IPL 2	0.015	0.0599503	0.676883
LH Nac	RH ContB PFClv 1	0.046	0.0567782	0.507485
LH Nac	RH ContB PFCmp 1	0.018	0.0540391	0.643624
LH Nac	RH ContB PFCld 3	0.022	0.0547212	0.642579
LH Nac	RH ContC Cingp 1	0.038	0.0418221	0.486982
LH Nac	RH DefaultB Temp 1	0.044	0.0380255	0.505348
LH Nac	RH DefaultB AntTemp 1	0.029	0.0867571	0.562084
LH Nac	RH DefaultB PFCv 1	0.019	0.07624	0.673936
LH Nac	RH TempPar 2	0.007	0.0539039	0.737943
LH Amy	LH VisCent ExStr 5	0.035	0.0343287	0.541674
LH Amy	LH VisPeri ExStrInf 1	0.04	0.0697169	0.501663
LH Amy	LH VisPeri StriCal 1	0.043	0.0805554	0.540961
LH Amy	LH VisPeri ExStrSup 1	0.043	0.0418124	0.569106
LH Amy	LH SomMotB S2 1	0.02	0.0873164	0.628494
LH Amy	LH DorsAttnA SPL 2	0.003	0.0855885	0.717767
LH Amy	LH SalVentAttnA Ins 1	0.044	0.113233	0.540571
LH Amy	LH SalVentAttnA FrOper 2	0.01	0.0690565	0.683336
LH Amy	LH SalVentAttnA FrMed 1	0.015	0.0717735	0.676822
LH Amy	LH SalVentAttnB PFCl 1	0.013	0.107693	0.723823
LH Amy	LH SalVentAttnB Ins 1	0.008	0.0949143	0.741417
LH Amy	LH SalVentAttnB PFCmp 1	0.033	0.0671114	0.559252
LH Amy	LH ContA PFClv 1	0.017	0.0722055	0.606962
LH Amy	LH ContA Cingm 1	0.001	0.0963381	0.871445
LH Amy	LH ContB IPL 1	0.041	0.0445975	0.531547
LH Amy	LH DefaultA PFCm 2	0.029	0.058154	0.588598
LH Amy	LH DefaultB Temp 1	0.031	0.117248	0.557964
LH Amy	LH DefaultB PFCd 1	0.021	0.0873794	0.585256
LH Amy	LH DefaultB PFCv 1	0.026	0.0851286	0.659418
LH Amy	LH DefaultC PHC 1	0.018	0.0915688	0.599467
LH Amy	RH VisCent ExStr 4	0.047	0.0562792	0.498178
LH Amy	RH VisPeri ExStrInf 1	0.04	0.0757937	0.544448
LH Amy	RH VisPeri ExStrSup 1	0.047	0.0579681	0.517717
LH Amy	RH VisPeri ExStrSup 2	0.032	0.0683966	0.596078
LH Amy	RH SomMotB S2 3	0.04	0.059452	0.537046
LH Amy	RH SomMotB S2 4	0.044	0.0739481	0.498533
LH Amy	RH DorsAttnA SPL 2	0.024	0.0752837	0.575887
LH Amy	RH DorsAttnB FEF 1	0.028	0.0736904	0.565724
LH Amy	RH SalVentAttnB IPL 1	0.024	0.05594	0.621276
LH Amy	RH SalVentAttnB PFClv 1	0.014	0.069165	0.696603
LH Amy	RH SalVentAttnB PFCl 1	0.016	0.0779606	0.643953
LH Amy	RH LimbicA TempPole 4	0.041	0.0725941	0.5449
LH Amy	RH ContA IPS 1	0.035	0.063174	0.552536
LH Amy	RH ContA PFCl 1	0.025	0.0647208	0.595251
LH Amy	RH ContB IPL 1	0.034	0.074087	0.509994
LH Amy	RH ContB IPL 2	0.007	0.0954739	0.771077
LH Amy	RH ContB PFClv 1	0.029	0.0716455	0.572807
LH Amy	RH DefaultA pCunPCC 1	0.04	0.064433	0.552942
LH Amy	RH DefaultA PFCm 1	0.027	0.0681946	0.602035
LH Amy	RH DefaultA PFCm 2	0.015	0.0774673	0.675303
LH Amy	RH DefaultB Temp 1	0.011	0.0894108	0.796714
LH Amy	RH DefaultB PFCv 1	0.028	0.0778706	0.539064
LH Amy	RH DefaultC Rsp 1	0.029	0.0607236	0.535919
LH Amy	RH DefaultC PHC 1	0.023	0.114553	0.60986
LH Amy	RH TempPar 2	0.024	0.0627119	0.614551
LH Cau	LH LimbicA TempPole 2	0.049	0.0711124	0.489324
LH Cau	LH DefaultA PFCm 2	0.017	0.0879217	0.627466
LH Cau	LH TempPar 2	0.044	0.0746939	0.500588
LH Cau	RH VisCent ExStr 3	0.046	0.051779	0.510546
LH Cau	LH Nac	0.042	0.0772215	0.538077
LH Hip	LH SomMotA 6	0.024	-0.0771733	0.606236
LH Hip	RH SomMotA 6	0.009	-0.0915103	0.716639
LH Hip	RH ContA PFCl 1	0.042	0.0657907	0.536562
LH Pal	LH SomMotA 6	0.014	-0.0848819	0.690986
LH Put	LH SomMotB S2 3	0.015	0.104836	0.693114
LH Put	RH DorsAttnA SPL 3	0.023	0.0708341	0.630306
LH Put	RH DorsAttnB PostC 2	0.019	0.0874452	0.633978
LH Put	LH Nac	0.042	0.0527427	0.540374
LH Put	LH Amy	0.013	0.0963273	0.630366
LH Thl	LH VisCent ExStr 3	0.018	-0.0888959	0.643978
LH Thl	LH VisCent ExStr 5	0.044	-0.0684952	0.466746
LH Thl	LH SomMotA 6	0.021	-0.106266	0.637831
LH Thl	RH SomMotA 4	0.043	-0.0767541	0.548519
LH Thl	RH SomMotB Aud 2	0.043	-0.0956964	0.525119
LH Thl	RH DorsAttnB PostC 4	0.017	-0.0790495	0.615188
LH Thl	RH ContB Temp 1	0.043	-0.0850412	0.508461
RH Nac	LH VisPeri ExStrSup 2	0.045	-0.036257	0.47095
RH Nac	LH SomMotA 4	0.006	-0.0694685	0.704985
RH Nac	LH DorsAttnA TempOcc 1	0.043	-0.0441644	0.502794
RH Nac	LH ContA Temp 1	0.028	-0.050089	0.580067
RH Nac	LH ContA IPS 1	0.035	-0.0348888	0.516506
RH Nac	LH ContC pCun 1	0.035	-0.0480768	0.509606
RH Nac	LH ContC pCun 2	0.011	-0.0467778	0.692241
RH Nac	RH VisCent Striate 1	0.012	-0.0622377	0.703983
RH Nac	RH VisCent ExStr 5	0.033	-0.0456257	0.528585
RH Nac	RH SomMotA 3	0.006	-0.0683486	0.729336
RH Nac	RH SalVentAttnA Ins 2	0.044	-0.0562835	0.488782
RH Nac	RH SalVentAttnA FrMed 1	0.041	-0.0490667	0.510249
RH Nac	RH SalVentAttnA ParMed 2	0.036	-0.0589386	0.517319
RH Nac	RH ContA PFCd 1	0.046	-0.0382495	0.508546
RH Amy	LH VisCent ExStr 2	0.024	0.0587587	0.607095
RH Amy	LH SomMotA 6	0.015	-0.0547107	0.664648
RH Amy	LH SomMotB S2 3	0.019	0.0776674	0.634638
RH Amy	LH ContA IPS 2	0.034	0.0551032	0.554899
RH Amy	LH ContA PFCl 2	0.049	0.0316926	0.514367
RH Amy	RH VisCent ExStr 3	0.044	0.0415327	0.523346
RH Amy	RH SalVentAttnB Ins 2	0.026	0.0571179	0.584997
RH Amy	RH LimbicA TempPole 1	0.024	0.151782	0.582409
RH Amy	RH ContA PFCl 1	0.013	0.0735183	0.689138
RH Amy	RH ContB PFClv 1	0.015	0.0755331	0.678172
RH Amy	RH DefaultA PFCm 1	0.015	0.0670908	0.634093
RH Amy	LH Nac	0.021	0.0696459	0.639788
RH Cau	LH SomMotB S2 3	0.033	0.0814743	0.578786
RH Cau	RH VisCent ExStr 4	0.035	0.0765247	0.534915
RH Cau	RH DorsAttnA TempOcc 1	0.046	0.0729722	0.523488
RH Cau	RH LimbicA TempPole 4	0.047	0.0706351	0.484391
RH Cau	RH ContA Cingm 1	0.045	0.0932906	0.531604
RH Cau	RH ContB Temp 2	0.047	0.0898173	0.490639
RH Cau	RH TempPar 1	0.047	0.0894363	0.53115
RH Cau	RH TempPar 2	0.047	0.0597264	0.480787
RH Hip	LH SomMotA 6	0.001	-0.076183	0.926151
RH Hip	LH SalVentAttnA ParMed 1	0.042	-0.0615743	0.502685
RH Hip	LH DefaultA pCunPCC 3	0.047	-0.0658676	0.504777
RH Hip	RH VisCent Striate 1	0.044	-0.0452945	0.532621
RH Hip	RH LimbicA TempPole 4	0.041	0.0646622	0.507111
RH Hip	LH Nac	0.046	0.0504226	0.517027
RH Pal	LH ContA Cingm 1	0.029	0.0703528	0.575766
RH Pal	LH DefaultB PFCd 1	0.046	0.071299	0.539661
RH Pal	RH SomMotB S2 4	0.02	0.0739542	0.595804
RH Pal	RH SalVentAttnA FrMed 1	0.046	-0.0746235	0.490524
RH Pal	LH Amy	0.039	0.082324	0.513512
RH Put	LH DefaultB PFCd 1	0.043	0.0681779	0.495265
RH Put	LH Nac	0.012	0.0760193	0.73501
RH Thl	LH VisCent ExStr 3	0.001	-0.133771	0.929661
RH Thl	LH SomMotA 6	0.033	-0.0902284	0.5459
RH Thl	LH DorsAttnA SPL 3	0.019	-0.103387	0.651274
RH Thl	RH VisCent ExStr 2	0.03	-0.0944945	0.550754
RH Thl	RH SomMotA 6	0.041	-0.098875	0.522443
RH Thl	RH SalVentAttnA Ins 2	0.02	-0.143615	0.670389
RH Thl	RH SalVentAttnA FrOper 1	0.043	-0.0984873	0.516682
RH Thl	RH TempPar 4	0.027	-0.0890875	0.536998
