# Supplementary material for: Task-related differences in network connectivity and dynamics in people with severe opioid use disorder compared with healthy controls
Source: Transl Psychiatry. 2026 Feb 3;16:111. doi: 10.1038/s41398-026-03845-6 (PMC12923702; doi:10.1038/s41398-026-03845-6)
Supplement: Supplementary file 10 — Supp Mat Table 9 [file 41398_2026_3845_MOESM10_ESM.xlsx]

## Sheet: Sheet1
Region Names		p-value	t-stat	Cohen's D
LH VisCent Striate 1	LH VisCent ExStr 1	0.017	-0.120478	0.620801
LH VisCent ExStr 3	LH VisCent ExStr 1	0.028	-0.126459	0.590151
LH VisCent ExStr 3	LH VisCent Striate 1	0.023	-0.127109	0.613029
LH VisCent ExStr 5	LH VisCent ExStr 1	0.039	-0.102332	0.529712
LH VisCent ExStr 5	LH VisCent ExStr 3	0.047	-0.0943206	0.474429
LH VisPeri ExStrInf 1	LH VisCent ExStr 3	0.01	-0.0980978	0.697734
LH VisPeri ExStrInf 2	LH VisCent ExStr 1	0.049	-0.0899022	0.503795
LH VisPeri ExStrInf 2	LH VisCent ExStr 2	0.048	-0.0624868	0.455473
LH VisPeri ExStrInf 2	LH VisCent Striate 1	0.01	-0.140375	0.658062
LH VisPeri ExStrInf 2	LH VisCent ExStr 3	0.002	-0.14731	0.875552
LH VisPeri ExStrInf 3	LH VisCent ExStr 3	0.023	-0.0788913	0.568003
LH VisPeri StriCal 1	LH VisCent Striate 1	0.013	-0.169905	0.708805
LH VisPeri StriCal 1	LH VisCent ExStr 3	0.008	-0.120129	0.627537
LH VisPeri StriCal 1	LH VisCent ExStr 5	0.033	-0.109837	0.533566
LH VisPeri ExStrSup 1	LH VisCent ExStr 3	0.005	-0.0975119	0.732454
LH SomMotA 1	LH VisCent ExStr 3	0.008	-0.0864615	0.736376
LH SomMotA 2	LH VisCent ExStr 3	0.048	-0.049218	0.466666
LH SomMotA 3	LH VisPeri ExStrInf 2	0.008	-0.0954063	0.707515
LH SomMotA 4	LH VisCent Striate 1	0.026	-0.0692611	0.571213
LH SomMotA 4	LH VisCent ExStr 3	0.037	-0.065352	0.540851
LH SomMotA 4	LH VisPeri ExStrInf 2	0.04	-0.0679568	0.529144
LH SomMotA 4	LH VisPeri ExStrSup 1	0.043	-0.0607989	0.493026
LH SomMotA 5	LH VisPeri StriCal 1	0.032	-0.0701971	0.605552
LH SomMotA 6	LH VisCent ExStr 2	0.004	-0.0699999	0.705615
LH SomMotA 6	LH VisCent Striate 1	0.023	-0.0739845	0.561032
LH SomMotA 6	LH VisCent ExStr 3	0.005	-0.0817497	0.731034
LH SomMotA 6	LH VisPeri ExStrInf 2	0.006	-0.112849	0.773
LH SomMotA 6	LH VisPeri ExStrInf 3	0.025	-0.067142	0.575619
LH SomMotA 7	LH VisPeri ExStrInf 3	0.038	-0.0671484	0.506901
LH SomMotB Aud 1	LH SomMotA 2	0.039	-0.067269	0.554411
LH SomMotB Aud 1	LH SomMotA 3	0.044	-0.0774146	0.505397
LH SomMotB Aud 1	LH SomMotA 4	0.015	-0.0867165	0.668353
LH SomMotB Aud 1	LH SomMotA 6	0	-0.13056	0.900715
LH SomMotB Aud 2	LH SomMotA 4	0.034	-0.0676641	0.516143
LH SomMotB Aud 2	LH SomMotA 6	0.025	-0.0965577	0.5969
LH SomMotB S2 1	LH VisCent Striate 1	0.042	-0.067037	0.504047
LH SomMotB S2 1	LH SomMotA 6	0.034	-0.0893239	0.51633
LH SomMotB S2 2	LH VisCent ExStr 2	0.004	-0.0990992	0.843644
LH SomMotB S2 2	LH VisCent Striate 1	0.02	-0.0829885	0.570345
LH SomMotB S2 2	LH SomMotA 2	0.026	-0.0981004	0.590779
LH SomMotB S2 2	LH SomMotA 3	0.043	-0.078214	0.49142
LH SomMotB S2 2	LH SomMotA 4	0	-0.146174	0.943978
LH SomMotB S2 2	LH SomMotA 5	0.016	-0.105731	0.612295
LH SomMotB S2 2	LH SomMotA 6	0.001	-0.14302	0.864639
LH SomMotB S2 2	LH SomMotA 7	0.036	-0.0977241	0.534491
LH SomMotB Aud 3	LH SomMotA 6	0.03	-0.100242	0.532283
LH SomMotB Aud 3	LH SomMotA 7	0.013	-0.110412	0.641406
LH SomMotB Aud 3	LH SomMotB S2 2	0.011	-0.130412	0.667023
LH SomMotB S2 3	LH VisCent ExStr 5	0.037	0.0699325	0.486395
LH SomMotB S2 3	LH SomMotA 2	0.035	-0.0819417	0.556285
LH SomMotB S2 3	LH SomMotA 4	0.025	-0.0990564	0.556962
LH SomMotB Cent 1	LH VisPeri ExStrInf 2	0.022	-0.0819031	0.572635
LH SomMotB Cent 1	LH VisPeri StriCal 1	0.027	-0.0680597	0.52322
LH SomMotB Cent 1	LH VisPeri ExStrSup 2	0.008	-0.0911364	0.720337
LH SomMotB Cent 1	LH SomMotA 1	0.015	-0.0874674	0.660732
LH SomMotB Cent 1	LH SomMotA 2	0.007	-0.102616	0.763099
LH SomMotB Cent 1	LH SomMotA 4	0.041	-0.0793012	0.550345
LH SomMotB Cent 1	LH SomMotA 6	0.02	-0.0954972	0.654207
LH SomMotB Cent 2	LH VisCent ExStr 3	0.009	-0.0835047	0.673583
LH SomMotB Cent 2	LH SomMotB S2 2	0.013	-0.132869	0.695711
LH SomMotB Cent 2	LH SomMotB Cent 1	0.043	-0.0822333	0.500312
LH DorsAttnA TempOcc 1	LH VisPeri ExStrInf 2	0.036	-0.0799014	0.52886
LH DorsAttnA TempOcc 2	LH VisCent ExStr 3	0.01	-0.136891	0.705986
LH DorsAttnA SPL 1	LH VisCent Striate 1	0.041	-0.078835	0.498379
LH DorsAttnA SPL 1	LH VisCent ExStr 5	0.028	-0.124132	0.57554
LH DorsAttnA SPL 1	LH VisPeri ExStrInf 1	0.027	-0.0935699	0.568186
LH DorsAttnA SPL 2	LH VisCent ExStr 3	0.018	-0.112235	0.603432
LH DorsAttnA SPL 3	LH VisCent ExStr 4	0.044	-0.10136	0.47866
LH DorsAttnA SPL 3	LH VisPeri ExStrInf 1	0.035	-0.0766813	0.51118
LH DorsAttnA SPL 3	LH SomMotA 3	0.03	-0.105109	0.601431
LH DorsAttnA SPL 3	LH SomMotA 6	0.031	-0.102494	0.534443
LH DorsAttnA SPL 3	LH SomMotB Aud 3	0.033	-0.105692	0.54098
LH DorsAttnA SPL 3	LH SomMotB Cent 2	0.031	-0.0939561	0.522777
LH DorsAttnB PostC 1	LH SomMotA 3	0.033	-0.0943923	0.555817
LH DorsAttnB PostC 1	LH SomMotB Cent 1	0.049	-0.0697483	0.521981
LH DorsAttnB PostC 2	LH SomMotB S2 2	0.026	-0.0937443	0.576505
LH DorsAttnB PostC 2	LH SomMotB Cent 1	0.046	-0.0667778	0.488413
LH DorsAttnB PostC 3	LH SomMotA 1	0.02	-0.104126	0.625558
LH DorsAttnB PostC 3	LH SomMotA 6	0.039	-0.109812	0.532171
LH DorsAttnB PostC 4	LH SomMotA 4	0.035	-0.0939577	0.50048
LH DorsAttnB FEF 1	LH VisCent ExStr 1	0.033	0.0823141	0.546318
LH DorsAttnB FEF 1	LH VisCent ExStr 3	0.035	-0.0615238	0.519938
LH DorsAttnB FEF 1	LH SomMotA 3	0.045	0.0811694	0.491353
LH SalVentAttnA FrOper 2	LH SomMotA 4	0.049	-0.0903739	0.476517
LH SalVentAttnA FrOper 2	LH DorsAttnB PostC 2	0.039	-0.0939687	0.527767
LH SalVentAttnA ParMed 1	LH VisCent Striate 1	0.04	-0.0755485	0.531097
LH SalVentAttnA ParMed 1	LH SomMotB S2 2	0.021	-0.110102	0.569404
LH SalVentAttnA FrMed 1	LH VisCent ExStr 3	0.025	-0.0597599	0.582699
LH SalVentAttnA FrMed 2	LH SomMotA 4	0.039	-0.105225	0.495825
LH SalVentAttnB IPL 1	LH SomMotB S2 2	0.041	-0.0890185	0.521947
LH SalVentAttnB IPL 1	LH SomMotB Aud 3	0.037	-0.120202	0.564865
LH SalVentAttnB IPL 1	LH SalVentAttnA FrMed 1	0.019	-0.107445	0.598264
LH SalVentAttnB Ins 1	LH VisCent Striate 1	0.043	-0.0649581	0.537198
LH SalVentAttnB Ins 1	LH VisPeri ExStrInf 3	0.04	0.0623115	0.524389
LH SalVentAttnB Ins 1	LH SomMotA 4	0.023	-0.0791112	0.580143
LH SalVentAttnB Ins 1	LH SalVentAttnB IPL 1	0.002	-0.164646	0.974709
LH SalVentAttnB PFCmp 1	LH DorsAttnA SPL 3	0.029	-0.07967	0.544669
LH LimbicB OFC 1	LH DorsAttnB FEF 1	0.037	0.0585776	0.520627
LH LimbicB OFC 2	LH DorsAttnA SPL 3	0.035	-0.05392	0.535824
LH LimbicB OFC 2	LH DorsAttnB FEF 1	0.022	0.0580065	0.659573
LH LimbicA TempPole 1	LH SomMotB S2 1	0.017	0.117973	0.63314
LH LimbicA TempPole 1	LH SomMotB Aud 3	0.041	0.0911986	0.531062
LH LimbicA TempPole 1	LH SomMotB S2 3	0.011	0.104117	0.711269
LH LimbicA TempPole 2	LH VisCent ExStr 2	0.028	0.0709542	0.617217
LH LimbicA TempPole 2	LH DorsAttnB PostC 4	0.014	0.0906901	0.670346
LH LimbicA TempPole 4	LH VisCent ExStr 3	0.02	-0.0517972	0.56657
LH LimbicA TempPole 4	LH DorsAttnB PostC 2	0.029	0.0504344	0.594845
LH ContA Temp 1	LH VisCent ExStr 2	0.02	-0.06286	0.576458
LH ContA Temp 1	LH SomMotA 6	0.025	-0.0782495	0.559888
LH ContA IPS 2	LH SomMotA 8	0.016	0.0948161	0.638987
LH ContA IPS 2	LH LimbicA TempPole 1	0.016	0.0995555	0.643289
LH ContA IPS 2	LH LimbicA TempPole 2	0.012	0.0790668	0.694358
LH ContA PFCd 1	LH SomMotA 4	0.014	0.127238	0.64259
LH ContA PFCd 1	LH SomMotA 8	0.043	0.103131	0.519834
LH ContA PFClv 1	LH SomMotA 8	0.023	0.0882175	0.610942
LH ContA PFClv 1	LH DorsAttnB FEF 1	0.023	0.106631	0.560711
LH ContA PFCl 2	LH VisCent ExStr 5	0.044	-0.0708338	0.528595
LH ContA PFCl 2	LH DorsAttnA SPL 3	0.044	-0.082337	0.5135
LH ContA PFCl 2	LH DorsAttnB PostC 1	0.002	-0.118926	0.805357
LH ContA PFCl 2	LH DorsAttnB PostC 2	0.043	-0.0796826	0.529688
LH ContA PFCl 2	LH DorsAttnB PostC 3	0.036	-0.079274	0.52943
LH ContA Cingm 1	LH VisPeri ExStrInf 2	0.025	-0.0488325	0.637042
LH ContA Cingm 1	LH SomMotB Aud 1	0.037	0.062901	0.521406
LH ContA Cingm 1	LH SomMotB Cent 2	0.01	-0.0700163	0.66812
LH ContA Cingm 1	LH SalVentAttnA FrMed 1	0.049	0.0533171	0.448602
LH ContB Temp 1	LH SomMotB S2 3	0.034	0.0947195	0.577727
LH ContB PFCl 1	LH SomMotA 4	0.009	0.0764652	0.689378
LH ContB PFCl 1	LH ContA PFCl 3	0.035	0.102678	0.526749
LH ContB PFClv 1	LH DorsAttnB FEF 1	0.049	0.0676304	0.510337
LH ContB PFClv 1	LH ContA PFCd 1	0.049	0.0706595	0.485579
LH ContB PFClv 2	LH SalVentAttnB PFCmp 1	0.018	-0.115274	0.654615
LH ContC Cingp 1	LH SomMotA 8	0.034	0.0765353	0.54854
LH ContC Cingp 1	LH DorsAttnB FEF 1	0.043	0.0822324	0.54503
LH DefaultA IPL 1	LH DorsAttnB FEF 1	0.019	0.071916	0.628132
LH DefaultA IPL 1	LH ContA IPS 2	0.03	0.089696	0.581006
LH DefaultA IPL 1	LH ContB IPL 1	0.049	0.108673	0.49985
LH DefaultA pCunPCC 3	LH SomMotB S2 2	0.042	-0.0784736	0.497718
LH DefaultA pCunPCC 3	LH SalVentAttnB PFCmp 1	0.032	-0.0901258	0.554311
LH DefaultA pCunPCC 3	LH ContA Cingm 1	0.047	-0.0459848	0.486852
LH DefaultA PFCm 1	LH VisPeri ExStrSup 2	0.006	-0.0724103	0.715025
LH DefaultA PFCm 1	LH LimbicB OFC 1	0.049	-0.0839335	0.50237
LH DefaultA PFCm 2	LH VisCent ExStr 4	0.027	0.0726422	0.573855
LH DefaultA PFCm 2	LH SomMotA 8	0.03	0.0752484	0.571222
LH DefaultA PFCm 2	LH DorsAttnA TempOcc 2	0.016	0.0800569	0.631266
LH DefaultA PFCm 2	LH DorsAttnB FEF 1	0.032	0.0651164	0.565616
LH DefaultA PFCm 2	LH LimbicB OFC 2	0.043	0.0868385	0.507523
LH DefaultA PFCm 2	LH ContB PFCl 1	0.033	0.104058	0.531251
LH DefaultA PFCm 3	LH DorsAttnB FEF 1	0.041	0.0672639	0.523866
LH DefaultB Temp 1	LH ContA IPS 2	0.026	0.0739859	0.603592
LH DefaultB Temp 2	LH LimbicB OFC 2	0.02	0.103848	0.62445
LH DefaultB Temp 2	LH ContA IPS 2	0.037	0.0667742	0.534354
LH DefaultB Temp 2	LH DefaultA PFCm 2	0.035	0.104096	0.574337
LH DefaultB Temp 3	LH SomMotA 6	0.047	-0.0656743	0.481405
LH DefaultB Temp 3	LH SalVentAttnB Ins 1	0.043	0.0809414	0.527278
LH DefaultB Temp 4	LH SomMotA 6	0.015	-0.0625732	0.62605
LH DefaultB Temp 4	LH LimbicA TempPole 2	0.023	0.0636858	0.546206
LH DefaultB IPL 1	LH VisCent ExStr 2	0.024	-0.0639312	0.648335
LH DefaultB PFCd 1	LH DorsAttnB FEF 1	0.005	0.0906942	0.754522
LH DefaultB PFCd 1	LH LimbicA TempPole 1	0.017	0.113938	0.616177
LH DefaultB PFCd 1	LH LimbicA TempPole 4	0.043	0.0582782	0.509928
LH DefaultB PFCd 2	LH DorsAttnB FEF 1	0.02	0.0849205	0.619286
LH DefaultB PFCv 1	LH VisCent Striate 1	0.034	-0.0680838	0.519286
LH DefaultB PFCv 1	LH VisPeri ExStrSup 1	0.044	-0.0705769	0.498762
LH DefaultB PFCv 1	LH SalVentAttnB IPL 1	0.003	-0.108451	0.784774
LH DefaultB PFCv 1	LH LimbicA TempPole 1	0.014	0.129987	0.622466
LH DefaultB PFCv 1	LH ContA IPS 1	0.026	-0.0761003	0.580737
LH DefaultB PFCv 1	LH DefaultB Temp 1	0.035	0.112493	0.535072
LH DefaultB PFCv 2	LH ContB PFClv 2	0.047	-0.0862261	0.487511
LH DefaultB PFCv 4	LH SalVentAttnB IPL 1	0.032	-0.112869	0.579254
LH DefaultC IPL 1	LH ContA PFCl 3	0.044	0.0950972	0.528082
LH DefaultC IPL 1	LH ContB IPL 1	0.03	0.0943808	0.539792
LH DefaultC IPL 1	LH DefaultB PFCd 2	0.035	-0.0649911	0.543368
LH DefaultC Rsp 1	LH DefaultA pCunPCC 1	0.034	-0.103922	0.555687
LH DefaultC PHC 1	LH DorsAttnB FEF 1	0.047	0.0705946	0.492057
LH DefaultC PHC 1	LH LimbicA TempPole 2	0.008	0.120327	0.724509
LH TempPar 1	LH VisPeri ExStrSup 1	0.015	-0.102042	0.631879
RH VisCent ExStr 1	LH VisCent Striate 1	0.008	-0.154654	0.751328
RH VisCent ExStr 1	LH VisCent ExStr 3	0.004	-0.145066	0.842563
RH VisCent ExStr 1	LH SomMotA 6	0.03	-0.0851253	0.516268
RH VisCent ExStr 1	LH DorsAttnA TempOcc 1	0.037	-0.0987117	0.522467
RH VisCent ExStr 2	LH SomMotA 6	0.014	-0.0980042	0.617815
RH VisCent ExStr 2	LH SomMotB S2 2	0.041	-0.0794962	0.52078
RH VisCent ExStr 2	LH DefaultA PFCm 2	0.023	0.10509	0.615936
RH VisCent Striate 1	LH VisCent Striate 1	0.01	-0.138401	0.697832
RH VisCent Striate 1	LH VisCent ExStr 3	0.024	-0.141561	0.601658
RH VisCent Striate 1	LH VisPeri ExStrInf 2	0.029	-0.111177	0.565431
RH VisCent Striate 1	LH VisPeri StriCal 1	0.016	-0.163476	0.686934
RH VisCent Striate 1	LH VisPeri ExStrSup 1	0.018	-0.0840204	0.571409
RH VisCent Striate 1	LH SomMotA 6	0.015	-0.0950374	0.605526
RH VisCent Striate 1	LH SomMotB S2 1	0.014	-0.0931682	0.619501
RH VisCent Striate 1	LH SomMotB Cent 1	0	-0.113847	0.960365
RH VisCent Striate 1	LH DefaultA pCunPCC 1	0.044	-0.0677848	0.473242
RH VisCent Striate 1	LH DefaultB IPL 1	0.041	-0.0643033	0.488021
RH VisCent Striate 1	LH DefaultC Rsp 1	0.035	-0.0858309	0.523521
RH VisCent ExStr 3	LH ContB PFClv 1	0.046	0.0566105	0.494423
RH VisCent ExStr 3	LH DefaultA pCunPCC 2	0.049	0.0650468	0.505109
RH VisCent ExStr 3	LH DefaultA pCunPCC 3	0.015	0.10333	0.647773
RH VisCent ExStr 3	LH DefaultB PFCv 2	0.013	0.0688663	0.667766
RH VisCent ExStr 3	LH DefaultB PFCv 3	0.024	0.0669594	0.646161
RH VisCent ExStr 4	LH SomMotA 8	0.028	0.0984902	0.599412
RH VisCent ExStr 4	LH SomMotB Aud 1	0.033	0.0859189	0.533982
RH VisCent ExStr 4	LH ContB PFClv 1	0.033	0.0697888	0.541914
RH VisCent ExStr 4	LH DefaultA PFCm 2	0.014	0.0863856	0.692338
RH VisCent ExStr 4	LH DefaultB PFCv 2	0.001	0.101612	0.829378
RH VisCent ExStr 4	LH DefaultB PFCv 3	0.024	0.0809886	0.608637
RH VisCent ExStr 5	LH VisCent Striate 1	0.038	-0.117538	0.52728
RH VisCent ExStr 5	LH VisCent ExStr 3	0.012	-0.112399	0.662334
RH VisCent ExStr 5	LH VisPeri ExStrInf 1	0.044	-0.098057	0.530768
RH VisCent ExStr 5	LH VisPeri StriCal 1	0.039	-0.108326	0.5086
RH VisCent ExStr 5	LH DefaultA PFCm 1	0.032	-0.0542508	0.533914
RH VisPeri ExStrInf 1	LH VisCent Striate 1	0.01	-0.137786	0.693091
RH VisPeri ExStrInf 1	LH VisCent ExStr 3	0	-0.146408	0.90046
RH VisPeri ExStrInf 1	LH SomMotB Cent 1	0.031	-0.0853554	0.571828
RH VisPeri ExStrInf 1	LH DorsAttnA TempOcc 1	0.043	-0.0751078	0.494384
RH VisPeri ExStrInf 1	LH DefaultA PFCm 2	0.04	0.0625828	0.506497
RH VisPeri ExStrInf 1	RH VisCent Striate 1	0.028	-0.11228	0.558357
RH VisPeri ExStrInf 2	LH VisCent Striate 1	0.036	-0.089255	0.526554
RH VisPeri ExStrInf 2	LH SomMotA 4	0.026	-0.0767283	0.586231
RH VisPeri ExStrInf 2	LH SomMotA 5	0.015	-0.092703	0.711407
RH VisPeri ExStrInf 2	LH DefaultA PFCm 1	0.029	-0.0445978	0.545118
RH VisPeri StriCal 1	LH VisCent Striate 1	0.035	-0.139686	0.571646
RH VisPeri StriCal 1	LH VisCent ExStr 3	0.005	-0.150475	0.870183
RH VisPeri StriCal 1	LH VisPeri StriCal 1	0.033	-0.125881	0.560611
RH VisPeri StriCal 1	LH SomMotA 5	0.047	-0.0585062	0.493327
RH VisPeri StriCal 1	RH VisCent ExStr 1	0.028	-0.109358	0.557688
RH VisPeri ExStrSup 1	LH VisCent ExStr 2	0.032	-0.0545635	0.564877
RH VisPeri ExStrSup 1	LH VisCent Striate 1	0.009	-0.125145	0.742501
RH VisPeri ExStrSup 1	LH VisCent ExStr 3	0.007	-0.110323	0.751846
RH VisPeri ExStrSup 1	LH SomMotA 5	0.025	-0.0696064	0.563871
RH VisPeri ExStrSup 1	LH SomMotB Cent 1	0.012	-0.0850113	0.710407
RH VisPeri ExStrSup 1	RH VisCent Striate 1	0.028	-0.108259	0.541526
RH VisPeri ExStrSup 2	LH VisCent Striate 1	0.04	-0.0998682	0.510756
RH VisPeri ExStrSup 2	LH VisCent ExStr 3	0.016	-0.0978918	0.596894
RH VisPeri ExStrSup 2	LH SomMotA 4	0.023	-0.0733457	0.627778
RH VisPeri ExStrSup 2	LH DorsAttnA SPL 1	0.032	-0.109758	0.567383
RH VisPeri ExStrSup 2	LH LimbicA TempPole 1	0.042	0.0872967	0.523116
RH VisPeri ExStrSup 2	LH ContC pCun 1	0.045	-0.105375	0.499109
RH VisPeri ExStrSup 3	LH VisPeri ExStrSup 2	0.042	-0.109873	0.541018
RH VisPeri ExStrSup 3	LH SomMotA 8	0.03	0.0782241	0.558426
RH VisPeri ExStrSup 3	LH DorsAttnA ParOcc 1	0.044	0.0878945	0.516118
RH VisPeri ExStrSup 3	LH DorsAttnB PostC 4	0.036	0.0873259	0.571422
RH VisPeri ExStrSup 3	LH SalVentAttnA ParOper 1	0.02	0.0819488	0.65527
RH VisPeri ExStrSup 3	LH SalVentAttnA Ins 1	0.03	0.0713439	0.554069
RH VisPeri ExStrSup 3	LH SalVentAttnA FrOper 2	0.03	0.0570998	0.509021
RH VisPeri ExStrSup 3	LH SalVentAttnA FrMed 1	0.032	0.070351	0.590723
RH VisPeri ExStrSup 3	LH SalVentAttnB IPL 1	0.008	0.092415	0.722964
RH VisPeri ExStrSup 3	LH LimbicA TempPole 1	0.033	0.104835	0.601463
RH VisPeri ExStrSup 3	LH LimbicA TempPole 2	0.041	0.0620867	0.513447
RH VisPeri ExStrSup 3	LH LimbicA TempPole 4	0.024	0.0590434	0.645001
RH VisPeri ExStrSup 3	LH ContA IPS 2	0.006	0.0941007	0.704754
RH VisPeri ExStrSup 3	LH ContA IPS 3	0.019	0.095731	0.666048
RH VisPeri ExStrSup 3	LH ContA PFClv 1	0.014	0.0851905	0.676939
RH VisPeri ExStrSup 3	LH ContB PFCl 1	0.006	0.0922035	0.75122
RH VisPeri ExStrSup 3	LH ContB PFClv 1	0.041	0.0664245	0.529531
RH VisPeri ExStrSup 3	LH DefaultA pCunPCC 3	0.049	0.077546	0.484624
RH VisPeri ExStrSup 3	LH DefaultA PFCm 2	0.035	0.0763892	0.565962
RH VisPeri ExStrSup 3	LH DefaultB Temp 1	0.049	0.0827358	0.547276
RH VisPeri ExStrSup 3	LH DefaultB Temp 3	0.045	0.070086	0.51354
RH VisPeri ExStrSup 3	LH DefaultB PFCv 3	0.041	0.0679565	0.548709
RH VisPeri ExStrSup 3	RH VisCent ExStr 3	0.034	0.0814264	0.553666
RH VisPeri ExStrSup 3	RH VisCent ExStr 4	0.033	0.109149	0.533493
RH SomMotA 1	LH SomMotA 2	0.033	-0.110077	0.5541
RH SomMotA 1	LH DorsAttnB PostC 1	0.007	-0.155869	0.776173
RH SomMotA 1	LH DorsAttnB PostC 2	0.046	-0.107448	0.500024
RH SomMotA 1	LH SalVentAttnA ParOper 1	0.041	-0.0883389	0.529046
RH SomMotA 1	LH ContA PFCl 2	0.028	-0.0799501	0.552992
RH SomMotA 1	LH DefaultB Temp 2	0.036	0.0759176	0.547327
RH SomMotA 1	RH VisPeri ExStrInf 2	0.046	-0.0714293	0.528199
RH SomMotA 2	LH VisCent ExStr 3	0.029	-0.064677	0.570001
RH SomMotA 3	LH VisCent Striate 1	0.033	-0.0855115	0.544909
RH SomMotA 3	LH VisCent ExStr 3	0.032	-0.0637752	0.518094
RH SomMotA 3	LH SomMotA 4	0.034	-0.127066	0.548741
RH SomMotA 3	LH SomMotA 6	0.014	-0.124718	0.649874
RH SomMotA 3	LH SomMotB S2 1	0.04	-0.0947753	0.515152
RH SomMotA 3	LH SomMotB S2 2	0.047	-0.0980003	0.504272
RH SomMotA 3	LH SomMotB Aud 3	0.012	-0.117143	0.637807
RH SomMotA 3	LH DorsAttnB PostC 3	0.044	-0.104084	0.518736
RH SomMotA 3	LH SalVentAttnA ParOper 1	0.038	-0.0927607	0.499075
RH SomMotA 3	LH SalVentAttnA ParMed 1	0.022	-0.126339	0.617274
RH SomMotA 4	LH VisPeri ExStrInf 2	0.015	-0.0763073	0.637708
RH SomMotA 4	LH SomMotA 6	0.045	-0.070323	0.486431
RH SomMotA 4	LH DefaultC Rsp 1	0.041	-0.0569502	0.523079
RH SomMotA 4	RH SomMotA 3	0.036	-0.0875522	0.534895
RH SomMotA 5	LH SomMotA 3	0.019	-0.0955888	0.602872
RH SomMotA 5	LH ContA PFCl 2	0.047	-0.0740798	0.491062
RH SomMotA 6	LH VisCent Striate 1	0.041	-0.0764822	0.512419
RH SomMotA 6	LH VisCent ExStr 4	0.037	-0.0688813	0.510635
RH SomMotA 6	RH SomMotA 4	0.033	-0.100714	0.495067
RH SomMotA 7	LH VisPeri ExStrSup 1	0.036	-0.0750443	0.545372
RH SomMotA 7	LH LimbicA TempPole 4	0.035	0.0581856	0.554794
RH SomMotA 8	LH SomMotA 6	0.032	-0.107995	0.546376
RH SomMotA 8	LH SomMotB S2 2	0.008	-0.111128	0.662435
RH SomMotA 8	LH SomMotB Aud 3	0.036	-0.0854069	0.542685
RH SomMotA 8	LH SomMotB Cent 1	0.045	-0.0635033	0.496492
RH SomMotA 9	LH SomMotB S2 2	0.009	-0.105342	0.687141
RH SomMotA 9	LH SomMotB Cent 1	0.011	-0.103088	0.725742
RH SomMotA 9	LH SalVentAttnA ParMed 1	0.049	-0.0886015	0.460606
RH SomMotA 9	RH SomMotA 8	0.031	0.109059	0.545434
RH SomMotA 11	LH ContA IPS 2	0.044	0.0755866	0.515918
RH SomMotA 11	LH ContB Temp 1	0.031	0.108377	0.578088
RH SomMotA 11	LH DefaultA PFCm 2	0.009	0.105087	0.70967
RH SomMotB Aud 1	LH SomMotA 5	0.041	-0.0740856	0.491352
RH SomMotB Aud 1	LH SomMotA 6	0.025	-0.0822671	0.567004
RH SomMotB Aud 1	LH SomMotB Cent 1	0.032	-0.0798381	0.555158
RH SomMotB Aud 1	LH SalVentAttnA ParOper 1	0.019	-0.0900905	0.575318
RH SomMotB Aud 1	LH LimbicA TempPole 1	0.021	0.103595	0.617074
RH SomMotB Aud 1	RH SomMotA 6	0.049	-0.0765141	0.491469
RH SomMotB Aud 2	LH VisPeri ExStrSup 1	0.04	-0.0849089	0.543974
RH SomMotB Aud 2	LH SomMotA 1	0.041	-0.0921823	0.534899
RH SomMotB Aud 2	LH SomMotA 6	0.004	-0.106117	0.792607
RH SomMotB Aud 2	LH SomMotB S2 1	0.004	-0.1516	0.89021
RH SomMotB Aud 2	LH SomMotB Cent 1	0.039	-0.079733	0.525172
RH SomMotB Aud 2	LH ContB PFClv 2	0.014	-0.109394	0.695532
RH SomMotB Aud 2	RH SomMotA 1	0.026	-0.0737338	0.594889
RH SomMotB S2 1	LH SomMotA 3	0.042	-0.0558097	0.499889
RH SomMotB S2 1	LH SomMotA 6	0	-0.129695	1.01367
RH SomMotB S2 1	LH SalVentAttnA ParMed 1	0.047	-0.0831954	0.504522
RH SomMotB S2 1	LH ContB PFClv 2	0.013	-0.0973191	0.709894
RH SomMotB S2 1	RH VisCent ExStr 4	0.024	0.0873414	0.575661
RH SomMotB S2 2	LH VisCent Striate 1	0.015	-0.0825558	0.602043
RH SomMotB S2 2	LH SomMotA 1	0.049	-0.0770121	0.472132
RH SomMotB S2 2	LH SomMotA 3	0.011	-0.0810476	0.644731
RH SomMotB S2 2	LH SomMotA 5	0.026	-0.0884919	0.556878
RH SomMotB S2 2	LH SomMotA 6	0.002	-0.135405	0.950963
RH SomMotB S2 2	LH SomMotA 7	0.033	-0.088939	0.513271
RH SomMotB S2 2	LH SomMotB Aud 2	0.006	-0.132246	0.783554
RH SomMotB S2 2	LH SomMotB S2 1	0.043	-0.102484	0.582294
RH SomMotB S2 2	LH SomMotB S2 2	0.011	-0.141725	0.715115
RH SomMotB S2 2	LH SalVentAttnA ParOper 1	0.029	-0.0892998	0.615999
RH SomMotB S2 2	LH SalVentAttnA ParMed 1	0.037	-0.0928047	0.51414
RH SomMotB S2 2	RH VisCent Striate 1	0.049	-0.0681486	0.480752
RH SomMotB S2 2	RH SomMotA 1	0.018	-0.0948133	0.649418
RH SomMotB S2 2	RH SomMotA 3	0.018	-0.115803	0.664451
RH SomMotB S2 3	LH SomMotA 1	0.033	-0.096897	0.581776
RH SomMotB S2 3	LH SomMotA 6	0	-0.13135	1.01829
RH SomMotB S2 3	LH SomMotA 7	0.015	-0.096184	0.656558
RH SomMotB S2 3	LH SomMotB S2 2	0.032	-0.097877	0.545011
RH SomMotB S2 3	LH SomMotB Cent 2	0.011	-0.109783	0.707565
RH SomMotB S2 3	LH SalVentAttnA ParMed 1	0.007	-0.118272	0.714461
RH SomMotB S2 3	LH SalVentAttnB IPL 1	0.012	-0.0800905	0.624868
RH SomMotB S2 3	LH ContA PFCl 2	0.032	-0.0741437	0.49588
RH SomMotB S2 3	RH VisCent Striate 1	0.029	-0.0739957	0.56705
RH SomMotB S2 3	RH SomMotA 2	0.034	-0.0837248	0.553418
RH SomMotB S2 3	RH SomMotA 3	0.047	-0.0914571	0.498595
RH SomMotB S2 3	RH SomMotA 6	0.017	-0.0856049	0.590889
RH SomMotB S2 3	RH SomMotA 9	0.021	-0.0915734	0.605494
RH SomMotB S2 3	RH SomMotA 10	0.029	-0.0867702	0.571593
RH SomMotB S2 4	LH VisCent Striate 1	0.041	-0.069082	0.50556
RH SomMotB S2 4	LH SomMotB S2 2	0.009	-0.122546	0.671988
RH SomMotB S2 4	LH SomMotB Cent 1	0.032	-0.0822027	0.562894
RH SomMotB S2 4	LH LimbicA TempPole 1	0.049	0.105632	0.499009
RH SomMotB S2 4	RH VisCent Striate 1	0.025	-0.0699874	0.545331
RH SomMotB S2 4	RH SomMotA 1	0.017	-0.0982882	0.675228
RH SomMotB Cent 1	LH VisCent Striate 1	0.017	-0.075644	0.59817
RH SomMotB Cent 1	LH SomMotA 1	0.028	-0.0888923	0.584763
RH SomMotB Cent 1	LH SomMotA 4	0.034	-0.0716438	0.561083
RH SomMotB Cent 1	LH SomMotA 6	0	-0.132625	0.954926
RH SomMotB Cent 1	LH ContA PFCl 2	0.032	-0.108488	0.580894
RH SomMotB Cent 1	RH VisCent Striate 1	0.005	-0.0996602	0.81294
RH SomMotB Cent 1	RH SomMotA 2	0.027	-0.0987367	0.55844
RH SomMotB Cent 1	RH SomMotA 3	0.036	-0.0964436	0.534128
RH SomMotB Cent 1	RH SomMotB Aud 1	0.038	-0.0925977	0.535506
RH SomMotB Cent 1	RH SomMotB Aud 2	0.023	-0.108338	0.611154
RH DorsAttnA TempOcc 1	RH VisPeri ExStrSup 3	0.003	0.158405	0.939365
RH DorsAttnA SPL 1	LH VisCent Striate 1	0.043	-0.0909466	0.550072
RH DorsAttnA SPL 1	LH VisCent ExStr 5	0.01	-0.1497	0.721404
RH DorsAttnA SPL 1	LH SomMotA 5	0.046	-0.080964	0.511123
RH DorsAttnA SPL 1	LH DefaultA pCunPCC 1	0.049	-0.0791475	0.490807
RH DorsAttnA SPL 1	RH VisCent ExStr 5	0.037	-0.136502	0.541313
RH DorsAttnA SPL 2	LH VisCent Striate 1	0.028	-0.0966009	0.578544
RH DorsAttnA SPL 2	LH DorsAttnA TempOcc 1	0.049	-0.0764583	0.50241
RH DorsAttnA SPL 2	LH ContC Cingp 1	0.048	0.0618809	0.486207
RH DorsAttnA SPL 3	RH VisPeri ExStrSup 3	0.023	0.107168	0.646802
RH DorsAttnA SPL 4	LH DefaultA PFCm 2	0.03	0.0856636	0.600882
RH DorsAttnA SPL 4	RH VisCent ExStr 3	0.04	0.0898688	0.54851
RH DorsAttnA SPL 4	RH VisPeri ExStrSup 3	0.017	0.126176	0.677675
RH DorsAttnB PostC 1	LH VisCent ExStr 3	0.031	-0.0681889	0.529627
RH DorsAttnB PostC 1	LH SomMotA 3	0.003	-0.113642	0.78424
RH DorsAttnB PostC 1	LH SomMotB Cent 1	0.023	-0.105778	0.594803
RH DorsAttnB PostC 1	LH SalVentAttnB PFCmp 1	0.015	-0.0935921	0.669693
RH DorsAttnB PostC 1	LH ContA PFCl 2	0.025	-0.102051	0.59688
RH DorsAttnB PostC 2	LH SomMotA 2	0.008	-0.131205	0.750344
RH DorsAttnB PostC 2	LH SomMotA 3	0.011	-0.104045	0.630687
RH DorsAttnB PostC 2	LH DorsAttnB PostC 1	0.043	-0.101992	0.505905
RH DorsAttnB PostC 2	RH VisCent ExStr 4	0.019	0.087581	0.590798
RH DorsAttnB PostC 2	RH VisPeri ExStrSup 3	0.03	0.0809046	0.592752
RH DorsAttnB PostC 3	LH VisCent Striate 1	0.01	-0.117701	0.651839
RH DorsAttnB PostC 3	LH SomMotA 3	0.032	-0.091633	0.535578
RH DorsAttnB PostC 3	LH SomMotA 4	0.041	-0.0721834	0.501459
RH DorsAttnB PostC 3	LH SomMotB Cent 1	0.041	-0.0697503	0.546875
RH DorsAttnB PostC 3	LH TempPar 2	0.044	-0.0784913	0.487098
RH DorsAttnB PostC 4	RH SomMotA 1	0.048	-0.0873436	0.458411
RH SalVentAttnA ParOper 1	LH SomMotA 2	0.026	-0.079274	0.548343
RH SalVentAttnA ParOper 1	LH SomMotA 3	0.02	-0.0798078	0.601564
RH SalVentAttnA ParOper 1	LH SomMotA 4	0.001	-0.141878	0.976667
RH SalVentAttnA ParOper 1	LH SomMotA 5	0.011	-0.123069	0.757699
RH SalVentAttnA ParOper 1	LH SomMotA 6	0.005	-0.135646	0.797508
RH SalVentAttnA ParOper 1	LH SomMotB S2 2	0.009	-0.136756	0.677992
RH SalVentAttnA ParOper 1	LH SomMotB Cent 2	0.029	-0.0827826	0.545168
RH SalVentAttnA ParOper 1	LH ContA PFCl 2	0.02	-0.0888155	0.66015
RH SalVentAttnA PrC 1	LH SomMotB S2 2	0.039	-0.0739265	0.49368
RH SalVentAttnA PrC 1	RH VisPeri ExStrSup 3	0.042	0.0780645	0.517648
RH SalVentAttnA PrC 1	RH SomMotA 3	0.038	-0.103811	0.529574
RH SalVentAttnA PrC 1	RH SomMotB S2 3	0.015	-0.117508	0.68405
RH SalVentAttnA Ins 1	LH VisPeri ExStrInf 2	0.032	-0.0590981	0.540678
RH SalVentAttnA Ins 1	LH SomMotA 6	0.013	-0.0706152	0.650293
RH SalVentAttnA Ins 1	LH DorsAttnA SPL 1	0.032	-0.052261	0.564822
RH SalVentAttnA Ins 1	LH SalVentAttnA ParOper 1	0.032	-0.0520735	0.536573
RH SalVentAttnA Ins 1	LH SalVentAttnA FrMed 2	0.028	-0.0633399	0.55288
RH SalVentAttnA Ins 1	LH ContC pCun 1	0.029	-0.0633286	0.573867
RH SalVentAttnA Ins 1	LH DefaultA PFCm 1	0.03	-0.0571919	0.480599
RH SalVentAttnA Ins 1	RH VisCent Striate 1	0.049	-0.0514562	0.512231
RH SalVentAttnA Ins 1	RH SomMotA 6	0.042	-0.0644746	0.526035
RH SalVentAttnA Ins 1	RH SomMotA 8	0.034	-0.0598584	0.568376
RH SalVentAttnA Ins 2	LH VisCent Striate 1	0.027	-0.075605	0.575442
RH SalVentAttnA Ins 2	LH VisCent ExStr 3	0.031	-0.0635788	0.553955
RH SalVentAttnA Ins 2	LH VisPeri ExStrSup 1	0.045	-0.0734218	0.498173
RH SalVentAttnA Ins 2	LH SomMotA 3	0.033	-0.0705232	0.518389
RH SalVentAttnA Ins 2	LH SomMotA 4	0.011	-0.0969537	0.729132
RH SalVentAttnA Ins 2	LH SomMotA 6	0.001	-0.15067	1.02382
RH SalVentAttnA Ins 2	LH SomMotA 7	0.036	-0.0892463	0.558611
RH SalVentAttnA Ins 2	LH SomMotB Aud 2	0.031	-0.105988	0.600878
RH SalVentAttnA Ins 2	LH SomMotB S2 1	0.021	-0.102418	0.577328
RH SalVentAttnA Ins 2	LH SomMotB S2 2	0.011	-0.137299	0.727487
RH SalVentAttnA Ins 2	LH SomMotB Cent 1	0.01	-0.0913053	0.649423
RH SalVentAttnA Ins 2	LH DorsAttnA SPL 1	0.004	-0.100565	0.731514
RH SalVentAttnA Ins 2	LH DorsAttnA SPL 3	0.019	-0.101388	0.643436
RH SalVentAttnA Ins 2	LH SalVentAttnA ParOper 1	0.02	-0.0987689	0.626838
RH SalVentAttnA Ins 2	LH SalVentAttnA ParMed 1	0.042	-0.0906437	0.499431
RH SalVentAttnA Ins 2	LH SalVentAttnA FrMed 2	0.024	-0.0854585	0.555654
RH SalVentAttnA Ins 2	LH ContA Temp 1	0.02	-0.0905945	0.581551
RH SalVentAttnA Ins 2	LH DefaultA pCunPCC 3	0.046	-0.095921	0.522358
RH SalVentAttnA Ins 2	LH DefaultB PFCd 3	0.048	-0.0936857	0.497926
RH SalVentAttnA Ins 2	RH VisCent Striate 1	0.019	-0.0845027	0.640337
RH SalVentAttnA Ins 2	RH SomMotA 2	0.013	-0.118794	0.68483
RH SalVentAttnA Ins 2	RH SomMotA 3	0.014	-0.126016	0.670463
RH SalVentAttnA Ins 2	RH SomMotA 4	0.029	-0.0984483	0.536908
RH SalVentAttnA Ins 2	RH SomMotA 6	0.019	-0.101391	0.62535
RH SalVentAttnA Ins 2	RH SomMotA 8	0.036	-0.0967894	0.554336
RH SalVentAttnA Ins 2	RH SomMotB Aud 2	0.005	-0.159004	0.713583
RH SalVentAttnA Ins 2	RH SomMotB Cent 1	0.031	-0.0920785	0.532695
RH SalVentAttnA Ins 2	RH SalVentAttnA PrC 1	0.03	-0.0924104	0.55537
RH SalVentAttnA FrOper 1	LH VisCent Striate 1	0.039	-0.0838979	0.538955
RH SalVentAttnA FrOper 1	LH VisCent ExStr 3	0.034	-0.0669795	0.531852
RH SalVentAttnA FrOper 1	LH SomMotA 1	0.019	-0.111697	0.614784
RH SalVentAttnA FrOper 1	LH SomMotA 3	0.017	-0.103716	0.670631
RH SalVentAttnA FrOper 1	LH SomMotA 4	0.018	-0.0925416	0.62734
RH SalVentAttnA FrOper 1	LH SomMotA 6	0.001	-0.158547	1.0085
RH SalVentAttnA FrOper 1	LH SomMotA 7	0.046	-0.0793886	0.489545
RH SalVentAttnA FrOper 1	LH SomMotB Aud 3	0.037	-0.109805	0.533165
RH SalVentAttnA FrOper 1	LH SomMotB Cent 1	0.005	-0.0989052	0.743325
RH SalVentAttnA FrOper 1	LH DorsAttnA ParOcc 1	0.049	-0.0835896	0.47608
RH SalVentAttnA FrOper 1	LH DorsAttnA SPL 1	0.031	-0.0846061	0.56744
RH SalVentAttnA FrOper 1	LH DorsAttnA SPL 3	0.015	-0.101866	0.671216
RH SalVentAttnA FrOper 1	LH SalVentAttnA ParOper 1	0.031	-0.10533	0.569082
RH SalVentAttnA FrOper 1	LH SalVentAttnA ParMed 1	0.007	-0.144125	0.768107
RH SalVentAttnA FrOper 1	LH SalVentAttnB IPL 1	0.006	-0.123887	0.728314
RH SalVentAttnA FrOper 1	LH ContB PFClv 2	0.045	-0.088877	0.515334
RH SalVentAttnA FrOper 1	LH DefaultA pCunPCC 3	0.042	-0.0891646	0.56263
RH SalVentAttnA FrOper 1	RH SomMotA 1	0.044	-0.0685963	0.534237
RH SalVentAttnA FrOper 1	RH SomMotA 2	0.014	-0.109013	0.649866
RH SalVentAttnA FrOper 1	RH SomMotA 3	0.006	-0.132487	0.759593
RH SalVentAttnA FrOper 1	RH SomMotA 6	0.023	-0.1035	0.603561
RH SalVentAttnA FrOper 1	RH SomMotA 8	0.021	-0.0995214	0.577458
RH SalVentAttnA FrOper 1	RH SomMotA 9	0.027	-0.115832	0.640376
RH SalVentAttnA FrMed 1	LH VisCent ExStr 3	0.018	-0.0714583	0.664129
RH SalVentAttnA FrMed 1	LH SomMotA 4	0.009	-0.133017	0.741034
RH SalVentAttnA FrMed 1	LH SomMotA 5	0.007	-0.128962	0.759952
RH SalVentAttnA FrMed 1	LH SomMotA 7	0.038	-0.107902	0.553865
RH SalVentAttnA FrMed 1	LH SomMotB Aud 1	0.034	-0.0862115	0.548343
RH SalVentAttnA FrMed 1	LH SomMotB S2 2	0.005	-0.128348	0.699304
RH SalVentAttnA FrMed 1	LH DorsAttnB PostC 3	0.027	-0.10579	0.60439
RH SalVentAttnA FrMed 1	RH VisCent ExStr 5	0.035	-0.087523	0.572473
RH SalVentAttnA FrMed 1	RH SomMotB S2 2	0.046	-0.0917217	0.474289
RH SalVentAttnA FrMed 1	RH DorsAttnA TempOcc 1	0.043	-0.0881492	0.506428
RH SalVentAttnA FrMed 1	RH DorsAttnB PostC 4	0.008	-0.117754	0.777225
RH SalVentAttnA FrMed 1	RH SalVentAttnA Ins 2	0.039	-0.100397	0.537059
RH SalVentAttnA FrMed 1	RH SalVentAttnA FrOper 1	0.038	-0.0987208	0.533361
RH SalVentAttnA ParMed 1	LH SomMotA 4	0.034	-0.0962303	0.575044
RH SalVentAttnA ParMed 1	LH SomMotA 6	0.046	-0.0780138	0.470687
RH SalVentAttnA ParMed 1	LH ContC Cingp 1	0.047	0.0774114	0.534496
RH SalVentAttnA ParMed 1	RH SomMotA 3	0.041	-0.109492	0.522334
RH SalVentAttnA ParMed 2	LH VisCent Striate 1	0.02	-0.10506	0.607858
RH SalVentAttnA ParMed 2	RH VisCent Striate 1	0.017	-0.103775	0.6036
RH SalVentAttnA FrMed 2	LH VisCent ExStr 2	0.006	-0.0738655	0.699474
RH SalVentAttnA FrMed 2	LH VisCent Striate 1	0.032	-0.104701	0.577117
RH SalVentAttnA FrMed 2	LH VisCent ExStr 3	0.01	-0.0944049	0.722124
RH SalVentAttnA FrMed 2	LH VisCent ExStr 4	0.041	-0.0683095	0.548512
RH SalVentAttnA FrMed 2	LH SomMotA 5	0.01	-0.115059	0.628543
RH SalVentAttnA FrMed 2	LH SomMotB S2 1	0.029	-0.0877743	0.581992
RH SalVentAttnA FrMed 2	LH SomMotB Aud 3	0.008	-0.129603	0.677705
RH SalVentAttnA FrMed 2	LH SomMotB Cent 2	0.017	-0.0995864	0.595968
RH SalVentAttnA FrMed 2	LH DorsAttnB PostC 2	0.026	-0.0942036	0.561738
RH SalVentAttnA FrMed 2	LH SalVentAttnA ParMed 1	0.047	-0.0989146	0.502184
RH SalVentAttnA FrMed 2	RH VisCent ExStr 2	0.024	-0.082881	0.534493
RH SalVentAttnA FrMed 2	RH SomMotB S2 3	0.03	-0.0901425	0.587541
RH SalVentAttnA FrMed 2	RH SomMotB Cent 1	0.046	-0.0684048	0.533111
RH SalVentAttnA FrMed 2	RH DorsAttnB PostC 1	0.022	-0.0869964	0.603309
RH SalVentAttnA FrMed 2	RH SalVentAttnA Ins 1	0.045	-0.0673004	0.527017
RH SalVentAttnA FrMed 2	RH SalVentAttnA Ins 2	0.034	-0.0886854	0.53776
RH SalVentAttnA FrMed 2	RH SalVentAttnA FrOper 1	0.021	-0.115684	0.611218
RH SalVentAttnA FrMed 2	RH SalVentAttnA FrMed 1	0.01	-0.152416	0.728083
RH SalVentAttnA FrMed 2	RH SalVentAttnA ParMed 1	0.004	-0.131221	0.805911
RH SalVentAttnB IPL 1	LH SomMotB Aud 3	0.041	-0.0912238	0.472271
RH SalVentAttnB IPL 1	LH LimbicB OFC 1	0.01	0.0850489	0.736079
RH SalVentAttnB IPL 1	RH VisPeri ExStrSup 3	0.024	0.101999	0.65891
RH SalVentAttnB IPL 1	RH DorsAttnA SPL 4	0.025	0.104935	0.541198
RH SalVentAttnB IPL 1	RH DorsAttnB PostC 1	0.011	0.123328	0.672135
RH SalVentAttnB PFClv 1	LH SomMotA 8	0.036	0.0832378	0.579775
RH SalVentAttnB PFCl 1	LH DefaultB Temp 1	0.039	0.0744008	0.534911
RH SalVentAttnB Ins 1	LH SalVentAttnB IPL 1	0.04	-0.0742942	0.538203
RH SalVentAttnB Ins 2	LH VisCent ExStr 3	0.025	-0.0652248	0.543465
RH SalVentAttnB Ins 2	LH VisPeri ExStrSup 1	0.047	-0.0657906	0.511188
RH SalVentAttnB Ins 2	LH VisPeri ExStrSup 2	0.012	-0.0883949	0.667994
RH SalVentAttnB Ins 2	LH SomMotA 4	0.013	-0.0893775	0.668313
RH SalVentAttnB Ins 2	LH SomMotA 6	0.017	-0.0917754	0.635334
RH SalVentAttnB Ins 2	LH DorsAttnA TempOcc 2	0.017	-0.0852524	0.615587
RH SalVentAttnB Ins 2	LH DorsAttnA SPL 3	0.026	-0.0764571	0.536585
RH SalVentAttnB Ins 2	LH DorsAttnB PostC 1	0.042	-0.0669595	0.499697
RH SalVentAttnB Ins 2	LH DorsAttnB PostC 3	0.025	-0.0646966	0.550923
RH SalVentAttnB Ins 2	LH SalVentAttnA ParMed 1	0.021	-0.0843566	0.598719
RH SalVentAttnB Ins 2	LH SalVentAttnB IPL 1	0.005	-0.102588	0.692383
RH SalVentAttnB Ins 2	LH ContC pCun 2	0.025	-0.0775689	0.61228
RH SalVentAttnB Ins 2	RH VisCent Striate 1	0.01	-0.0789424	0.608421
RH SalVentAttnB Ins 2	RH DorsAttnB PostC 3	0.028	-0.076604	0.546953
RH SalVentAttnB Ins 2	RH SalVentAttnA FrMed 2	0.049	-0.0874725	0.486456
RH SalVentAttnB PFCmp 1	LH ContC Cingp 1	0.038	0.096904	0.57842
RH SalVentAttnB PFCmp 1	RH SomMotB S2 2	0.035	-0.082637	0.543389
RH LimbicB OFC 1	LH SomMotA 8	0.03	0.0823449	0.564476
RH LimbicB OFC 1	LH LimbicA TempPole 1	0.037	0.104261	0.594879
RH LimbicB OFC 1	LH DefaultB Temp 2	0.012	0.0968059	0.714389
RH LimbicB OFC 1	RH DorsAttnA TempOcc 1	0.045	0.0762164	0.47929
RH LimbicB OFC 1	RH DorsAttnB PostC 2	0.024	0.0754674	0.581341
RH LimbicB OFC 1	RH SalVentAttnA ParMed 1	0.033	0.0675161	0.538037
RH LimbicB OFC 2	LH SomMotB S2 3	0.02	0.0744398	0.602898
RH LimbicB OFC 2	LH DorsAttnB FEF 1	0.042	0.0680203	0.55311
RH LimbicB OFC 2	LH DefaultB PFCd 1	0.016	0.0962499	0.645168
RH LimbicB OFC 3	LH SomMotA 8	0.041	0.0677081	0.516819
RH LimbicB OFC 3	LH DorsAttnB FEF 1	0.027	0.0547059	0.539945
RH LimbicB OFC 3	LH ContA IPS 2	0.036	0.0738533	0.545186
RH LimbicB OFC 3	LH ContB PFCl 1	0.047	0.0610143	0.510656
RH LimbicB OFC 3	LH DefaultA pCunPCC 3	0.016	0.109776	0.615402
RH LimbicB OFC 4	LH SomMotA 5	0.025	0.0932599	0.600388
RH LimbicB OFC 4	LH DorsAttnA TempOcc 2	0.023	0.0764445	0.600402
RH LimbicB OFC 4	LH DorsAttnB PostC 2	0.047	0.0642636	0.496651
RH LimbicB OFC 4	LH LimbicA TempPole 3	0.048	0.05871	0.488171
RH LimbicB OFC 4	RH VisCent ExStr 4	0.015	0.0783058	0.724594
RH LimbicB OFC 4	RH LimbicB OFC 1	0.029	0.107249	0.619643
RH LimbicA TempPole 1	LH SomMotA 6	0.018	-0.0832539	0.595854
RH LimbicA TempPole 1	LH SalVentAttnA ParMed 1	0.036	-0.0760768	0.520353
RH LimbicA TempPole 1	RH SomMotA 2	0.02	-0.0727884	0.551762
RH LimbicA TempPole 1	RH DorsAttnA SPL 3	0.025	-0.075566	0.600053
RH LimbicA TempPole 2	LH SomMotA 6	0.005	-0.107849	0.735657
RH LimbicA TempPole 2	RH VisCent Striate 1	0.044	-0.0508962	0.510452
RH LimbicA TempPole 3	LH SomMotA 6	0.006	-0.0892337	0.79864
RH LimbicA TempPole 3	LH SomMotB S2 3	0.041	0.0726662	0.528579
RH LimbicA TempPole 3	LH DorsAttnA SPL 1	0.049	-0.0556832	0.504096
RH LimbicA TempPole 3	LH ContB PFCl 1	0.044	-0.0567234	0.517092
RH LimbicA TempPole 3	RH VisCent Striate 1	0.006	-0.0608793	0.727477
RH LimbicA TempPole 3	RH SomMotA 6	0.018	-0.0839387	0.608521
RH LimbicA TempPole 3	RH DorsAttnA SPL 3	0.028	-0.0623692	0.552175
RH LimbicA TempPole 4	LH SomMotA 8	0.019	0.103083	0.589234
RH LimbicA TempPole 4	LH SalVentAttnA Ins 1	0.049	0.0824239	0.544759
RH LimbicA TempPole 4	LH SalVentAttnA FrOper 1	0.04	0.0618969	0.515935
RH LimbicA TempPole 4	LH LimbicB OFC 2	0.018	0.0752711	0.626018
RH LimbicA TempPole 4	LH LimbicA TempPole 3	0.048	0.0760542	0.523765
RH LimbicA TempPole 4	LH ContC pCun 1	0.041	-0.0760804	0.502672
RH LimbicA TempPole 4	LH DefaultB PFCv 2	0.044	0.0648717	0.482896
RH LimbicA TempPole 4	RH VisCent ExStr 4	0.036	0.0862489	0.543181
RH LimbicA TempPole 4	RH SomMotB S2 3	0.015	0.0833631	0.634944
RH LimbicA TempPole 4	RH SomMotB S2 4	0.049	0.082161	0.532308
RH LimbicA TempPole 4	RH LimbicB OFC 3	0.024	0.060182	0.59276
RH LimbicA TempPole 4	RH LimbicA TempPole 2	0.023	0.118072	0.636183
RH ContA IPS 2	RH SomMotA 1	0.046	-0.0973803	0.491626
RH ContA IPS 2	RH SalVentAttnA PrC 1	0.02	0.11341	0.616314
RH ContA PFCd 1	LH DorsAttnA SPL 3	0.028	-0.102527	0.577766
RH ContA PFCd 1	LH DorsAttnB PostC 1	0.037	-0.0878138	0.554736
RH ContA PFCd 1	LH SalVentAttnB IPL 1	0.004	-0.125065	0.757025
RH ContA PFCd 1	RH VisCent ExStr 2	0.015	-0.101254	0.640147
RH ContA PFCd 1	RH SomMotB Aud 2	0.008	-0.109891	0.678892
RH ContA PFCd 1	RH SomMotB S2 1	0.011	-0.0863008	0.668096
RH ContA PFCd 1	RH SomMotB S2 2	0.007	-0.103026	0.69093
RH ContA PFCd 1	RH SomMotB S2 3	0.011	-0.0964138	0.670752
RH ContA PFCd 1	RH SomMotB Cent 1	0.009	-0.107663	0.737105
RH ContA PFCd 1	RH DorsAttnA ParOcc 1	0.003	-0.138729	0.839285
RH ContA PFCd 1	RH DorsAttnA SPL 1	0.041	-0.0813781	0.487486
RH ContA PFCd 1	RH SalVentAttnA Ins 1	0.003	-0.0888678	0.819045
RH ContA PFCd 1	RH SalVentAttnA Ins 2	0.023	-0.0968582	0.615149
RH ContA PFCd 1	RH SalVentAttnA FrOper 1	0.003	-0.146765	0.86202
RH ContA PFCd 1	RH LimbicA TempPole 3	0.017	-0.0864761	0.637826
RH ContA PFCl 1	LH SomMotA 3	0.042	-0.079663	0.541403
RH ContA PFCl 1	LH LimbicA TempPole 1	0.039	0.0766941	0.499633
RH ContA PFCl 1	LH DefaultB Temp 1	0.047	0.0874926	0.531176
RH ContA PFCl 1	RH SomMotA 3	0.045	-0.103587	0.52868
RH ContA PFCl 1	RH SalVentAttnA FrMed 2	0.017	-0.115365	0.654228
RH ContA PFCl 1	RH LimbicA TempPole 2	0.031	0.0938272	0.569505
RH ContA PFCl 1	RH ContA PFCd 1	0.013	-0.0893891	0.618375
RH ContA PFCl 2	LH DefaultC PHC 1	0.042	0.0671738	0.529005
RH ContA Cingm 1	LH SomMotA 6	0.044	-0.0698559	0.512041
RH ContA Cingm 1	LH SomMotB S2 2	0.02	-0.114661	0.665714
RH ContA Cingm 1	LH DorsAttnB PostC 3	0.034	-0.0968492	0.58775
RH ContA Cingm 1	LH LimbicA TempPole 2	0.027	0.0766306	0.601411
RH ContA Cingm 1	RH LimbicA TempPole 2	0.021	0.0928751	0.628329
RH ContB Temp 1	LH VisCent Striate 1	0.008	-0.0743568	0.710065
RH ContB Temp 1	LH SomMotA 6	0.007	-0.0916757	0.741132
RH ContB Temp 1	LH DefaultA IPL 1	0.035	-0.0768672	0.575418
RH ContB Temp 1	LH DefaultB IPL 1	0.048	-0.0699709	0.482285
RH ContB Temp 1	RH VisCent Striate 1	0.004	-0.0863377	0.690634
RH ContB Temp 1	RH SomMotA 1	0.031	-0.0679777	0.55826
RH ContB Temp 1	RH SomMotA 6	0.047	-0.0767533	0.48865
RH ContB Temp 1	RH LimbicA TempPole 4	0.043	0.0836309	0.494301
RH ContB Temp 1	RH ContA PFCd 1	0.023	-0.0939179	0.622981
RH ContB Temp 2	LH SomMotB S2 3	0.039	0.0798655	0.536601
RH ContB Temp 2	LH SalVentAttnB Ins 1	0.006	0.110488	0.730213
RH ContB IPL 1	LH LimbicA TempPole 3	0.049	0.0718941	0.499037
RH ContB IPL 1	LH ContC Cingp 1	0.015	0.0698791	0.644037
RH ContB IPL 1	RH VisPeri StriCal 1	0.042	0.062318	0.513451
RH ContB IPL 1	RH SomMotA 11	0.049	0.0752043	0.522737
RH ContB IPL 1	RH DorsAttnA TempOcc 1	0.045	0.0836024	0.535398
RH ContB IPL 1	RH DorsAttnA SPL 4	0.012	0.112294	0.693989
RH ContB IPL 1	RH SalVentAttnA ParMed 1	0.033	0.0706201	0.510382
RH ContB IPL 2	LH ContC Cingp 1	0.014	0.0868869	0.701524
RH ContB IPL 2	LH DefaultA pCunPCC 2	0.047	0.086092	0.522373
RH ContB IPL 2	RH VisPeri ExStrSup 3	0.011	0.111259	0.745702
RH ContB IPL 2	RH DorsAttnA SPL 2	0.043	0.0916075	0.494285
RH ContB IPL 2	RH DorsAttnA SPL 4	0.024	0.103837	0.594794
RH ContB PFCld 1	RH VisPeri ExStrSup 3	0.048	0.0672434	0.503341
RH ContB PFCld 2	LH SalVentAttnA FrMed 1	0.043	-0.083228	0.501498
RH ContB PFCld 2	LH ContA Temp 1	0.014	-0.0815077	0.665729
RH ContB PFCld 2	LH DefaultB Temp 2	0.049	0.0629368	0.497962
RH ContB PFCld 2	RH SomMotB S2 2	0.035	-0.0731517	0.529002
RH ContB PFCld 2	RH SalVentAttnA Ins 1	0.049	-0.0527651	0.492839
RH ContB PFClv 1	LH VisCent ExStr 5	0.02	0.06836	0.631229
RH ContB PFClv 1	RH VisPeri ExStrSup 3	0.018	0.0695772	0.640062
RH ContB PFClv 1	RH DorsAttnA SPL 2	0.034	0.0716403	0.552578
RH ContB PFClv 2	LH LimbicA TempPole 1	0.021	0.103952	0.545715
RH ContB PFClv 2	RH VisPeri ExStrSup 3	0.041	0.0912431	0.5432
RH ContB PFClv 2	RH DorsAttnA SPL 4	0.04	0.0812635	0.505321
RH ContB PFClv 2	RH SalVentAttnB PFClv 1	0.049	0.119983	0.528793
RH ContB PFCmp 1	RH SomMotB S2 3	0.048	-0.0753372	0.48523
RH ContB PFCmp 1	RH SalVentAttnA Ins 1	0.011	-0.0858439	0.659978
RH ContB PFCmp 1	RH SalVentAttnA Ins 2	0.046	-0.0889043	0.488029
RH ContB PFCmp 1	RH SalVentAttnA FrOper 1	0.027	-0.114431	0.6027
RH ContB PFCmp 1	RH LimbicA TempPole 1	0.027	-0.0905589	0.575599
RH ContB PFCld 3	LH SomMotA 4	0.031	0.0679351	0.53626
RH ContC pCun 1	LH VisCent Striate 1	0.034	-0.0891654	0.520866
RH ContC pCun 1	LH VisCent ExStr 3	0.013	-0.095767	0.640474
RH ContC pCun 2	LH DorsAttnA SPL 1	0.031	-0.114833	0.520258
RH ContC pCun 2	RH VisPeri ExStrSup 3	0.046	0.0859815	0.516014
RH ContC pCun 2	RH SomMotB Aud 2	0.038	-0.103659	0.51569
RH ContC pCun 2	RH SomMotB S2 2	0.041	-0.0862586	0.501846
RH ContC Cingp 1	LH SomMotB S2 2	0.026	-0.0912464	0.565911
RH ContC Cingp 1	RH SomMotB Aud 1	0.033	-0.101199	0.552907
RH ContC Cingp 1	RH SomMotB Aud 2	0.028	-0.108192	0.557509
RH DefaultA IPL 1	LH SalVentAttnA Ins 1	0.031	0.0843371	0.539326
RH DefaultA IPL 1	RH DorsAttnB PostC 1	0.027	0.0867673	0.541526
RH DefaultA PFCd 1	LH SalVentAttnA FrOper 1	0.049	0.0691463	0.537985
RH DefaultA PFCd 1	RH LimbicA TempPole 3	0.014	-0.0843551	0.628425
RH DefaultA pCunPCC 1	LH SalVentAttnA Ins 1	0.043	0.102784	0.533131
RH DefaultA pCunPCC 1	LH LimbicA TempPole 1	0.037	0.0942196	0.53189
RH DefaultA pCunPCC 1	LH DefaultC IPL 1	0.034	-0.0947399	0.513475
RH DefaultA pCunPCC 1	RH VisCent Striate 1	0.044	-0.0726921	0.472607
RH DefaultA PFCm 1	LH LimbicA TempPole 1	0.047	0.0779794	0.479822
RH DefaultA PFCm 1	LH ContC Cingp 1	0.045	0.065819	0.505997
RH DefaultA PFCm 1	LH DefaultB Temp 1	0.035	0.0764121	0.529757
RH DefaultA PFCm 1	RH VisPeri ExStrSup 3	0.041	0.0618806	0.510973
RH DefaultA PFCm 1	RH SomMotA 11	0.027	0.0857836	0.576655
RH DefaultA PFCm 1	RH SalVentAttnB Ins 1	0.017	0.0932324	0.634575
RH DefaultA PFCm 1	RH DefaultA IPL 1	0.047	0.0939676	0.513557
RH DefaultA PFCm 2	LH LimbicA TempPole 1	0.039	0.0873662	0.523525
RH DefaultA PFCm 2	RH VisPeri ExStrSup 3	0.049	0.0643687	0.511833
RH DefaultA PFCm 2	RH SomMotA 9	0.035	0.0671381	0.543615
RH DefaultA PFCm 3	RH SomMotA 4	0.049	-0.0666448	0.506218
RH DefaultA PFCm 3	RH ContB PFClv 1	0.042	0.093402	0.509678
RH DefaultB Temp 1	LH VisPeri ExStrInf 1	0.013	0.0946346	0.631161
RH DefaultB Temp 1	LH SalVentAttnA FrOper 1	0.009	0.096952	0.75542
RH DefaultB Temp 1	LH LimbicA TempPole 1	0.004	0.140597	0.846775
RH DefaultB Temp 1	LH LimbicA TempPole 3	0.036	0.0802355	0.559893
RH DefaultB Temp 1	LH LimbicA TempPole 4	0.047	0.0775271	0.49636
RH DefaultB Temp 1	LH DefaultB Temp 1	0.026	0.0934939	0.582554
RH DefaultB Temp 1	LH DefaultB Temp 3	0.019	0.114407	0.664451
RH DefaultB Temp 1	RH SomMotB S2 1	0.048	0.0753773	0.522254
RH DefaultB Temp 1	RH SomMotB S2 4	0.034	0.0948558	0.54528
RH DefaultB Temp 1	RH LimbicA TempPole 2	0.044	0.0930238	0.527693
RH DefaultB Temp 1	RH ContB Temp 2	0.021	0.121445	0.625544
RH DefaultB AntTemp 1	LH VisPeri ExStrInf 2	0.02	-0.0843723	0.616685
RH DefaultB AntTemp 1	LH SomMotA 6	0.026	-0.0818956	0.567224
RH DefaultB AntTemp 1	LH DorsAttnA SPL 3	0.044	-0.0704248	0.506189
RH DefaultB AntTemp 1	LH SalVentAttnA ParMed 1	0.042	-0.0673764	0.511028
RH DefaultB AntTemp 1	LH DefaultA pCunPCC 3	0.02	-0.0980676	0.6026
RH DefaultB AntTemp 1	RH SalVentAttnB Ins 2	0.03	0.0897232	0.526622
RH DefaultB AntTemp 1	RH DefaultB Temp 1	0.037	0.0989354	0.517652
RH DefaultB PFCd 1	RH SomMotA 8	0.039	0.080464	0.543362
RH DefaultB PFCd 1	RH SalVentAttnA PrC 1	0.04	0.0703029	0.48723
RH DefaultB PFCv 1	LH SalVentAttnB IPL 1	0.031	-0.117329	0.570011
RH DefaultB PFCv 1	LH LimbicA TempPole 1	0.027	0.118828	0.592213
RH DefaultB PFCv 1	LH DefaultB Temp 1	0.028	0.114785	0.547489
RH DefaultB PFCv 1	RH LimbicB OFC 3	0.033	0.0753096	0.522786
RH DefaultB PFCv 1	RH LimbicA TempPole 2	0.033	0.101747	0.565867
RH DefaultB PFCv 1	RH ContB Temp 2	0.014	0.12729	0.61648
RH DefaultB PFCv 1	RH DefaultB AntTemp 1	0.014	0.141876	0.683344
RH DefaultC IPL 1	LH SalVentAttnB Ins 1	0.031	0.0966058	0.550058
RH DefaultC IPL 1	RH ContB PFClv 1	0.034	0.0737353	0.536708
RH DefaultC IPL 1	RH DefaultB Temp 1	0.045	0.0934835	0.515818
RH DefaultC IPL 1	RH DefaultB PFCv 1	0.035	0.0949483	0.535902
RH DefaultC Rsp 1	LH SalVentAttnA Ins 1	0.035	0.0962289	0.541597
RH DefaultC PHC 1	LH VisCent ExStr 1	0.049	-0.081675	0.461644
RH DefaultC PHC 1	LH VisCent Striate 1	0.009	-0.0854226	0.695034
RH DefaultC PHC 1	LH DorsAttnA SPL 1	0.048	-0.0653111	0.493326
RH DefaultC PHC 1	LH DorsAttnA SPL 3	0.03	-0.0908962	0.603708
RH DefaultC PHC 1	RH VisCent Striate 1	0.005	-0.111811	0.847839
RH DefaultC PHC 1	RH SomMotB Aud 2	0.046	-0.0826296	0.492981
RH TempPar 1	LH VisCent ExStr 3	0.016	-0.0670785	0.682373
RH TempPar 1	LH LimbicA TempPole 1	0.043	0.104548	0.475093
RH TempPar 1	RH VisPeri ExStrSup 3	0.044	0.0778407	0.501906
RH TempPar 1	RH SomMotB S2 4	0.017	0.143132	0.714297
RH TempPar 1	RH LimbicA TempPole 4	0.027	0.0919318	0.572351
RH TempPar 1	RH ContB Temp 2	0.048	0.0955339	0.500871
RH TempPar 1	RH ContB IPL 1	0.049	0.0653006	0.482621
RH TempPar 1	RH DefaultB Temp 1	0.043	0.119021	0.562593
RH TempPar 3	LH VisCent Striate 1	0.028	-0.0794834	0.58622
RH TempPar 3	LH VisCent ExStr 3	0.001	-0.080101	0.831837
RH TempPar 3	LH ContA Temp 1	0.028	-0.0888673	0.548014
RH TempPar 3	RH SomMotB S2 4	0.048	0.100779	0.561785
RH TempPar 3	RH ContA IPS 1	0.032	-0.0919639	0.554577
RH TempPar 3	RH ContA PFCd 1	0.024	-0.0735827	0.572261
RH TempPar 3	RH ContB PFCld 2	0.021	-0.100908	0.601249
RH TempPar 4	LH VisCent Striate 1	0.036	-0.0834683	0.559313
RH TempPar 4	LH SomMotA 3	0.021	-0.077868	0.601663
RH TempPar 4	LH SomMotA 4	0.013	-0.102961	0.6388
RH TempPar 4	LH SomMotA 6	0.017	-0.0987654	0.676388
RH TempPar 4	RH SomMotA 6	0.018	-0.0911131	0.577464
RH TempPar 4	RH SalVentAttnA FrMed 2	0.016	-0.123305	0.62649
RH TempPar 4	RH ContA PFCd 1	0.006	-0.115327	0.724979
RH TempPar 4	RH ContC pCun 1	0.043	-0.0921607	0.488552
LH Nac	LH VisCent ExStr 5	0.034	0.0601045	0.549624
LH Nac	LH VisPeri StriCal 1	0.039	0.0474895	0.524628
LH Nac	LH SomMotA 3	0.031	0.0573084	0.543318
LH Nac	LH SomMotB S2 3	0.021	0.0527609	0.612342
LH Nac	LH DorsAttnB PostC 1	0.036	0.034641	0.512765
LH Nac	LH DorsAttnB PostC 2	0.015	0.0457398	0.61032
LH Nac	LH DorsAttnB FEF 1	0.033	0.0505045	0.549144
LH Nac	LH SalVentAttnA Ins 1	0.034	0.0629032	0.537151
LH Nac	LH SalVentAttnA FrOper 1	0.032	0.0446723	0.560583
LH Nac	LH LimbicB OFC 2	0.016	0.124398	0.666009
LH Nac	LH LimbicA TempPole 1	0.003	0.106951	0.754478
LH Nac	LH ContA IPS 2	0.045	0.0459781	0.547729
LH Nac	LH ContA IPS 3	0.036	0.0492465	0.557077
LH Nac	LH ContA PFCl 1	0.003	0.0582126	0.79026
LH Nac	LH ContA Cingm 1	0.009	0.0804095	0.686639
LH Nac	LH ContB PFClv 2	0.022	0.0614663	0.633168
LH Nac	LH ContC Cingp 1	0.038	0.0482232	0.537379
LH Nac	LH DefaultB Temp 1	0.002	0.115873	0.856527
LH Nac	LH DefaultB PFCd 1	0.018	0.0484451	0.554878
LH Nac	LH DefaultB PFCv 1	0.035	0.0682727	0.597969
LH Nac	LH DefaultB PFCv 3	0.04	0.0632016	0.560544
LH Nac	LH DefaultB PFCv 4	0.029	0.0527934	0.550424
LH Nac	RH VisCent ExStr 3	0.033	0.0490021	0.531885
LH Nac	RH SomMotA 11	0.008	0.10663	0.791552
LH Nac	RH DorsAttnB PostC 2	0.024	0.0523162	0.599767
LH Nac	RH DorsAttnB PostC 3	0.025	0.0477147	0.595046
LH Nac	RH SalVentAttnA PrC 1	0.039	0.0480373	0.546214
LH Nac	RH SalVentAttnB IPL 1	0.007	0.0526945	0.704696
LH Nac	RH SalVentAttnB Ins 1	0.008	0.0603456	0.726609
LH Nac	RH SalVentAttnB Ins 2	0.049	0.0493934	0.498435
LH Nac	RH LimbicA TempPole 1	0.049	0.0731554	0.498325
LH Nac	RH LimbicA TempPole 3	0.025	0.0766558	0.652473
LH Nac	RH LimbicA TempPole 4	0.004	0.0775593	0.698577
LH Nac	RH ContA PFCl 2	0.029	0.0464188	0.57338
LH Nac	RH ContB Temp 2	0.021	0.0607143	0.582622
LH Nac	RH ContB IPL 2	0.01	0.0633914	0.688629
LH Nac	RH ContB PFClv 1	0.04	0.0561298	0.504384
LH Nac	RH ContB PFClv 2	0.021	0.0578032	0.626905
LH Nac	RH ContB PFCmp 1	0.023	0.0547572	0.594948
LH Nac	RH ContB PFCld 3	0.028	0.052492	0.593908
LH Nac	RH DefaultB AntTemp 1	0.032	0.0892955	0.56018
LH Nac	RH DefaultB PFCd 1	0.021	0.0540236	0.626525
LH Nac	RH DefaultB PFCv 1	0.006	0.0915081	0.778375
LH Nac	RH TempPar 2	0.011	0.0515893	0.688326
LH Amy	LH VisCent ExStr 5	0.046	0.0388841	0.529047
LH Amy	LH SomMotB S2 1	0.029	0.0791559	0.537542
LH Amy	LH DorsAttnA SPL 2	0.028	0.0729895	0.604935
LH Amy	LH SalVentAttnB PFCl 1	0.031	0.089535	0.555501
LH Amy	LH SalVentAttnB Ins 1	0.039	0.0760154	0.516153
LH Amy	LH LimbicA TempPole 3	0.029	0.133503	0.548468
LH Amy	LH ContA Cingm 1	0.021	0.0725569	0.636451
LH Amy	LH DefaultB Temp 1	0.031	0.118332	0.565606
LH Amy	LH DefaultB PFCv 1	0.033	0.0854084	0.589318
LH Amy	LH DefaultC PHC 1	0.039	0.0815274	0.522569
LH Amy	RH ContB IPL 2	0.021	0.08087	0.60289
LH Amy	RH DefaultA PFCm 2	0.02	0.0779056	0.609146
LH Amy	RH DefaultB Temp 1	0.013	0.0876493	0.724243
LH Amy	RH TempPar 2	0.043	0.0614693	0.525399
LH Cau	LH VisCent ExStr 1	0.034	0.0818551	0.554955
LH Cau	LH VisCent ExStr 5	0.048	0.0697216	0.511572
LH Cau	LH LimbicA TempPole 2	0.022	0.0895254	0.614936
LH Cau	LH ContA IPS 2	0.03	0.102595	0.565483
LH Cau	LH ContA PFCd 1	0.037	0.0889461	0.549783
LH Cau	LH DefaultA PFCm 2	0.028	0.0920553	0.627717
LH Cau	LH DefaultC PHC 1	0.044	0.0705524	0.531544
LH Cau	RH VisCent ExStr 3	0.023	0.0628192	0.596377
LH Cau	RH VisCent ExStr 4	0.018	0.0727945	0.599662
LH Cau	RH LimbicA TempPole 4	0.044	0.0647748	0.502002
LH Cau	LH Nac	0.043	0.0719405	0.490077
LH Hip	LH SomMotA 6	0.026	-0.0871837	0.581962
LH Hip	RH SomMotA 6	0.017	-0.09269	0.644263
LH Pal	LH SomMotA 4	0.031	-0.050261	0.517651
LH Pal	LH SomMotA 6	0.012	-0.081863	0.647941
LH Put	LH SomMotB S2 3	0.014	0.103147	0.698088
LH Put	RH DefaultC Rsp 1	0.045	0.0755623	0.55463
LH Put	LH Nac	0.028	0.0563929	0.54964
LH Put	LH Amy	0.015	0.102257	0.616981
LH Thl	LH VisCent ExStr 3	0.013	-0.0748718	0.609255
LH Thl	LH SomMotA 6	0.017	-0.116728	0.646415
LH Thl	RH SomMotA 4	0.045	-0.0716607	0.515464
LH Thl	RH SomMotA 6	0.041	-0.0907079	0.512296
LH Thl	RH DorsAttnB PostC 4	0.032	-0.0758248	0.569113
LH Thl	RH ContB Temp 1	0.04	-0.0940421	0.570522
RH Nac	LH SomMotA 4	0.001	-0.0771664	0.764075
RH Nac	LH ContA IPS 2	0.036	0.040464	0.514392
RH Nac	LH ContC pCun 2	0.046	-0.0347428	0.48658
RH Nac	LH DefaultC Rsp 1	0.035	-0.0488095	0.508513
RH Nac	RH VisCent Striate 1	0.007	-0.0703637	0.70341
RH Nac	RH SomMotA 3	0.001	-0.0750919	0.772616
RH Nac	RH SalVentAttnA Ins 2	0.037	-0.0649203	0.563159
RH Nac	RH SalVentAttnA FrMed 1	0.036	-0.0517568	0.518646
RH Nac	RH SalVentAttnA ParMed 2	0.031	-0.0671058	0.546274
RH Nac	RH ContA PFCd 1	0.049	-0.0404749	0.501185
RH Nac	LH Nac	0.049	0.0757517	0.483504
RH Amy	LH VisCent ExStr 2	0.03	0.0604953	0.589442
RH Amy	LH SomMotA 6	0.034	-0.0506472	0.54053
RH Amy	LH SomMotB S2 3	0.02	0.085019	0.625082
RH Amy	LH SalVentAttnA Ins 1	0.048	0.0862291	0.473136
RH Amy	LH SalVentAttnA FrMed 1	0.029	0.069561	0.533343
RH Amy	LH ContA IPS 2	0.011	0.0674087	0.636468
RH Amy	LH ContA PFCl 2	0.045	0.0327485	0.474129
RH Amy	LH DefaultA PFCm 3	0.015	0.0708381	0.612797
RH Amy	RH VisCent ExStr 3	0.022	0.0486136	0.619179
RH Amy	RH VisPeri ExStrSup 3	0.009	0.0719389	0.636996
RH Amy	RH SalVentAttnA ParOper 1	0.049	0.0582547	0.468281
RH Amy	RH SalVentAttnB Ins 2	0.033	0.0662652	0.581582
RH Amy	RH LimbicA TempPole 1	0.033	0.139528	0.531447
RH Amy	RH ContA PFCl 1	0.024	0.0791317	0.628363
RH Amy	RH ContB IPL 2	0.049	0.0571523	0.504241
RH Amy	RH DefaultA PFCm 1	0.017	0.0740472	0.613461
RH Amy	RH DefaultB PFCv 1	0.034	0.0947378	0.544011
RH Amy	LH Nac	0.034	0.0679058	0.58206
RH Cau	LH SomMotB S2 3	0.016	0.0952272	0.681485
RH Cau	LH DorsAttnA TempOcc 1	0.048	0.0710244	0.494524
RH Cau	LH SalVentAttnA Ins 1	0.019	0.10894	0.644222
RH Cau	LH TempPar 1	0.041	0.0787975	0.519567
RH Cau	RH VisCent ExStr 3	0.049	0.0634764	0.48135
RH Cau	RH VisCent ExStr 4	0.011	0.0992745	0.685041
RH Cau	RH LimbicA TempPole 4	0.044	0.0762818	0.500659
RH Cau	RH ContA Cingm 1	0.043	0.0929766	0.515854
RH Cau	RH ContB Temp 2	0.028	0.104678	0.571224
RH Cau	RH DefaultA IPL 1	0.049	0.0849765	0.483413
RH Cau	RH TempPar 1	0.026	0.0914997	0.553713
RH Cau	RH TempPar 2	0.031	0.0758381	0.567038
RH Cau	LH Nac	0.031	0.082434	0.574338
RH Hip	LH SomMotA 6	0.007	-0.0750287	0.701196
RH Hip	LH DefaultA IPL 1	0.038	-0.0555927	0.513235
RH Hip	RH VisCent Striate 1	0.028	-0.0489432	0.535158
RH Hip	RH VisPeri ExStrSup 3	0.046	0.0638618	0.517398
RH Pal	LH ContA Cingm 1	0.02	0.0783388	0.582221
RH Pal	LH DefaultB Temp 2	0.048	0.0714042	0.471268
RH Pal	RH SomMotB S2 4	0.035	0.0772871	0.549073
RH Pal	RH SalVentAttnA FrMed 1	0.029	-0.0863986	0.549601
RH Put	RH LimbicA TempPole 4	0.049	0.0815426	0.491108
RH Put	RH ContA PFCd 1	0.045	-0.0926885	0.530614
RH Put	LH Nac	0.025	0.072083	0.615146
RH Thl	LH VisCent ExStr 3	0.004	-0.120603	0.857631
RH Thl	LH SomMotA 6	0.022	-0.112057	0.617956
RH Thl	LH DorsAttnA SPL 3	0.019	-0.106657	0.65393
RH Thl	RH VisCent ExStr 2	0.029	-0.100832	0.566184
RH Thl	RH SalVentAttnA Ins 2	0.004	-0.160894	0.726002
RH Thl	RH SalVentAttnA FrOper 1	0.037	-0.10056	0.511149
RH Thl	RH ContA PFCd 1	0.036	-0.0980703	0.526715
RH Thl	RH TempPar 1	0.043	-0.0981947	0.48691
