# Supplementary material for: Task-related differences in network connectivity and dynamics in people with severe opioid use disorder compared with healthy controls
Source: Transl Psychiatry. 2026 Feb 3;16:111. doi: 10.1038/s41398-026-03845-6 (PMC12923702; doi:10.1038/s41398-026-03845-6)
Supplement: Supplementary file 11 — Supp Mat Table 10 [file 41398_2026_3845_MOESM11_ESM.xlsx]

## Sheet: Sheet2
Region Names		p-value	t-stat	Cohen's D
LH VisCent ExStr 2	LH VisCent ExStr 1	0.009	0.0242945	0.838909
LH VisCent Striate 1	LH VisCent ExStr 1	0.001	0.0407525	0.985656
LH VisCent Striate 1	LH VisCent ExStr 2	0.005	0.0380901	0.91593
LH VisCent ExStr 3	LH VisCent ExStr 1	0.001	0.0331325	0.975175
LH VisCent ExStr 3	LH VisCent Striate 1	p<0.001	0.044362	1.3361
LH VisCent ExStr 4	LH VisCent ExStr 1	0.015	0.0297355	0.784764
LH VisCent ExStr 4	LH VisCent Striate 1	0.001	0.0365141	1.30009
LH VisCent ExStr 4	LH VisCent ExStr 3	0.042	0.0220229	0.628856
LH VisCent ExStr 5	LH VisCent ExStr 1	p<0.001	0.0382297	1.35226
LH VisCent ExStr 5	LH VisCent ExStr 2	p<0.001	0.0388468	1.3831
LH VisCent ExStr 5	LH VisCent Striate 1	p<0.001	0.0591868	1.87124
LH VisCent ExStr 5	LH VisCent ExStr 3	p<0.001	0.0439385	1.50975
LH VisCent ExStr 5	LH VisCent ExStr 4	p<0.001	0.0461166	1.41122
LH VisPeri ExStrInf 1	LH VisCent ExStr 1	p<0.001	0.0506321	1.34891
LH VisPeri ExStrInf 1	LH VisCent ExStr 2	p<0.001	0.0339243	1.06783
LH VisPeri ExStrInf 1	LH VisCent Striate 1	p<0.001	0.0463175	1.68404
LH VisPeri ExStrInf 1	LH VisCent ExStr 3	p<0.001	0.0428195	1.51983
LH VisPeri ExStrInf 1	LH VisCent ExStr 4	0.001	0.036025	1.17229
LH VisPeri ExStrInf 1	LH VisCent ExStr 5	p<0.001	0.0551535	2.5655
LH VisPeri ExStrInf 2	LH VisCent ExStr 1	p<0.001	0.0464396	1.55942
LH VisPeri ExStrInf 2	LH VisCent ExStr 2	p<0.001	0.0308715	1.15627
LH VisPeri ExStrInf 2	LH VisCent Striate 1	p<0.001	0.048711	1.86606
LH VisPeri ExStrInf 2	LH VisCent ExStr 3	0.001	0.0322498	1.04725
LH VisPeri ExStrInf 2	LH VisCent ExStr 4	p<0.001	0.0342477	1.33362
LH VisPeri ExStrInf 2	LH VisCent ExStr 5	p<0.001	0.0468316	2.25154
LH VisPeri ExStrInf 2	LH VisPeri ExStrInf 1	p<0.001	0.0432628	1.11109
LH VisPeri ExStrInf 3	LH VisCent ExStr 1	p<0.001	0.044243	1.45779
LH VisPeri ExStrInf 3	LH VisCent ExStr 2	0.004	0.0285895	1.02878
LH VisPeri ExStrInf 3	LH VisCent Striate 1	0.004	0.0348679	0.969167
LH VisPeri ExStrInf 3	LH VisCent ExStr 3	p<0.001	0.0360195	1.34694
LH VisPeri ExStrInf 3	LH VisCent ExStr 4	p<0.001	0.0479777	1.81503
LH VisPeri ExStrInf 3	LH VisCent ExStr 5	p<0.001	0.0465569	1.77528
LH VisPeri ExStrInf 3	LH VisPeri ExStrInf 1	0.002	0.0360643	1.12754
LH VisPeri ExStrInf 3	LH VisPeri ExStrInf 2	p<0.001	0.0385585	1.49769
LH VisPeri StriCal 1	LH VisCent ExStr 1	p<0.001	0.0494683	1.62731
LH VisPeri StriCal 1	LH VisCent ExStr 2	0.018	0.0212818	0.744191
LH VisPeri StriCal 1	LH VisCent Striate 1	p<0.001	0.0440759	1.48265
LH VisPeri StriCal 1	LH VisCent ExStr 3	0.002	0.0283689	0.944636
LH VisPeri StriCal 1	LH VisCent ExStr 4	0.002	0.0318765	0.98837
LH VisPeri StriCal 1	LH VisCent ExStr 5	p<0.001	0.0507274	1.59835
LH VisPeri StriCal 1	LH VisPeri ExStrInf 1	p<0.001	0.045062	1.24687
LH VisPeri StriCal 1	LH VisPeri ExStrInf 2	p<0.001	0.0435621	1.41993
LH VisPeri StriCal 1	LH VisPeri ExStrInf 3	p<0.001	0.0442742	1.46077
LH VisPeri ExStrSup 1	LH VisCent ExStr 1	p<0.001	0.0450876	1.27114
LH VisPeri ExStrSup 1	LH VisCent ExStr 2	p<0.001	0.0309264	1.0971
LH VisPeri ExStrSup 1	LH VisCent Striate 1	p<0.001	0.0630103	2.02477
LH VisPeri ExStrSup 1	LH VisCent ExStr 3	p<0.001	0.0416544	1.35379
LH VisPeri ExStrSup 1	LH VisCent ExStr 4	p<0.001	0.0580916	1.60084
LH VisPeri ExStrSup 1	LH VisCent ExStr 5	p<0.001	0.0603356	1.79108
LH VisPeri ExStrSup 1	LH VisPeri ExStrInf 1	p<0.001	0.0536509	2.09841
LH VisPeri ExStrSup 1	LH VisPeri ExStrInf 2	p<0.001	0.059361	1.86494
LH VisPeri ExStrSup 1	LH VisPeri ExStrInf 3	p<0.001	0.048898	1.65581
LH VisPeri ExStrSup 1	LH VisPeri StriCal 1	p<0.001	0.0584189	1.62406
LH VisPeri ExStrSup 2	LH VisCent ExStr 1	0.001	0.0322901	0.86736
LH VisPeri ExStrSup 2	LH VisCent Striate 1	0.001	0.0430065	1.17248
LH VisPeri ExStrSup 2	LH VisCent ExStr 3	0.002	0.0274448	1.01801
LH VisPeri ExStrSup 2	LH VisCent ExStr 4	0.006	0.0311763	0.845365
LH VisPeri ExStrSup 2	LH VisCent ExStr 5	0.023	0.0310729	0.705443
LH VisPeri ExStrSup 2	LH VisPeri ExStrInf 1	p<0.001	0.0478222	1.63345
LH VisPeri ExStrSup 2	LH VisPeri ExStrInf 2	p<0.001	0.0335286	1.1943
LH VisPeri ExStrSup 2	LH VisPeri ExStrInf 3	p<0.001	0.0493915	1.66511
LH VisPeri ExStrSup 2	LH VisPeri StriCal 1	0.002	0.0419493	1.04776
LH VisPeri ExStrSup 2	LH VisPeri ExStrSup 1	p<0.001	0.057488	1.57312
LH SomMotA 1	LH VisCent ExStr 1	p<0.001	0.0534026	1.60696
LH SomMotA 1	LH VisCent ExStr 2	0.001	0.0301732	1.03795
LH SomMotA 1	LH VisCent Striate 1	p<0.001	0.0487063	1.55652
LH SomMotA 1	LH VisCent ExStr 3	p<0.001	0.0486383	1.3746
LH SomMotA 1	LH VisCent ExStr 4	p<0.001	0.0504522	1.45267
LH SomMotA 1	LH VisCent ExStr 5	p<0.001	0.0465525	1.56271
LH SomMotA 1	LH VisPeri ExStrInf 1	p<0.001	0.0595278	1.78176
LH SomMotA 1	LH VisPeri ExStrInf 2	p<0.001	0.0575351	1.89014
LH SomMotA 1	LH VisPeri ExStrInf 3	p<0.001	0.039537	1.66436
LH SomMotA 1	LH VisPeri StriCal 1	0.001	0.0345939	1.21135
LH SomMotA 1	LH VisPeri ExStrSup 1	p<0.001	0.0530997	1.84372
LH SomMotA 1	LH VisPeri ExStrSup 2	0.001	0.0487621	1.1731
LH SomMotA 2	LH VisCent ExStr 1	p<0.001	0.0407119	1.14662
LH SomMotA 2	LH VisCent ExStr 2	p<0.001	0.0359561	1.41412
LH SomMotA 2	LH VisCent Striate 1	p<0.001	0.0508076	1.18618
LH SomMotA 2	LH VisCent ExStr 3	0.001	0.0347452	0.994336
LH SomMotA 2	LH VisCent ExStr 4	p<0.001	0.0435877	1.22469
LH SomMotA 2	LH VisCent ExStr 5	p<0.001	0.0474719	1.37815
LH SomMotA 2	LH VisPeri ExStrInf 1	p<0.001	0.051508	1.51148
LH SomMotA 2	LH VisPeri ExStrInf 2	p<0.001	0.0517488	1.58082
LH SomMotA 2	LH VisPeri ExStrInf 3	p<0.001	0.0499984	2.16984
LH SomMotA 2	LH VisPeri StriCal 1	p<0.001	0.0416678	1.33232
LH SomMotA 2	LH VisPeri ExStrSup 1	p<0.001	0.0349454	1.33853
LH SomMotA 2	LH VisPeri ExStrSup 2	0.001	0.0426427	0.97545
LH SomMotA 2	LH SomMotA 1	p<0.001	0.0569725	1.2093
LH SomMotA 3	LH VisCent ExStr 1	p<0.001	0.0427266	1.50732
LH SomMotA 3	LH VisCent ExStr 2	p<0.001	0.0464777	1.52682
LH SomMotA 3	LH VisCent Striate 1	p<0.001	0.0339266	1.21457
LH SomMotA 3	LH VisCent ExStr 3	p<0.001	0.0451632	1.34678
LH SomMotA 3	LH VisCent ExStr 4	p<0.001	0.0340265	1.09433
LH SomMotA 3	LH VisCent ExStr 5	p<0.001	0.0412758	1.56655
LH SomMotA 3	LH VisPeri ExStrInf 1	p<0.001	0.0481646	1.94264
LH SomMotA 3	LH VisPeri ExStrInf 2	0.001	0.0299427	0.961916
LH SomMotA 3	LH VisPeri ExStrInf 3	p<0.001	0.0419224	1.13214
LH SomMotA 3	LH VisPeri StriCal 1	p<0.001	0.0396032	1.16579
LH SomMotA 3	LH VisPeri ExStrSup 1	p<0.001	0.051611	1.40036
LH SomMotA 3	LH VisPeri ExStrSup 2	p<0.001	0.0412563	1.87953
LH SomMotA 3	LH SomMotA 1	p<0.001	0.0443261	1.22686
LH SomMotA 3	LH SomMotA 2	0.007	0.029502	0.82734
LH SomMotA 4	LH VisCent ExStr 1	p<0.001	0.0357465	1.14956
LH SomMotA 4	LH VisCent ExStr 2	p<0.001	0.042463	1.5569
LH SomMotA 4	LH VisCent Striate 1	p<0.001	0.0429319	1.24169
LH SomMotA 4	LH VisCent ExStr 3	p<0.001	0.0413328	1.17792
LH SomMotA 4	LH VisCent ExStr 4	p<0.001	0.0468688	2.09618
LH SomMotA 4	LH VisCent ExStr 5	p<0.001	0.0345563	0.978805
LH SomMotA 4	LH VisPeri ExStrInf 1	p<0.001	0.047076	1.49978
LH SomMotA 4	LH VisPeri ExStrInf 2	p<0.001	0.0411606	1.40874
LH SomMotA 4	LH VisPeri ExStrInf 3	0.001	0.0363799	0.979072
LH SomMotA 4	LH VisPeri StriCal 1	p<0.001	0.0363276	1.16692
LH SomMotA 4	LH VisPeri ExStrSup 1	p<0.001	0.0461657	1.32165
LH SomMotA 4	LH VisPeri ExStrSup 2	p<0.001	0.0418729	1.30049
LH SomMotA 4	LH SomMotA 1	p<0.001	0.0465697	1.18095
LH SomMotA 4	LH SomMotA 2	0.014	0.0440511	0.75924
LH SomMotA 5	LH VisCent ExStr 1	p<0.001	0.0384603	1.33012
LH SomMotA 5	LH VisCent ExStr 2	p<0.001	0.0540637	1.59132
LH SomMotA 5	LH VisCent Striate 1	p<0.001	0.0441706	1.54781
LH SomMotA 5	LH VisCent ExStr 3	p<0.001	0.0412959	1.3638
LH SomMotA 5	LH VisCent ExStr 4	p<0.001	0.0487028	1.52617
LH SomMotA 5	LH VisCent ExStr 5	p<0.001	0.0470208	1.53221
LH SomMotA 5	LH VisPeri ExStrInf 1	p<0.001	0.0516791	1.58213
LH SomMotA 5	LH VisPeri ExStrInf 2	p<0.001	0.0436033	1.39958
LH SomMotA 5	LH VisPeri ExStrInf 3	p<0.001	0.042594	1.44845
LH SomMotA 5	LH VisPeri StriCal 1	p<0.001	0.0345945	1.27549
LH SomMotA 5	LH VisPeri ExStrSup 1	p<0.001	0.0414552	1.65274
LH SomMotA 5	LH VisPeri ExStrSup 2	p<0.001	0.044953	1.57392
LH SomMotA 5	LH SomMotA 1	p<0.001	0.0609656	1.41101
LH SomMotA 5	LH SomMotA 3	0.002	0.0235358	1.00656
LH SomMotA 5	LH SomMotA 4	0.008	0.0342033	0.797566
LH SomMotA 6	LH VisCent ExStr 1	p<0.001	0.0364374	1.34071
LH SomMotA 6	LH VisCent ExStr 2	p<0.001	0.0344244	1.25208
LH SomMotA 6	LH VisCent Striate 1	0.003	0.028647	0.827099
LH SomMotA 6	LH VisCent ExStr 3	p<0.001	0.0361821	1.32138
LH SomMotA 6	LH VisCent ExStr 4	p<0.001	0.0334991	1.26411
LH SomMotA 6	LH VisCent ExStr 5	0.002	0.0366825	1.14208
LH SomMotA 6	LH VisPeri ExStrInf 1	p<0.001	0.0477822	2.0755
LH SomMotA 6	LH VisPeri ExStrInf 2	p<0.001	0.0343371	1.47058
LH SomMotA 6	LH VisPeri ExStrInf 3	p<0.001	0.0417057	1.46153
LH SomMotA 6	LH VisPeri StriCal 1	0.004	0.0277191	0.949862
LH SomMotA 6	LH VisPeri ExStrSup 1	p<0.001	0.0418664	1.29842
LH SomMotA 6	LH VisPeri ExStrSup 2	p<0.001	0.0413708	1.25371
LH SomMotA 6	LH SomMotA 1	p<0.001	0.0475556	1.36347
LH SomMotA 6	LH SomMotA 2	0.022	0.0316165	0.70195
LH SomMotA 6	LH SomMotA 3	0.011	0.0357668	0.870258
LH SomMotA 6	LH SomMotA 4	0.027	0.0281292	0.674268
LH SomMotA 6	LH SomMotA 5	p<0.001	0.0319496	1.22241
LH SomMotA 7	LH VisCent ExStr 1	0.003	0.0398701	0.955882
LH SomMotA 7	LH VisCent ExStr 2	p<0.001	0.0350379	1.04796
LH SomMotA 7	LH VisCent Striate 1	0.001	0.0364104	1.00049
LH SomMotA 7	LH VisCent ExStr 3	p<0.001	0.0391828	1.214
LH SomMotA 7	LH VisCent ExStr 4	p<0.001	0.0402474	1.18585
LH SomMotA 7	LH VisCent ExStr 5	p<0.001	0.046017	1.58205
LH SomMotA 7	LH VisPeri ExStrInf 1	p<0.001	0.0483136	1.56938
LH SomMotA 7	LH VisPeri ExStrInf 2	p<0.001	0.0592505	2.13034
LH SomMotA 7	LH VisPeri ExStrInf 3	p<0.001	0.032137	1.1313
LH SomMotA 7	LH VisPeri StriCal 1	p<0.001	0.0453987	1.99279
LH SomMotA 7	LH VisPeri ExStrSup 1	p<0.001	0.0562401	1.55182
LH SomMotA 7	LH VisPeri ExStrSup 2	p<0.001	0.0454289	1.11552
LH SomMotA 7	LH SomMotA 1	p<0.001	0.0670666	1.57767
LH SomMotA 7	LH SomMotA 2	0.007	0.0437334	0.826202
LH SomMotA 7	LH SomMotA 3	p<0.001	0.0423096	1.24183
LH SomMotA 7	LH SomMotA 4	p<0.001	0.044144	1.15839
LH SomMotA 7	LH SomMotA 5	0.008	0.0501548	0.801025
LH SomMotA 7	LH SomMotA 6	0.004	0.0382037	0.848845
LH SomMotA 8	LH VisCent ExStr 1	p<0.001	0.0509106	1.29458
LH SomMotA 8	LH VisCent ExStr 2	0.002	0.0293498	0.970153
LH SomMotA 8	LH VisCent Striate 1	p<0.001	0.0451914	1.66936
LH SomMotA 8	LH VisCent ExStr 3	0.002	0.0400876	1
LH SomMotA 8	LH VisCent ExStr 4	0.001	0.0365318	1.1107
LH SomMotA 8	LH VisCent ExStr 5	p<0.001	0.0425353	1.70991
LH SomMotA 8	LH VisPeri ExStrInf 1	p<0.001	0.0470961	1.35755
LH SomMotA 8	LH VisPeri ExStrInf 2	0.002	0.0418716	1.16258
LH SomMotA 8	LH VisPeri ExStrInf 3	p<0.001	0.0448171	1.4114
LH SomMotA 8	LH VisPeri StriCal 1	0.002	0.0391213	1.10834
LH SomMotA 8	LH VisPeri ExStrSup 1	p<0.001	0.0518019	1.50931
LH SomMotA 8	LH VisPeri ExStrSup 2	0.001	0.0360025	1.01271
LH SomMotA 8	LH SomMotA 1	p<0.001	0.0477507	1.85324
LH SomMotA 8	LH SomMotA 2	p<0.001	0.0389978	1.11355
LH SomMotA 8	LH SomMotA 3	0.008	0.0309983	0.909003
LH SomMotA 8	LH SomMotA 4	0.001	0.0402518	1.03278
LH SomMotA 8	LH SomMotA 5	0.007	0.0349319	0.854266
LH SomMotA 8	LH SomMotA 6	p<0.001	0.0426036	1.44601
LH SomMotA 8	LH SomMotA 7	p<0.001	0.053123	1.27203
LH SomMotB Aud 1	LH VisCent ExStr 1	p<0.001	0.0500574	1.93729
LH SomMotB Aud 1	LH VisCent ExStr 2	p<0.001	0.0401257	1.61326
LH SomMotB Aud 1	LH VisCent Striate 1	p<0.001	0.060181	1.75687
LH SomMotB Aud 1	LH VisCent ExStr 3	p<0.001	0.0468543	1.69331
LH SomMotB Aud 1	LH VisCent ExStr 4	p<0.001	0.0489963	1.2757
LH SomMotB Aud 1	LH VisCent ExStr 5	p<0.001	0.0510239	1.78348
LH SomMotB Aud 1	LH VisPeri ExStrInf 1	p<0.001	0.0495678	1.64566
LH SomMotB Aud 1	LH VisPeri ExStrInf 2	p<0.001	0.0559341	2.3794
LH SomMotB Aud 1	LH VisPeri ExStrInf 3	p<0.001	0.0473782	1.9434
LH SomMotB Aud 1	LH VisPeri StriCal 1	p<0.001	0.0493934	1.68432
LH SomMotB Aud 1	LH VisPeri ExStrSup 1	p<0.001	0.0429444	1.5194
LH SomMotB Aud 1	LH VisPeri ExStrSup 2	p<0.001	0.0427738	1.19187
LH SomMotB Aud 1	LH SomMotA 1	p<0.001	0.0565603	1.771
LH SomMotB Aud 1	LH SomMotA 2	p<0.001	0.0423509	1.385
LH SomMotB Aud 1	LH SomMotA 3	p<0.001	0.0411661	1.32555
LH SomMotB Aud 1	LH SomMotA 4	p<0.001	0.0540086	2.06329
LH SomMotB Aud 1	LH SomMotA 5	p<0.001	0.0538283	1.76541
LH SomMotB Aud 1	LH SomMotA 6	p<0.001	0.0463305	1.87067
LH SomMotB Aud 1	LH SomMotA 7	p<0.001	0.0471957	1.75454
LH SomMotB Aud 1	LH SomMotA 8	p<0.001	0.0563756	2.15808
LH SomMotB Aud 2	LH VisCent ExStr 1	p<0.001	0.0528738	1.79263
LH SomMotB Aud 2	LH VisCent ExStr 2	p<0.001	0.0419839	1.7249
LH SomMotB Aud 2	LH VisCent Striate 1	p<0.001	0.0593969	1.9687
LH SomMotB Aud 2	LH VisCent ExStr 3	p<0.001	0.0459636	1.74671
LH SomMotB Aud 2	LH VisCent ExStr 4	p<0.001	0.0533199	1.3685
LH SomMotB Aud 2	LH VisCent ExStr 5	p<0.001	0.0476487	1.84569
LH SomMotB Aud 2	LH VisPeri ExStrInf 1	p<0.001	0.0569037	1.86263
LH SomMotB Aud 2	LH VisPeri ExStrInf 2	p<0.001	0.0639636	2.57145
LH SomMotB Aud 2	LH VisPeri ExStrInf 3	p<0.001	0.0458917	1.78154
LH SomMotB Aud 2	LH VisPeri StriCal 1	p<0.001	0.0388869	1.35986
LH SomMotB Aud 2	LH VisPeri ExStrSup 1	p<0.001	0.0490517	1.50482
LH SomMotB Aud 2	LH VisPeri ExStrSup 2	p<0.001	0.0500104	1.28513
LH SomMotB Aud 2	LH SomMotA 1	p<0.001	0.0626923	1.75249
LH SomMotB Aud 2	LH SomMotA 2	p<0.001	0.0540373	1.62512
LH SomMotB Aud 2	LH SomMotA 3	p<0.001	0.0587532	2.62357
LH SomMotB Aud 2	LH SomMotA 4	p<0.001	0.0501363	1.53654
LH SomMotB Aud 2	LH SomMotA 5	p<0.001	0.0581589	1.61868
LH SomMotB Aud 2	LH SomMotA 6	p<0.001	0.042171	1.61387
LH SomMotB Aud 2	LH SomMotA 7	p<0.001	0.06315	2.15546
LH SomMotB Aud 2	LH SomMotA 8	p<0.001	0.0637141	2.06195
LH SomMotB Aud 2	LH SomMotB Aud 1	p<0.001	0.0604912	1.44275
LH SomMotB S2 1	LH VisCent ExStr 1	p<0.001	0.0455084	1.12927
LH SomMotB S2 1	LH VisCent ExStr 2	p<0.001	0.0323179	1.2828
LH SomMotB S2 1	LH VisCent Striate 1	p<0.001	0.0489342	1.6105
LH SomMotB S2 1	LH VisCent ExStr 3	p<0.001	0.0440996	1.50479
LH SomMotB S2 1	LH VisCent ExStr 4	p<0.001	0.050383	1.34477
LH SomMotB S2 1	LH VisCent ExStr 5	p<0.001	0.0552878	1.57122
LH SomMotB S2 1	LH VisPeri ExStrInf 1	p<0.001	0.0411014	1.33524
LH SomMotB S2 1	LH VisPeri ExStrInf 2	p<0.001	0.0528556	1.51233
LH SomMotB S2 1	LH VisPeri ExStrInf 3	p<0.001	0.0417499	1.45581
LH SomMotB S2 1	LH VisPeri StriCal 1	0.006	0.0349056	1.00819
LH SomMotB S2 1	LH VisPeri ExStrSup 1	p<0.001	0.0434032	1.36779
LH SomMotB S2 1	LH VisPeri ExStrSup 2	p<0.001	0.0396232	1.20179
LH SomMotB S2 1	LH SomMotA 1	p<0.001	0.0572275	1.47935
LH SomMotB S2 1	LH SomMotA 2	p<0.001	0.0547375	1.51101
LH SomMotB S2 1	LH SomMotA 3	p<0.001	0.058892	1.90427
LH SomMotB S2 1	LH SomMotA 4	p<0.001	0.0514028	1.44573
LH SomMotB S2 1	LH SomMotA 5	p<0.001	0.0501402	1.43123
LH SomMotB S2 1	LH SomMotA 6	p<0.001	0.0456849	1.52482
LH SomMotB S2 1	LH SomMotA 7	p<0.001	0.0599065	1.36513
LH SomMotB S2 1	LH SomMotA 8	p<0.001	0.0644541	1.8996
LH SomMotB S2 1	LH SomMotB Aud 1	p<0.001	0.0557189	1.4337
LH SomMotB S2 1	LH SomMotB Aud 2	p<0.001	0.0671702	2.14077
LH SomMotB S2 2	LH VisCent ExStr 1	0.022	0.0275383	0.759466
LH SomMotB S2 2	LH VisCent ExStr 2	p<0.001	0.0406207	1.3321
LH SomMotB S2 2	LH VisCent Striate 1	p<0.001	0.0387961	1.27718
LH SomMotB S2 2	LH VisCent ExStr 3	p<0.001	0.0442084	1.36214
LH SomMotB S2 2	LH VisCent ExStr 4	p<0.001	0.0479291	1.36826
LH SomMotB S2 2	LH VisCent ExStr 5	p<0.001	0.0362867	1.23506
LH SomMotB S2 2	LH VisPeri ExStrInf 1	p<0.001	0.0425229	1.48541
LH SomMotB S2 2	LH VisPeri ExStrInf 2	p<0.001	0.0379348	1.42811
LH SomMotB S2 2	LH VisPeri ExStrInf 3	p<0.001	0.0400964	1.33784
LH SomMotB S2 2	LH VisPeri StriCal 1	0.002	0.0258112	1.00435
LH SomMotB S2 2	LH VisPeri ExStrSup 1	p<0.001	0.0382031	1.4029
LH SomMotB S2 2	LH VisPeri ExStrSup 2	p<0.001	0.0362898	1.0469
LH SomMotB S2 2	LH SomMotA 1	p<0.001	0.043514	1.28673
LH SomMotB S2 2	LH SomMotA 2	0.001	0.0420843	1.05908
LH SomMotB S2 2	LH SomMotA 3	p<0.001	0.0406112	1.43519
LH SomMotB S2 2	LH SomMotA 4	p<0.001	0.0383894	1.32855
LH SomMotB S2 2	LH SomMotA 5	p<0.001	0.0410799	1.19658
LH SomMotB S2 2	LH SomMotA 6	p<0.001	0.0347877	1.24953
LH SomMotB S2 2	LH SomMotA 7	p<0.001	0.0645484	2.38473
LH SomMotB S2 2	LH SomMotA 8	p<0.001	0.0614569	1.4957
LH SomMotB S2 2	LH SomMotB Aud 1	p<0.001	0.0486283	1.46248
LH SomMotB S2 2	LH SomMotB Aud 2	p<0.001	0.0531951	1.35814
LH SomMotB S2 2	LH SomMotB S2 1	p<0.001	0.0635563	1.60328
LH SomMotB Aud 3	LH VisCent ExStr 1	p<0.001	0.0660483	1.5001
LH SomMotB Aud 3	LH VisCent ExStr 2	p<0.001	0.0445702	1.3255
LH SomMotB Aud 3	LH VisCent Striate 1	p<0.001	0.0595308	1.66367
LH SomMotB Aud 3	LH VisCent ExStr 3	p<0.001	0.0498102	1.7443
LH SomMotB Aud 3	LH VisCent ExStr 4	p<0.001	0.0518484	1.59913
LH SomMotB Aud 3	LH VisCent ExStr 5	p<0.001	0.0533291	1.76604
LH SomMotB Aud 3	LH VisPeri ExStrInf 1	p<0.001	0.0565659	1.81791
LH SomMotB Aud 3	LH VisPeri ExStrInf 2	p<0.001	0.0575327	1.61668
LH SomMotB Aud 3	LH VisPeri ExStrInf 3	p<0.001	0.0512154	1.7591
LH SomMotB Aud 3	LH VisPeri StriCal 1	p<0.001	0.0503073	1.12352
LH SomMotB Aud 3	LH VisPeri ExStrSup 1	p<0.001	0.048539	1.48265
LH SomMotB Aud 3	LH VisPeri ExStrSup 2	p<0.001	0.0549568	1.66859
LH SomMotB Aud 3	LH SomMotA 1	p<0.001	0.056572	1.66108
LH SomMotB Aud 3	LH SomMotA 2	p<0.001	0.0511898	1.34809
LH SomMotB Aud 3	LH SomMotA 3	p<0.001	0.0515633	1.68165
LH SomMotB Aud 3	LH SomMotA 4	p<0.001	0.0589059	1.83786
LH SomMotB Aud 3	LH SomMotA 5	p<0.001	0.0528042	1.61061
LH SomMotB Aud 3	LH SomMotA 6	p<0.001	0.0465263	1.71706
LH SomMotB Aud 3	LH SomMotA 7	p<0.001	0.0614974	2.15292
LH SomMotB Aud 3	LH SomMotA 8	p<0.001	0.0538435	1.6135
LH SomMotB Aud 3	LH SomMotB Aud 1	p<0.001	0.0573391	1.42164
LH SomMotB Aud 3	LH SomMotB Aud 2	p<0.001	0.0734542	2.18847
LH SomMotB Aud 3	LH SomMotB S2 1	p<0.001	0.052026	1.28961
LH SomMotB Aud 3	LH SomMotB S2 2	p<0.001	0.0574096	1.32944
LH SomMotB S2 3	LH VisCent ExStr 1	p<0.001	0.0458096	1.34397
LH SomMotB S2 3	LH VisCent ExStr 2	p<0.001	0.0292565	1.09577
LH SomMotB S2 3	LH VisCent Striate 1	p<0.001	0.0494959	1.46063
LH SomMotB S2 3	LH VisCent ExStr 3	p<0.001	0.0410997	1.7045
LH SomMotB S2 3	LH VisCent ExStr 4	p<0.001	0.0454123	1.71131
LH SomMotB S2 3	LH VisCent ExStr 5	p<0.001	0.0571938	1.5845
LH SomMotB S2 3	LH VisPeri ExStrInf 1	p<0.001	0.0469482	1.45863
LH SomMotB S2 3	LH VisPeri ExStrInf 2	p<0.001	0.0484691	1.52185
LH SomMotB S2 3	LH VisPeri ExStrInf 3	p<0.001	0.0380517	1.17828
LH SomMotB S2 3	LH VisPeri StriCal 1	p<0.001	0.0438046	1.68073
LH SomMotB S2 3	LH VisPeri ExStrSup 1	p<0.001	0.0564311	2.32135
LH SomMotB S2 3	LH VisPeri ExStrSup 2	p<0.001	0.0505519	1.54567
LH SomMotB S2 3	LH SomMotA 1	p<0.001	0.0520287	1.77565
LH SomMotB S2 3	LH SomMotA 2	p<0.001	0.0490775	1.473
LH SomMotB S2 3	LH SomMotA 3	p<0.001	0.0520182	1.64496
LH SomMotB S2 3	LH SomMotA 4	p<0.001	0.0445575	1.40926
LH SomMotB S2 3	LH SomMotA 5	p<0.001	0.0499119	1.39286
LH SomMotB S2 3	LH SomMotA 6	p<0.001	0.03805	1.08995
LH SomMotB S2 3	LH SomMotA 7	p<0.001	0.0632526	2.00443
LH SomMotB S2 3	LH SomMotA 8	p<0.001	0.0467568	1.33905
LH SomMotB S2 3	LH SomMotB Aud 1	p<0.001	0.0513018	1.89945
LH SomMotB S2 3	LH SomMotB Aud 2	p<0.001	0.0560603	1.85686
LH SomMotB S2 3	LH SomMotB S2 1	p<0.001	0.0518945	1.78161
LH SomMotB S2 3	LH SomMotB S2 2	p<0.001	0.0540062	1.30484
LH SomMotB S2 3	LH SomMotB Aud 3	p<0.001	0.0581233	1.62034
LH SomMotB Cent 1	LH VisCent ExStr 1	0.001	0.0418781	1.11622
LH SomMotB Cent 1	LH VisCent ExStr 2	p<0.001	0.04493	1.40327
LH SomMotB Cent 1	LH VisCent Striate 1	p<0.001	0.0442174	1.14668
LH SomMotB Cent 1	LH VisCent ExStr 3	p<0.001	0.0538654	1.42797
LH SomMotB Cent 1	LH VisCent ExStr 4	p<0.001	0.0554224	1.48428
LH SomMotB Cent 1	LH VisCent ExStr 5	p<0.001	0.0484397	1.39279
LH SomMotB Cent 1	LH VisPeri ExStrInf 1	p<0.001	0.0513615	1.7348
LH SomMotB Cent 1	LH VisPeri ExStrInf 2	p<0.001	0.0458472	1.35401
LH SomMotB Cent 1	LH VisPeri ExStrInf 3	p<0.001	0.0489512	1.60261
LH SomMotB Cent 1	LH VisPeri StriCal 1	p<0.001	0.041102	1.47817
LH SomMotB Cent 1	LH VisPeri ExStrSup 1	0.001	0.0420392	1.13202
LH SomMotB Cent 1	LH VisPeri ExStrSup 2	p<0.001	0.0410392	1.19461
LH SomMotB Cent 1	LH SomMotA 1	p<0.001	0.0474	1.49122
LH SomMotB Cent 1	LH SomMotA 2	p<0.001	0.0406044	1.23261
LH SomMotB Cent 1	LH SomMotA 3	p<0.001	0.0444302	1.27087
LH SomMotB Cent 1	LH SomMotA 4	p<0.001	0.0544344	1.63349
LH SomMotB Cent 1	LH SomMotA 5	p<0.001	0.0624582	1.88045
LH SomMotB Cent 1	LH SomMotA 6	p<0.001	0.0411958	1.40341
LH SomMotB Cent 1	LH SomMotA 7	p<0.001	0.0659784	1.79906
LH SomMotB Cent 1	LH SomMotA 8	p<0.001	0.0573897	1.64833
LH SomMotB Cent 1	LH SomMotB Aud 1	p<0.001	0.0450974	1.29943
LH SomMotB Cent 1	LH SomMotB Aud 2	p<0.001	0.0594494	1.58811
LH SomMotB Cent 1	LH SomMotB S2 1	p<0.001	0.060387	1.84498
LH SomMotB Cent 1	LH SomMotB S2 2	p<0.001	0.0449937	1.24818
LH SomMotB Cent 1	LH SomMotB Aud 3	p<0.001	0.0511866	1.26688
LH SomMotB Cent 1	LH SomMotB S2 3	p<0.001	0.0614055	1.7003
LH SomMotB Cent 2	LH VisCent ExStr 1	p<0.001	0.0447311	1.20116
LH SomMotB Cent 2	LH VisCent ExStr 2	p<0.001	0.0493818	1.4636
LH SomMotB Cent 2	LH VisCent Striate 1	p<0.001	0.0388679	1.29061
LH SomMotB Cent 2	LH VisCent ExStr 3	0.001	0.0373085	1.04032
LH SomMotB Cent 2	LH VisCent ExStr 4	p<0.001	0.0534329	1.75366
LH SomMotB Cent 2	LH VisCent ExStr 5	p<0.001	0.0413379	1.16303
LH SomMotB Cent 2	LH VisPeri ExStrInf 1	0.001	0.0463165	1.47819
LH SomMotB Cent 2	LH VisPeri ExStrInf 2	p<0.001	0.0352387	1.32697
LH SomMotB Cent 2	LH VisPeri ExStrInf 3	p<0.001	0.0400757	1.1677
LH SomMotB Cent 2	LH VisPeri StriCal 1	p<0.001	0.0346908	1.10871
LH SomMotB Cent 2	LH VisPeri ExStrSup 1	p<0.001	0.0416816	1.09773
LH SomMotB Cent 2	LH VisPeri ExStrSup 2	p<0.001	0.0415843	1.117
LH SomMotB Cent 2	LH SomMotA 1	p<0.001	0.0554532	1.43029
LH SomMotB Cent 2	LH SomMotA 2	0.002	0.0426168	0.99117
LH SomMotB Cent 2	LH SomMotA 3	p<0.001	0.0365235	1.05129
LH SomMotB Cent 2	LH SomMotA 4	p<0.001	0.0483533	1.04276
LH SomMotB Cent 2	LH SomMotA 5	p<0.001	0.041551	0.980286
LH SomMotB Cent 2	LH SomMotA 6	p<0.001	0.0424128	1.17357
LH SomMotB Cent 2	LH SomMotA 7	0.001	0.0439131	1.0351
LH SomMotB Cent 2	LH SomMotA 8	p<0.001	0.0499254	1.84381
LH SomMotB Cent 2	LH SomMotB Aud 1	p<0.001	0.0470072	1.51865
LH SomMotB Cent 2	LH SomMotB Aud 2	p<0.001	0.0538923	1.47585
LH SomMotB Cent 2	LH SomMotB S2 1	p<0.001	0.044823	1.24059
LH SomMotB Cent 2	LH SomMotB S2 2	0.002	0.0367907	0.937211
LH SomMotB Cent 2	LH SomMotB Aud 3	p<0.001	0.0579163	1.46856
LH SomMotB Cent 2	LH SomMotB S2 3	p<0.001	0.0542405	1.70304
LH SomMotB Cent 2	LH SomMotB Cent 1	p<0.001	0.0504283	1.12287
LH DorsAttnA TempOcc 1	LH VisCent ExStr 1	p<0.001	0.0402541	1.07568
LH DorsAttnA TempOcc 1	LH VisCent ExStr 2	0.002	0.0397508	0.951811
LH DorsAttnA TempOcc 1	LH VisCent Striate 1	p<0.001	0.0477683	1.50767
LH DorsAttnA TempOcc 1	LH VisCent ExStr 3	0.001	0.0352497	0.954635
LH DorsAttnA TempOcc 1	LH VisCent ExStr 4	0.002	0.0369061	1.19559
LH DorsAttnA TempOcc 1	LH VisCent ExStr 5	0.004	0.0263001	0.960557
LH DorsAttnA TempOcc 1	LH VisPeri ExStrInf 1	0.009	0.0310966	0.83066
LH DorsAttnA TempOcc 1	LH VisPeri ExStrInf 2	p<0.001	0.0320991	1.0933
LH DorsAttnA TempOcc 1	LH VisPeri ExStrInf 3	p<0.001	0.0373705	1.29615
LH DorsAttnA TempOcc 1	LH VisPeri StriCal 1	p<0.001	0.0351453	1.32702
LH DorsAttnA TempOcc 1	LH VisPeri ExStrSup 1	p<0.001	0.049629	2.04755
LH DorsAttnA TempOcc 1	LH VisPeri ExStrSup 2	0.002	0.0299352	0.881328
LH DorsAttnA TempOcc 1	LH SomMotA 2	p<0.001	0.0460835	1.3943
LH DorsAttnA TempOcc 1	LH SomMotA 3	p<0.001	0.0420962	1.55942
LH DorsAttnA TempOcc 1	LH SomMotA 4	p<0.001	0.0423177	1.75536
LH DorsAttnA TempOcc 1	LH SomMotA 5	0.001	0.0425103	1.2531
LH DorsAttnA TempOcc 1	LH SomMotA 6	0.005	0.0371833	1.02469
LH DorsAttnA TempOcc 1	LH SomMotA 7	p<0.001	0.0462934	1.21167
LH DorsAttnA TempOcc 1	LH SomMotA 8	p<0.001	0.0460648	1.18757
LH DorsAttnA TempOcc 1	LH SomMotB Aud 1	p<0.001	0.0432783	1.30126
LH DorsAttnA TempOcc 1	LH SomMotB Aud 2	p<0.001	0.0450796	1.37281
LH DorsAttnA TempOcc 1	LH SomMotB S2 1	p<0.001	0.0405307	1.42518
LH DorsAttnA TempOcc 1	LH SomMotB S2 2	p<0.001	0.0409365	1.26372
LH DorsAttnA TempOcc 1	LH SomMotB Aud 3	p<0.001	0.0494817	1.29138
LH DorsAttnA TempOcc 1	LH SomMotB S2 3	p<0.001	0.0452809	1.52455
LH DorsAttnA TempOcc 1	LH SomMotB Cent 1	p<0.001	0.0545451	2.00418
LH DorsAttnA TempOcc 1	LH SomMotB Cent 2	0.001	0.0327401	0.92815
LH DorsAttnA TempOcc 2	LH VisCent ExStr 1	0.01	0.0300528	0.800317
LH DorsAttnA TempOcc 2	LH VisCent ExStr 2	0.01	0.026996	0.796496
LH DorsAttnA TempOcc 2	LH VisCent Striate 1	0.008	0.038755	0.836576
LH DorsAttnA TempOcc 2	LH VisCent ExStr 3	0.006	0.0314415	0.796052
LH DorsAttnA TempOcc 2	LH VisCent ExStr 4	0.039	0.0252876	0.653813
LH DorsAttnA TempOcc 2	LH VisCent ExStr 5	p<0.001	0.0413214	1.34585
LH DorsAttnA TempOcc 2	LH VisPeri ExStrInf 1	p<0.001	0.0388987	1.48105
LH DorsAttnA TempOcc 2	LH VisPeri ExStrInf 2	p<0.001	0.0345071	1.24828
LH DorsAttnA TempOcc 2	LH VisPeri ExStrInf 3	p<0.001	0.0423017	1.35284
LH DorsAttnA TempOcc 2	LH VisPeri StriCal 1	p<0.001	0.0400049	1.12824
LH DorsAttnA TempOcc 2	LH VisPeri ExStrSup 1	p<0.001	0.0559986	1.86232
LH DorsAttnA TempOcc 2	LH VisPeri ExStrSup 2	0.001	0.0354226	1.29069
LH DorsAttnA TempOcc 2	LH SomMotA 1	p<0.001	0.0466171	1.33289
LH DorsAttnA TempOcc 2	LH SomMotA 2	p<0.001	0.0460915	1.2567
LH DorsAttnA TempOcc 2	LH SomMotA 3	p<0.001	0.0470505	1.64619
LH DorsAttnA TempOcc 2	LH SomMotA 4	p<0.001	0.0511248	1.20739
LH DorsAttnA TempOcc 2	LH SomMotA 5	p<0.001	0.0393462	1.21446
LH DorsAttnA TempOcc 2	LH SomMotA 6	p<0.001	0.038443	1.27948
LH DorsAttnA TempOcc 2	LH SomMotA 7	p<0.001	0.0500015	1.27131
LH DorsAttnA TempOcc 2	LH SomMotA 8	p<0.001	0.0403002	1.08566
LH DorsAttnA TempOcc 2	LH SomMotB Aud 1	p<0.001	0.050181	1.35828
LH DorsAttnA TempOcc 2	LH SomMotB Aud 2	p<0.001	0.0493555	1.42669
LH DorsAttnA TempOcc 2	LH SomMotB S2 1	p<0.001	0.0531954	1.34064
LH DorsAttnA TempOcc 2	LH SomMotB S2 2	0.002	0.0368534	1.02566
LH DorsAttnA TempOcc 2	LH SomMotB Aud 3	p<0.001	0.0567351	1.24931
LH DorsAttnA TempOcc 2	LH SomMotB S2 3	p<0.001	0.0458718	1.1272
LH DorsAttnA TempOcc 2	LH SomMotB Cent 1	p<0.001	0.0528071	1.39951
LH DorsAttnA TempOcc 2	LH SomMotB Cent 2	p<0.001	0.036067	1.07184
LH DorsAttnA TempOcc 2	LH DorsAttnA TempOcc 1	p<0.001	0.034556	1.03119
LH DorsAttnA ParOcc 1	LH VisCent ExStr 1	p<0.001	0.0601416	1.6316
LH DorsAttnA ParOcc 1	LH VisCent ExStr 2	p<0.001	0.0446194	1.60949
LH DorsAttnA ParOcc 1	LH VisCent Striate 1	p<0.001	0.0535233	1.85227
LH DorsAttnA ParOcc 1	LH VisCent ExStr 3	p<0.001	0.0567007	2.2642
LH DorsAttnA ParOcc 1	LH VisCent ExStr 4	p<0.001	0.0584247	1.46495
LH DorsAttnA ParOcc 1	LH VisCent ExStr 5	p<0.001	0.0578383	1.69235
LH DorsAttnA ParOcc 1	LH VisPeri ExStrInf 1	p<0.001	0.0487854	1.57092
LH DorsAttnA ParOcc 1	LH VisPeri ExStrInf 2	p<0.001	0.0445184	1.43627
LH DorsAttnA ParOcc 1	LH VisPeri ExStrInf 3	p<0.001	0.0347548	1.12794
LH DorsAttnA ParOcc 1	LH VisPeri StriCal 1	p<0.001	0.0459498	1.29736
LH DorsAttnA ParOcc 1	LH VisPeri ExStrSup 1	p<0.001	0.0461354	1.18648
LH DorsAttnA ParOcc 1	LH VisPeri ExStrSup 2	p<0.001	0.0501584	1.61498
LH DorsAttnA ParOcc 1	LH SomMotA 1	p<0.001	0.0604273	1.63733
LH DorsAttnA ParOcc 1	LH SomMotA 2	p<0.001	0.0574302	1.63836
LH DorsAttnA ParOcc 1	LH SomMotA 3	p<0.001	0.0544637	1.93882
LH DorsAttnA ParOcc 1	LH SomMotA 4	p<0.001	0.0474554	1.35093
LH DorsAttnA ParOcc 1	LH SomMotA 5	p<0.001	0.046949	1.26843
LH DorsAttnA ParOcc 1	LH SomMotA 7	p<0.001	0.0569726	1.31215
LH DorsAttnA ParOcc 1	LH SomMotA 8	0.001	0.0454273	1.13552
LH DorsAttnA ParOcc 1	LH SomMotB Aud 1	p<0.001	0.0623074	2.21739
LH DorsAttnA ParOcc 1	LH SomMotB Aud 2	p<0.001	0.0552868	2.18851
LH DorsAttnA ParOcc 1	LH SomMotB S2 1	p<0.001	0.0570081	1.65053
LH DorsAttnA ParOcc 1	LH SomMotB S2 2	p<0.001	0.0491173	1.64892
LH DorsAttnA ParOcc 1	LH SomMotB Aud 3	p<0.001	0.0548571	1.40166
LH DorsAttnA ParOcc 1	LH SomMotB S2 3	p<0.001	0.053256	1.69516
LH DorsAttnA ParOcc 1	LH SomMotB Cent 1	p<0.001	0.049195	1.86182
LH DorsAttnA ParOcc 1	LH SomMotB Cent 2	p<0.001	0.0503276	1.20178
LH DorsAttnA ParOcc 1	LH DorsAttnA TempOcc 1	p<0.001	0.0516146	1.60024
LH DorsAttnA ParOcc 1	LH DorsAttnA TempOcc 2	p<0.001	0.0554169	1.79263
LH DorsAttnA SPL 1	LH VisCent ExStr 1	p<0.001	0.0549169	1.08473
LH DorsAttnA SPL 1	LH VisCent ExStr 2	0.003	0.0373993	1.07491
LH DorsAttnA SPL 1	LH VisCent Striate 1	0.007	0.0313617	0.91708
LH DorsAttnA SPL 1	LH VisCent ExStr 3	0.015	0.0255736	0.741
LH DorsAttnA SPL 1	LH VisCent ExStr 4	0.004	0.0349872	0.924736
LH DorsAttnA SPL 1	LH VisCent ExStr 5	0.004	0.0353472	0.888349
LH DorsAttnA SPL 1	LH VisPeri ExStrInf 1	p<0.001	0.0328415	0.951497
LH DorsAttnA SPL 1	LH VisPeri ExStrInf 2	0.002	0.0339077	1.09881
LH DorsAttnA SPL 1	LH VisPeri ExStrInf 3	p<0.001	0.0337782	1.21065
LH DorsAttnA SPL 1	LH VisPeri StriCal 1	p<0.001	0.0318377	1.08853
LH DorsAttnA SPL 1	LH VisPeri ExStrSup 1	p<0.001	0.0498335	1.84759
LH DorsAttnA SPL 1	LH SomMotA 1	p<0.001	0.0425066	1.0775
LH DorsAttnA SPL 1	LH SomMotA 2	0.012	0.0305261	0.784971
LH DorsAttnA SPL 1	LH SomMotA 3	p<0.001	0.0329692	1.4471
LH DorsAttnA SPL 1	LH SomMotA 4	0.001	0.0283412	0.876883
LH DorsAttnA SPL 1	LH SomMotA 5	p<0.001	0.033843	1.27546
LH DorsAttnA SPL 1	LH SomMotA 6	p<0.001	0.0360895	1.24017
LH DorsAttnA SPL 1	LH SomMotA 7	p<0.001	0.0479227	1.36955
LH DorsAttnA SPL 1	LH SomMotA 8	p<0.001	0.0389143	1.43619
LH DorsAttnA SPL 1	LH SomMotB Aud 1	p<0.001	0.0437684	2.1044
LH DorsAttnA SPL 1	LH SomMotB Aud 2	0.001	0.05243	1.27661
LH DorsAttnA SPL 1	LH SomMotB S2 1	p<0.001	0.0469393	1.50947
LH DorsAttnA SPL 1	LH SomMotB S2 2	p<0.001	0.0448591	1.07994
LH DorsAttnA SPL 1	LH SomMotB Aud 3	p<0.001	0.0384928	1.08659
LH DorsAttnA SPL 1	LH SomMotB S2 3	p<0.001	0.0434412	1.54988
LH DorsAttnA SPL 1	LH SomMotB Cent 1	p<0.001	0.0424608	1.21851
LH DorsAttnA SPL 1	LH SomMotB Cent 2	0.003	0.0367993	0.895234
LH DorsAttnA SPL 1	LH DorsAttnA TempOcc 1	0.037	0.0198122	0.643665
LH DorsAttnA SPL 1	LH DorsAttnA ParOcc 1	p<0.001	0.0387482	1.25264
LH DorsAttnA SPL 2	LH VisCent ExStr 1	p<0.001	0.0473267	1.34599
LH DorsAttnA SPL 2	LH VisCent ExStr 2	0.001	0.0361861	0.868269
LH DorsAttnA SPL 2	LH VisCent Striate 1	p<0.001	0.0452428	1.18239
LH DorsAttnA SPL 2	LH VisCent ExStr 3	0.005	0.033096	0.839472
LH DorsAttnA SPL 2	LH VisCent ExStr 4	0.009	0.0337157	0.769955
LH DorsAttnA SPL 2	LH VisCent ExStr 5	0.002	0.0493167	1.01449
LH DorsAttnA SPL 2	LH VisPeri ExStrInf 1	p<0.001	0.0475132	1.37114
LH DorsAttnA SPL 2	LH VisPeri ExStrInf 2	p<0.001	0.0452866	1.31123
LH DorsAttnA SPL 2	LH VisPeri ExStrInf 3	p<0.001	0.0442024	1.61944
LH DorsAttnA SPL 2	LH VisPeri StriCal 1	p<0.001	0.0453424	1.26009
LH DorsAttnA SPL 2	LH VisPeri ExStrSup 1	p<0.001	0.054622	1.72016
LH DorsAttnA SPL 2	LH VisPeri ExStrSup 2	0.007	0.0460881	0.798583
LH DorsAttnA SPL 2	LH SomMotA 1	p<0.001	0.0630323	1.78827
LH DorsAttnA SPL 2	LH SomMotA 2	0.001	0.0499887	1.05777
LH DorsAttnA SPL 2	LH SomMotA 3	0.001	0.0402454	1.05899
LH DorsAttnA SPL 2	LH SomMotA 4	p<0.001	0.0591308	1.13561
LH DorsAttnA SPL 2	LH SomMotA 5	p<0.001	0.0446178	1.17586
LH DorsAttnA SPL 2	LH SomMotA 6	0.002	0.0431888	1.28074
LH DorsAttnA SPL 2	LH SomMotA 7	0.002	0.0544193	1.0041
LH DorsAttnA SPL 2	LH SomMotA 8	0.008	0.0266498	0.883323
LH DorsAttnA SPL 2	LH SomMotB Aud 1	p<0.001	0.0420353	1.71913
LH DorsAttnA SPL 2	LH SomMotB Aud 2	p<0.001	0.0518765	1.30459
LH DorsAttnA SPL 2	LH SomMotB S2 1	p<0.001	0.0585847	1.51328
LH DorsAttnA SPL 2	LH SomMotB S2 2	p<0.001	0.0439655	1.1421
LH DorsAttnA SPL 2	LH SomMotB Aud 3	0.002	0.0385785	1.0085
LH DorsAttnA SPL 2	LH SomMotB S2 3	p<0.001	0.0460606	1.56866
LH DorsAttnA SPL 2	LH SomMotB Cent 1	p<0.001	0.043569	1.21594
LH DorsAttnA SPL 2	LH SomMotB Cent 2	p<0.001	0.0596356	1.67682
LH DorsAttnA SPL 2	LH DorsAttnA TempOcc 1	0.021	0.0311199	0.686719
LH DorsAttnA SPL 2	LH DorsAttnA TempOcc 2	0.004	0.0451676	1.03119
LH DorsAttnA SPL 2	LH DorsAttnA ParOcc 1	p<0.001	0.0506709	1.08975
LH DorsAttnA SPL 3	LH VisCent ExStr 1	p<0.001	0.0407633	1.17404
LH DorsAttnA SPL 3	LH VisCent ExStr 2	0.038	0.0226303	0.667983
LH DorsAttnA SPL 3	LH VisCent Striate 1	p<0.001	0.0526446	1.77449
LH DorsAttnA SPL 3	LH VisCent ExStr 3	0.045	0.0263484	0.622875
LH DorsAttnA SPL 3	LH VisCent ExStr 4	0.001	0.0348523	1.02813
LH DorsAttnA SPL 3	LH VisCent ExStr 5	p<0.001	0.0440599	1.34533
LH DorsAttnA SPL 3	LH VisPeri ExStrInf 1	p<0.001	0.0509134	2.05353
LH DorsAttnA SPL 3	LH VisPeri ExStrInf 2	p<0.001	0.0428603	1.23369
LH DorsAttnA SPL 3	LH VisPeri ExStrInf 3	p<0.001	0.0440945	1.5471
LH DorsAttnA SPL 3	LH VisPeri StriCal 1	p<0.001	0.0287079	1.15863
LH DorsAttnA SPL 3	LH VisPeri ExStrSup 1	0.001	0.0421288	0.989412
LH DorsAttnA SPL 3	LH VisPeri ExStrSup 2	0.008	0.0252828	0.853127
LH DorsAttnA SPL 3	LH SomMotA 1	p<0.001	0.0560299	1.50994
LH DorsAttnA SPL 3	LH SomMotA 2	0.001	0.0404519	1.01206
LH DorsAttnA SPL 3	LH SomMotA 3	p<0.001	0.0347851	1.32024
LH DorsAttnA SPL 3	LH SomMotA 4	p<0.001	0.0497326	1.3251
LH DorsAttnA SPL 3	LH SomMotA 5	p<0.001	0.0564571	1.48478
LH DorsAttnA SPL 3	LH SomMotA 6	p<0.001	0.0277349	0.932914
LH DorsAttnA SPL 3	LH SomMotA 7	0.003	0.0570865	0.99707
LH DorsAttnA SPL 3	LH SomMotA 8	p<0.001	0.0465863	1.31287
LH DorsAttnA SPL 3	LH SomMotB Aud 1	p<0.001	0.0481341	1.31189
LH DorsAttnA SPL 3	LH SomMotB Aud 2	p<0.001	0.0535826	1.16935
LH DorsAttnA SPL 3	LH SomMotB S2 1	p<0.001	0.0614152	1.86599
LH DorsAttnA SPL 3	LH SomMotB S2 2	p<0.001	0.0470493	1.0835
LH DorsAttnA SPL 3	LH SomMotB Aud 3	p<0.001	0.0460319	1.10712
LH DorsAttnA SPL 3	LH SomMotB S2 3	p<0.001	0.0476281	1.64596
LH DorsAttnA SPL 3	LH SomMotB Cent 1	p<0.001	0.0506969	1.20497
LH DorsAttnA SPL 3	LH SomMotB Cent 2	p<0.001	0.0427757	1.28813
LH DorsAttnA SPL 3	LH DorsAttnA TempOcc 1	p<0.001	0.0364285	1.13966
LH DorsAttnA SPL 3	LH DorsAttnA TempOcc 2	p<0.001	0.0454451	1.39137
LH DorsAttnA SPL 3	LH DorsAttnA ParOcc 1	p<0.001	0.0544847	1.33925
LH DorsAttnA SPL 3	LH DorsAttnA SPL 1	0.025	0.027585	0.736025
LH DorsAttnB PostC 1	LH VisCent ExStr 1	p<0.001	0.0632983	2.11558
LH DorsAttnB PostC 1	LH VisCent Striate 1	p<0.001	0.0543837	1.50211
LH DorsAttnB PostC 1	LH VisCent ExStr 3	0.001	0.0376613	1.10391
LH DorsAttnB PostC 1	LH VisCent ExStr 4	p<0.001	0.0525264	1.38534
LH DorsAttnB PostC 1	LH VisCent ExStr 5	p<0.001	0.0513828	1.61863
LH DorsAttnB PostC 1	LH VisPeri ExStrInf 1	p<0.001	0.0580742	1.92154
LH DorsAttnB PostC 1	LH VisPeri ExStrInf 2	p<0.001	0.0590676	1.74116
LH DorsAttnB PostC 1	LH VisPeri ExStrInf 3	0.002	0.0373734	1.17361
LH DorsAttnB PostC 1	LH VisPeri StriCal 1	p<0.001	0.0443099	1.31567
LH DorsAttnB PostC 1	LH VisPeri ExStrSup 1	p<0.001	0.0468951	1.48986
LH DorsAttnB PostC 1	LH VisPeri ExStrSup 2	p<0.001	0.0519793	1.26741
LH DorsAttnB PostC 1	LH SomMotA 1	0.004	0.040809	0.929501
LH DorsAttnB PostC 1	LH SomMotA 2	p<0.001	0.0471855	1.06486
LH DorsAttnB PostC 1	LH SomMotA 3	p<0.001	0.0440871	1.10498
LH DorsAttnB PostC 1	LH SomMotA 4	p<0.001	0.044703	1.1323
LH DorsAttnB PostC 1	LH SomMotA 5	0.008	0.0382588	0.785584
LH DorsAttnB PostC 1	LH SomMotA 6	0.02	0.0294401	0.731665
LH DorsAttnB PostC 1	LH SomMotA 7	p<0.001	0.0491135	1.01024
LH DorsAttnB PostC 1	LH SomMotA 8	p<0.001	0.0395948	1.27181
LH DorsAttnB PostC 1	LH SomMotB Aud 1	p<0.001	0.0347328	0.974216
LH DorsAttnB PostC 1	LH SomMotB Aud 2	p<0.001	0.0431361	1.04802
LH DorsAttnB PostC 1	LH SomMotB S2 1	p<0.001	0.0561885	1.47706
LH DorsAttnB PostC 1	LH SomMotB S2 2	0.031	0.0322168	0.651616
LH DorsAttnB PostC 1	LH SomMotB Aud 3	p<0.001	0.0625688	1.48841
LH DorsAttnB PostC 1	LH SomMotB S2 3	0.005	0.035697	0.925037
LH DorsAttnB PostC 1	LH SomMotB Cent 1	0.009	0.0351849	0.758875
LH DorsAttnB PostC 1	LH SomMotB Cent 2	p<0.001	0.0494541	1.13604
LH DorsAttnB PostC 1	LH DorsAttnA TempOcc 1	p<0.001	0.0555588	1.74175
LH DorsAttnB PostC 1	LH DorsAttnA TempOcc 2	p<0.001	0.0472655	1.13023
LH DorsAttnB PostC 1	LH DorsAttnA ParOcc 1	p<0.001	0.0588265	1.55586
LH DorsAttnB PostC 1	LH DorsAttnA SPL 1	p<0.001	0.0368028	1.15535
LH DorsAttnB PostC 1	LH DorsAttnA SPL 2	0.006	0.0411646	0.858519
LH DorsAttnB PostC 1	LH DorsAttnA SPL 3	0.033	0.0279571	0.660596
LH DorsAttnB PostC 2	LH VisCent ExStr 1	p<0.001	0.0481194	1.53651
LH DorsAttnB PostC 2	LH VisCent ExStr 2	0.005	0.0296323	0.899091
LH DorsAttnB PostC 2	LH VisCent Striate 1	p<0.001	0.0470681	1.6294
LH DorsAttnB PostC 2	LH VisCent ExStr 3	p<0.001	0.0434184	1.4384
LH DorsAttnB PostC 2	LH VisCent ExStr 4	p<0.001	0.0451679	1.35538
LH DorsAttnB PostC 2	LH VisCent ExStr 5	p<0.001	0.043419	1.43395
LH DorsAttnB PostC 2	LH VisPeri ExStrInf 1	p<0.001	0.0518743	1.65628
LH DorsAttnB PostC 2	LH VisPeri ExStrInf 2	p<0.001	0.0475757	1.78306
LH DorsAttnB PostC 2	LH VisPeri ExStrInf 3	p<0.001	0.0425012	1.40869
LH DorsAttnB PostC 2	LH VisPeri StriCal 1	p<0.001	0.0408696	1.35209
LH DorsAttnB PostC 2	LH VisPeri ExStrSup 1	p<0.001	0.0519041	1.65227
LH DorsAttnB PostC 2	LH VisPeri ExStrSup 2	p<0.001	0.0350802	1.08195
LH DorsAttnB PostC 2	LH SomMotA 1	p<0.001	0.0451545	1.15517
LH DorsAttnB PostC 2	LH SomMotA 2	0.002	0.0451403	0.921699
LH DorsAttnB PostC 2	LH SomMotA 3	0.002	0.033164	0.872184
LH DorsAttnB PostC 2	LH SomMotA 4	0.001	0.0427622	1.07528
LH DorsAttnB PostC 2	LH SomMotA 5	p<0.001	0.0411438	1.09352
LH DorsAttnB PostC 2	LH SomMotA 6	0.008	0.0313367	0.850302
LH DorsAttnB PostC 2	LH SomMotA 7	0.004	0.0426656	0.949733
LH DorsAttnB PostC 2	LH SomMotA 8	p<0.001	0.032814	1.3029
LH DorsAttnB PostC 2	LH SomMotB Aud 1	p<0.001	0.0560943	1.79437
LH DorsAttnB PostC 2	LH SomMotB Aud 2	p<0.001	0.0506609	1.58867
LH DorsAttnB PostC 2	LH SomMotB S2 1	p<0.001	0.0437824	1.05841
LH DorsAttnB PostC 2	LH SomMotB S2 2	p<0.001	0.0390162	1.17862
LH DorsAttnB PostC 2	LH SomMotB Aud 3	p<0.001	0.0641936	1.61007
LH DorsAttnB PostC 2	LH SomMotB S2 3	p<0.001	0.0457518	1.26895
LH DorsAttnB PostC 2	LH SomMotB Cent 1	p<0.001	0.0360981	1.10637
LH DorsAttnB PostC 2	LH SomMotB Cent 2	p<0.001	0.0468256	1.42362
LH DorsAttnB PostC 2	LH DorsAttnA TempOcc 2	p<0.001	0.0378993	1.10086
LH DorsAttnB PostC 2	LH DorsAttnA ParOcc 1	p<0.001	0.0388509	1.3956
LH DorsAttnB PostC 2	LH DorsAttnA SPL 1	p<0.001	0.0362458	1.02399
LH DorsAttnB PostC 2	LH DorsAttnA SPL 2	0.023	0.0327751	0.741771
LH DorsAttnB PostC 2	LH DorsAttnA SPL 3	0.003	0.0379887	0.959
LH DorsAttnB PostC 3	LH VisCent ExStr 1	p<0.001	0.050113	1.4795
LH DorsAttnB PostC 3	LH VisCent ExStr 2	p<0.001	0.0443435	1.28216
LH DorsAttnB PostC 3	LH VisCent Striate 1	p<0.001	0.0569135	1.67899
LH DorsAttnB PostC 3	LH VisCent ExStr 3	0.001	0.0412507	1.09113
LH DorsAttnB PostC 3	LH VisCent ExStr 4	p<0.001	0.042102	1.3715
LH DorsAttnB PostC 3	LH VisCent ExStr 5	p<0.001	0.0585006	1.71485
LH DorsAttnB PostC 3	LH VisPeri ExStrInf 1	p<0.001	0.0534154	2.06924
LH DorsAttnB PostC 3	LH VisPeri ExStrInf 2	p<0.001	0.0526664	1.48376
LH DorsAttnB PostC 3	LH VisPeri ExStrInf 3	p<0.001	0.0464976	1.59007
LH DorsAttnB PostC 3	LH VisPeri StriCal 1	p<0.001	0.0468123	1.25589
LH DorsAttnB PostC 3	LH VisPeri ExStrSup 1	p<0.001	0.0671009	1.7447
LH DorsAttnB PostC 3	LH VisPeri ExStrSup 2	p<0.001	0.0528433	1.40314
LH DorsAttnB PostC 3	LH SomMotA 1	p<0.001	0.0520577	1.42832
LH DorsAttnB PostC 3	LH SomMotA 2	p<0.001	0.046052	0.995851
LH DorsAttnB PostC 3	LH SomMotA 3	p<0.001	0.0430702	1.05422
LH DorsAttnB PostC 3	LH SomMotA 4	0.001	0.0496236	0.981342
LH DorsAttnB PostC 3	LH SomMotA 5	0.001	0.0417552	1.01299
LH DorsAttnB PostC 3	LH SomMotA 7	p<0.001	0.0532941	1.05628
LH DorsAttnB PostC 3	LH SomMotA 8	0.001	0.0492223	1.00518
LH DorsAttnB PostC 3	LH SomMotB Aud 1	p<0.001	0.0444485	1.34346
LH DorsAttnB PostC 3	LH SomMotB Aud 2	p<0.001	0.0529821	1.4738
LH DorsAttnB PostC 3	LH SomMotB S2 1	p<0.001	0.0618701	1.58331
LH DorsAttnB PostC 3	LH SomMotB S2 2	0.002	0.05016	0.933756
LH DorsAttnB PostC 3	LH SomMotB Aud 3	p<0.001	0.0669569	1.54241
LH DorsAttnB PostC 3	LH SomMotB S2 3	p<0.001	0.0710473	1.92786
LH DorsAttnB PostC 3	LH SomMotB Cent 1	p<0.001	0.0606262	1.37809
LH DorsAttnB PostC 3	LH SomMotB Cent 2	p<0.001	0.0618366	1.31954
LH DorsAttnB PostC 3	LH DorsAttnA TempOcc 1	p<0.001	0.0429021	1.32862
LH DorsAttnB PostC 3	LH DorsAttnA TempOcc 2	0.005	0.0345388	0.824241
LH DorsAttnB PostC 3	LH DorsAttnA ParOcc 1	p<0.001	0.0654326	1.74159
LH DorsAttnB PostC 3	LH DorsAttnA SPL 1	p<0.001	0.0458118	1.93869
LH DorsAttnB PostC 3	LH DorsAttnA SPL 2	p<0.001	0.0518476	1.17488
LH DorsAttnB PostC 3	LH DorsAttnA SPL 3	p<0.001	0.0456971	1.17449
LH DorsAttnB PostC 3	LH DorsAttnB PostC 1	0.008	0.039048	0.841643
LH DorsAttnB PostC 3	LH DorsAttnB PostC 2	0.005	0.0438444	0.913156
LH DorsAttnB PostC 4	LH VisCent ExStr 1	0.002	0.0435408	1.09042
LH DorsAttnB PostC 4	LH VisCent ExStr 2	p<0.001	0.0420964	1.27851
LH DorsAttnB PostC 4	LH VisCent Striate 1	p<0.001	0.0536593	1.52186
LH DorsAttnB PostC 4	LH VisCent ExStr 3	0.002	0.0305271	0.969359
LH DorsAttnB PostC 4	LH VisCent ExStr 4	p<0.001	0.0465551	1.29288
LH DorsAttnB PostC 4	LH VisCent ExStr 5	p<0.001	0.0632575	1.76349
LH DorsAttnB PostC 4	LH VisPeri ExStrInf 1	p<0.001	0.0670897	2.31122
LH DorsAttnB PostC 4	LH VisPeri ExStrInf 2	p<0.001	0.0572418	2.45904
LH DorsAttnB PostC 4	LH VisPeri ExStrInf 3	p<0.001	0.0420063	1.34699
LH DorsAttnB PostC 4	LH VisPeri StriCal 1	p<0.001	0.0470292	1.79034
LH DorsAttnB PostC 4	LH VisPeri ExStrSup 1	p<0.001	0.0462087	1.40172
LH DorsAttnB PostC 4	LH VisPeri ExStrSup 2	p<0.001	0.0394814	1.17881
LH DorsAttnB PostC 4	LH SomMotA 1	p<0.001	0.063109	1.99541
LH DorsAttnB PostC 4	LH SomMotA 2	0.005	0.040029	0.915086
LH DorsAttnB PostC 4	LH SomMotA 3	p<0.001	0.0518781	1.39881
LH DorsAttnB PostC 4	LH SomMotA 4	0.001	0.0495162	1.17679
LH DorsAttnB PostC 4	LH SomMotA 5	p<0.001	0.0548308	1.39724
LH DorsAttnB PostC 4	LH SomMotA 6	0.013	0.0350182	0.806027
LH DorsAttnB PostC 4	LH SomMotA 7	p<0.001	0.0633739	1.15535
LH DorsAttnB PostC 4	LH SomMotA 8	p<0.001	0.0565791	1.47803
LH DorsAttnB PostC 4	LH SomMotB Aud 1	p<0.001	0.0648694	1.85557
LH DorsAttnB PostC 4	LH SomMotB Aud 2	p<0.001	0.0580044	1.75644
LH DorsAttnB PostC 4	LH SomMotB S2 1	p<0.001	0.0665492	1.76348
LH DorsAttnB PostC 4	LH SomMotB S2 2	0.001	0.0513135	1.34216
LH DorsAttnB PostC 4	LH SomMotB Aud 3	p<0.001	0.0626379	1.60016
LH DorsAttnB PostC 4	LH SomMotB S2 3	p<0.001	0.0549864	1.80452
LH DorsAttnB PostC 4	LH SomMotB Cent 1	p<0.001	0.0651417	1.7125
LH DorsAttnB PostC 4	LH SomMotB Cent 2	p<0.001	0.0669446	2.16425
LH DorsAttnB PostC 4	LH DorsAttnA TempOcc 1	p<0.001	0.0490317	1.43139
LH DorsAttnB PostC 4	LH DorsAttnA TempOcc 2	p<0.001	0.0472249	1.14678
LH DorsAttnB PostC 4	LH DorsAttnA ParOcc 1	p<0.001	0.0664534	1.66826
LH DorsAttnB PostC 4	LH DorsAttnA SPL 1	p<0.001	0.052587	1.47848
LH DorsAttnB PostC 4	LH DorsAttnA SPL 2	0.001	0.0609425	1.2317
LH DorsAttnB PostC 4	LH DorsAttnA SPL 3	p<0.001	0.0453227	1.09722
LH DorsAttnB PostC 4	LH DorsAttnB PostC 1	0.001	0.0413081	0.999082
LH DorsAttnB PostC 4	LH DorsAttnB PostC 2	0.028	0.0312998	0.701106
LH DorsAttnB PostC 4	LH DorsAttnB PostC 3	p<0.001	0.0569594	1.3683
LH DorsAttnB FEF 1	LH VisCent ExStr 1	0.009	0.0407702	0.804012
LH DorsAttnB FEF 1	LH VisCent ExStr 2	p<0.001	0.0390856	1.3849
LH DorsAttnB FEF 1	LH VisCent Striate 1	p<0.001	0.0421392	1.12296
LH DorsAttnB FEF 1	LH VisCent ExStr 3	0.001	0.0361109	1.20262
LH DorsAttnB FEF 1	LH VisCent ExStr 4	p<0.001	0.0484987	1.50461
LH DorsAttnB FEF 1	LH VisCent ExStr 5	p<0.001	0.0575133	1.58206
LH DorsAttnB FEF 1	LH VisPeri ExStrInf 1	p<0.001	0.065846	2.26527
LH DorsAttnB FEF 1	LH VisPeri ExStrInf 2	p<0.001	0.0468792	2.02319
LH DorsAttnB FEF 1	LH VisPeri ExStrInf 3	p<0.001	0.0420432	1.45554
LH DorsAttnB FEF 1	LH VisPeri StriCal 1	p<0.001	0.0497732	1.47435
LH DorsAttnB FEF 1	LH VisPeri ExStrSup 1	p<0.001	0.0508957	1.74517
LH DorsAttnB FEF 1	LH VisPeri ExStrSup 2	p<0.001	0.0489822	1.39447
LH DorsAttnB FEF 1	LH SomMotA 1	p<0.001	0.0514187	1.0746
LH DorsAttnB FEF 1	LH SomMotA 2	p<0.001	0.0443985	1.13025
LH DorsAttnB FEF 1	LH SomMotA 3	0.001	0.0332727	0.887686
LH DorsAttnB FEF 1	LH SomMotA 4	0.043	0.0239016	0.651308
LH DorsAttnB FEF 1	LH SomMotA 6	0.045	0.0287352	0.61994
LH DorsAttnB FEF 1	LH SomMotA 7	p<0.001	0.0576179	1.39654
LH DorsAttnB FEF 1	LH SomMotA 8	0.007	0.0329956	0.848816
LH DorsAttnB FEF 1	LH SomMotB Aud 1	p<0.001	0.0467481	1.51316
LH DorsAttnB FEF 1	LH SomMotB Aud 2	p<0.001	0.0543837	1.69274
LH DorsAttnB FEF 1	LH SomMotB S2 1	p<0.001	0.0516631	1.84048
LH DorsAttnB FEF 1	LH SomMotB S2 2	p<0.001	0.0369404	1.37274
LH DorsAttnB FEF 1	LH SomMotB Aud 3	p<0.001	0.0510777	1.11336
LH DorsAttnB FEF 1	LH SomMotB S2 3	p<0.001	0.054554	1.41013
LH DorsAttnB FEF 1	LH SomMotB Cent 1	p<0.001	0.0434131	1.27135
LH DorsAttnB FEF 1	LH SomMotB Cent 2	0.003	0.0398912	0.954285
LH DorsAttnB FEF 1	LH DorsAttnA TempOcc 1	p<0.001	0.0447815	1.35286
LH DorsAttnB FEF 1	LH DorsAttnA TempOcc 2	0.003	0.0387228	0.939516
LH DorsAttnB FEF 1	LH DorsAttnA ParOcc 1	p<0.001	0.0539952	1.45454
LH DorsAttnB FEF 1	LH DorsAttnA SPL 1	0.001	0.0395644	1.12456
LH DorsAttnB FEF 1	LH DorsAttnA SPL 2	p<0.001	0.0521177	1.11823
LH DorsAttnB FEF 1	LH DorsAttnA SPL 3	0.002	0.0391825	0.934073
LH DorsAttnB FEF 1	LH DorsAttnB PostC 1	0.005	0.0414438	0.856894
LH DorsAttnB FEF 1	LH DorsAttnB PostC 3	p<0.001	0.0448324	1.20233
LH DorsAttnB FEF 1	LH DorsAttnB PostC 4	p<0.001	0.0509402	1.37089
LH SalVentAttnA ParOper 1	LH VisCent ExStr 1	p<0.001	0.0375799	1.17171
LH SalVentAttnA ParOper 1	LH VisCent ExStr 2	p<0.001	0.0368263	1.17406
LH SalVentAttnA ParOper 1	LH VisCent Striate 1	0.001	0.0479051	1.26129
LH SalVentAttnA ParOper 1	LH VisCent ExStr 3	0.001	0.0413539	1.09628
LH SalVentAttnA ParOper 1	LH VisCent ExStr 4	p<0.001	0.0442727	1.15893
LH SalVentAttnA ParOper 1	LH VisCent ExStr 5	p<0.001	0.0469273	1.39225
LH SalVentAttnA ParOper 1	LH VisPeri ExStrInf 1	p<0.001	0.0449531	1.40093
LH SalVentAttnA ParOper 1	LH VisPeri ExStrInf 2	p<0.001	0.0389271	1.55402
LH SalVentAttnA ParOper 1	LH VisPeri ExStrInf 3	p<0.001	0.0326172	1.12904
LH SalVentAttnA ParOper 1	LH VisPeri StriCal 1	0.04	0.0266198	0.641745
LH SalVentAttnA ParOper 1	LH VisPeri ExStrSup 1	p<0.001	0.0425208	1.15757
LH SalVentAttnA ParOper 1	LH VisPeri ExStrSup 2	p<0.001	0.0498621	1.46581
LH SalVentAttnA ParOper 1	LH SomMotA 1	0.002	0.0423904	0.955198
LH SalVentAttnA ParOper 1	LH SomMotA 2	p<0.001	0.0555956	1.24255
LH SalVentAttnA ParOper 1	LH SomMotA 3	0.001	0.0402795	1.07553
LH SalVentAttnA ParOper 1	LH SomMotA 4	p<0.001	0.0462771	1.24908
LH SalVentAttnA ParOper 1	LH SomMotA 5	p<0.001	0.0424725	1.31302
LH SalVentAttnA ParOper 1	LH SomMotA 6	p<0.001	0.0382495	1.25984
LH SalVentAttnA ParOper 1	LH SomMotA 7	p<0.001	0.053729	1.24248
LH SalVentAttnA ParOper 1	LH SomMotA 8	p<0.001	0.0424425	1.1583
LH SalVentAttnA ParOper 1	LH SomMotB Aud 2	p<0.001	0.0544264	1.25552
LH SalVentAttnA ParOper 1	LH SomMotB S2 1	p<0.001	0.0427199	1.38471
LH SalVentAttnA ParOper 1	LH SomMotB S2 2	0.028	0.0252683	0.674738
LH SalVentAttnA ParOper 1	LH SomMotB Aud 3	p<0.001	0.0546771	1.17493
LH SalVentAttnA ParOper 1	LH SomMotB S2 3	p<0.001	0.050173	1.57469
LH SalVentAttnA ParOper 1	LH SomMotB Cent 1	0.001	0.0453658	1.1431
LH SalVentAttnA ParOper 1	LH SomMotB Cent 2	p<0.001	0.0496818	1.28997
LH SalVentAttnA ParOper 1	LH DorsAttnA TempOcc 1	p<0.001	0.0456647	1.31493
LH SalVentAttnA ParOper 1	LH DorsAttnA TempOcc 2	p<0.001	0.0455449	1.07678
LH SalVentAttnA ParOper 1	LH DorsAttnA ParOcc 1	p<0.001	0.052105	1.5152
LH SalVentAttnA ParOper 1	LH DorsAttnA SPL 1	p<0.001	0.0387044	0.930587
LH SalVentAttnA ParOper 1	LH DorsAttnA SPL 2	0.001	0.0410886	1.02748
LH SalVentAttnA ParOper 1	LH DorsAttnA SPL 3	p<0.001	0.0339871	1.17161
LH SalVentAttnA ParOper 1	LH DorsAttnB PostC 1	0.032	0.0473333	0.726112
LH SalVentAttnA ParOper 1	LH DorsAttnB PostC 3	p<0.001	0.0635442	1.51158
LH SalVentAttnA ParOper 1	LH DorsAttnB PostC 4	p<0.001	0.0444355	1.32282
LH SalVentAttnA ParOper 1	LH DorsAttnB FEF 1	0.006	0.0389606	0.901686
LH SalVentAttnA Ins 1	LH VisCent ExStr 1	p<0.001	0.0542778	1.37569
LH SalVentAttnA Ins 1	LH VisCent ExStr 2	0.001	0.0376992	0.991039
LH SalVentAttnA Ins 1	LH VisCent Striate 1	p<0.001	0.0491581	1.51126
LH SalVentAttnA Ins 1	LH VisCent ExStr 3	p<0.001	0.0550685	1.93606
LH SalVentAttnA Ins 1	LH VisCent ExStr 4	p<0.001	0.055774	1.75543
LH SalVentAttnA Ins 1	LH VisCent ExStr 5	p<0.001	0.0617116	1.7717
LH SalVentAttnA Ins 1	LH VisPeri ExStrInf 1	p<0.001	0.0569041	1.70777
LH SalVentAttnA Ins 1	LH VisPeri ExStrInf 2	p<0.001	0.052509	1.61081
LH SalVentAttnA Ins 1	LH VisPeri ExStrInf 3	p<0.001	0.0462601	1.52098
LH SalVentAttnA Ins 1	LH VisPeri StriCal 1	0.005	0.0365782	0.890523
LH SalVentAttnA Ins 1	LH VisPeri ExStrSup 1	p<0.001	0.0493322	1.52863
LH SalVentAttnA Ins 1	LH VisPeri ExStrSup 2	p<0.001	0.0407249	1.12789
LH SalVentAttnA Ins 1	LH SomMotA 1	p<0.001	0.0466931	1.14175
LH SalVentAttnA Ins 1	LH SomMotA 2	p<0.001	0.0486062	1.38536
LH SalVentAttnA Ins 1	LH SomMotA 3	p<0.001	0.0534719	1.30802
LH SalVentAttnA Ins 1	LH SomMotA 4	p<0.001	0.0346766	1.27533
LH SalVentAttnA Ins 1	LH SomMotA 5	p<0.001	0.0498684	1.42411
LH SalVentAttnA Ins 1	LH SomMotA 6	p<0.001	0.0399246	1.13979
LH SalVentAttnA Ins 1	LH SomMotA 7	p<0.001	0.0512355	1.50656
LH SalVentAttnA Ins 1	LH SomMotA 8	p<0.001	0.0454463	1.05105
LH SalVentAttnA Ins 1	LH SomMotB Aud 1	p<0.001	0.0591053	1.34475
LH SalVentAttnA Ins 1	LH SomMotB Aud 2	p<0.001	0.075372	1.75074
LH SalVentAttnA Ins 1	LH SomMotB S2 1	p<0.001	0.0516107	1.47845
LH SalVentAttnA Ins 1	LH SomMotB S2 2	p<0.001	0.0649327	1.59001
LH SalVentAttnA Ins 1	LH SomMotB Aud 3	p<0.001	0.0627779	1.20287
LH SalVentAttnA Ins 1	LH SomMotB S2 3	p<0.001	0.0532215	1.53818
LH SalVentAttnA Ins 1	LH SomMotB Cent 1	p<0.001	0.0560879	1.678
LH SalVentAttnA Ins 1	LH SomMotB Cent 2	p<0.001	0.043066	1.39729
LH SalVentAttnA Ins 1	LH DorsAttnA TempOcc 1	p<0.001	0.0595863	1.78016
LH SalVentAttnA Ins 1	LH DorsAttnA TempOcc 2	0.003	0.0469521	1.0357
LH SalVentAttnA Ins 1	LH DorsAttnA ParOcc 1	p<0.001	0.0642806	1.95855
LH SalVentAttnA Ins 1	LH DorsAttnA SPL 1	p<0.001	0.0341672	1.19079
LH SalVentAttnA Ins 1	LH DorsAttnA SPL 2	p<0.001	0.0518833	1.57315
LH SalVentAttnA Ins 1	LH DorsAttnA SPL 3	p<0.001	0.0461965	1.58472
LH SalVentAttnA Ins 1	LH DorsAttnB PostC 1	0.008	0.0328706	0.843986
LH SalVentAttnA Ins 1	LH DorsAttnB PostC 2	p<0.001	0.0446109	1.25619
LH SalVentAttnA Ins 1	LH DorsAttnB PostC 3	p<0.001	0.0631747	1.71145
LH SalVentAttnA Ins 1	LH DorsAttnB PostC 4	p<0.001	0.0587848	2.11292
LH SalVentAttnA Ins 1	LH DorsAttnB FEF 1	p<0.001	0.0486335	1.36167
LH SalVentAttnA Ins 1	LH SalVentAttnA ParOper 1	0.012	0.0340307	0.785665
LH SalVentAttnA FrOper 1	LH VisCent ExStr 1	p<0.001	0.0502665	2.03582
LH SalVentAttnA FrOper 1	LH VisCent ExStr 2	p<0.001	0.0435122	1.61385
LH SalVentAttnA FrOper 1	LH VisCent Striate 1	p<0.001	0.0548745	2.20278
LH SalVentAttnA FrOper 1	LH VisCent ExStr 3	p<0.001	0.05547	1.83339
LH SalVentAttnA FrOper 1	LH VisCent ExStr 4	p<0.001	0.0509371	1.30138
LH SalVentAttnA FrOper 1	LH VisCent ExStr 5	p<0.001	0.0556045	1.73934
LH SalVentAttnA FrOper 1	LH VisPeri ExStrInf 1	p<0.001	0.0509644	1.73584
LH SalVentAttnA FrOper 1	LH VisPeri ExStrInf 2	p<0.001	0.0507859	1.77535
LH SalVentAttnA FrOper 1	LH VisPeri ExStrInf 3	p<0.001	0.0388656	1.45338
LH SalVentAttnA FrOper 1	LH VisPeri StriCal 1	0.001	0.0319585	0.995236
LH SalVentAttnA FrOper 1	LH VisPeri ExStrSup 1	p<0.001	0.0502238	1.98583
LH SalVentAttnA FrOper 1	LH VisPeri ExStrSup 2	p<0.001	0.0586874	1.91308
LH SalVentAttnA FrOper 1	LH SomMotA 1	p<0.001	0.0481014	1.32162
LH SalVentAttnA FrOper 1	LH SomMotA 2	p<0.001	0.0590924	2.09684
LH SalVentAttnA FrOper 1	LH SomMotA 3	p<0.001	0.0500357	2.49612
LH SalVentAttnA FrOper 1	LH SomMotA 4	p<0.001	0.0528562	2.17213
LH SalVentAttnA FrOper 1	LH SomMotA 5	p<0.001	0.0515424	1.60503
LH SalVentAttnA FrOper 1	LH SomMotA 6	p<0.001	0.046653	1.65012
LH SalVentAttnA FrOper 1	LH SomMotA 7	p<0.001	0.0469032	1.72663
LH SalVentAttnA FrOper 1	LH SomMotA 8	p<0.001	0.0645785	1.74461
LH SalVentAttnA FrOper 1	LH SomMotB Aud 1	p<0.001	0.0581457	1.52822
LH SalVentAttnA FrOper 1	LH SomMotB Aud 2	p<0.001	0.0565236	1.64056
LH SalVentAttnA FrOper 1	LH SomMotB S2 1	p<0.001	0.0526223	1.50868
LH SalVentAttnA FrOper 1	LH SomMotB S2 2	p<0.001	0.0462811	1.22197
LH SalVentAttnA FrOper 1	LH SomMotB Aud 3	p<0.001	0.0594755	1.92178
LH SalVentAttnA FrOper 1	LH SomMotB S2 3	p<0.001	0.0460235	1.74151
LH SalVentAttnA FrOper 1	LH SomMotB Cent 1	p<0.001	0.0457292	1.28159
LH SalVentAttnA FrOper 1	LH SomMotB Cent 2	p<0.001	0.0340016	1.1723
LH SalVentAttnA FrOper 1	LH DorsAttnA TempOcc 1	p<0.001	0.0513364	1.6482
LH SalVentAttnA FrOper 1	LH DorsAttnA TempOcc 2	p<0.001	0.0364172	1.56049
LH SalVentAttnA FrOper 1	LH DorsAttnA ParOcc 1	p<0.001	0.0448571	1.52029
LH SalVentAttnA FrOper 1	LH DorsAttnA SPL 1	p<0.001	0.0486411	1.89391
LH SalVentAttnA FrOper 1	LH DorsAttnA SPL 2	p<0.001	0.0545997	1.79909
LH SalVentAttnA FrOper 1	LH DorsAttnA SPL 3	p<0.001	0.0571336	2.18434
LH SalVentAttnA FrOper 1	LH DorsAttnB PostC 1	p<0.001	0.0458979	1.41127
LH SalVentAttnA FrOper 1	LH DorsAttnB PostC 2	p<0.001	0.0492959	1.55417
LH SalVentAttnA FrOper 1	LH DorsAttnB PostC 3	p<0.001	0.0520133	1.78164
LH SalVentAttnA FrOper 1	LH DorsAttnB PostC 4	p<0.001	0.055774	2.09251
LH SalVentAttnA FrOper 1	LH DorsAttnB FEF 1	p<0.001	0.043593	1.32975
LH SalVentAttnA FrOper 1	LH SalVentAttnA ParOper 1	p<0.001	0.0350492	1.10083
LH SalVentAttnA FrOper 1	LH SalVentAttnA Ins 1	p<0.001	0.0644677	1.45824
LH SalVentAttnA FrOper 2	LH VisCent ExStr 1	p<0.001	0.0388109	1.06849
LH SalVentAttnA FrOper 2	LH VisCent ExStr 2	p<0.001	0.0412855	1.5002
LH SalVentAttnA FrOper 2	LH VisCent Striate 1	p<0.001	0.0458706	1.62697
LH SalVentAttnA FrOper 2	LH VisCent ExStr 3	p<0.001	0.0379452	1.15405
LH SalVentAttnA FrOper 2	LH VisCent ExStr 4	0.001	0.0391624	1.14286
LH SalVentAttnA FrOper 2	LH VisCent ExStr 5	p<0.001	0.0450444	1.57509
LH SalVentAttnA FrOper 2	LH VisPeri ExStrInf 1	p<0.001	0.0494378	1.20169
LH SalVentAttnA FrOper 2	LH VisPeri ExStrInf 2	p<0.001	0.0472914	1.23207
LH SalVentAttnA FrOper 2	LH VisPeri ExStrInf 3	p<0.001	0.0383966	1.24256
LH SalVentAttnA FrOper 2	LH VisPeri StriCal 1	0.002	0.0408976	1.09543
LH SalVentAttnA FrOper 2	LH VisPeri ExStrSup 1	p<0.001	0.0509126	1.58281
LH SalVentAttnA FrOper 2	LH VisPeri ExStrSup 2	p<0.001	0.0319517	1.17125
LH SalVentAttnA FrOper 2	LH SomMotA 1	p<0.001	0.053331	1.24222
LH SalVentAttnA FrOper 2	LH SomMotA 2	p<0.001	0.0487361	1.88628
LH SalVentAttnA FrOper 2	LH SomMotA 3	p<0.001	0.0475352	1.84131
LH SalVentAttnA FrOper 2	LH SomMotA 4	p<0.001	0.0457106	2.50865
LH SalVentAttnA FrOper 2	LH SomMotA 5	p<0.001	0.0434518	1.51252
LH SalVentAttnA FrOper 2	LH SomMotA 6	p<0.001	0.0444526	1.63708
LH SalVentAttnA FrOper 2	LH SomMotA 7	p<0.001	0.0472006	1.81046
LH SalVentAttnA FrOper 2	LH SomMotA 8	p<0.001	0.0484679	2.02107
LH SalVentAttnA FrOper 2	LH SomMotB Aud 1	0.006	0.0299183	0.823134
LH SalVentAttnA FrOper 2	LH SomMotB Aud 2	p<0.001	0.0617606	1.56099
LH SalVentAttnA FrOper 2	LH SomMotB S2 1	0.002	0.0453865	1.1403
LH SalVentAttnA FrOper 2	LH SomMotB S2 2	0.002	0.0455825	1.04981
LH SalVentAttnA FrOper 2	LH SomMotB Aud 3	p<0.001	0.0497615	1.2485
LH SalVentAttnA FrOper 2	LH SomMotB S2 3	p<0.001	0.0503007	1.1731
LH SalVentAttnA FrOper 2	LH SomMotB Cent 1	p<0.001	0.0419841	1.28279
LH SalVentAttnA FrOper 2	LH SomMotB Cent 2	0.002	0.0438008	0.944681
LH SalVentAttnA FrOper 2	LH DorsAttnA TempOcc 1	0.001	0.0360343	1.19189
LH SalVentAttnA FrOper 2	LH DorsAttnA TempOcc 2	0.007	0.0329722	0.837851
LH SalVentAttnA FrOper 2	LH DorsAttnA ParOcc 1	p<0.001	0.0361228	0.998542
LH SalVentAttnA FrOper 2	LH DorsAttnA SPL 1	0.002	0.0387742	1.04914
LH SalVentAttnA FrOper 2	LH DorsAttnA SPL 2	p<0.001	0.0418064	1.15345
LH SalVentAttnA FrOper 2	LH DorsAttnA SPL 3	0.001	0.0404408	1.01922
LH SalVentAttnA FrOper 2	LH DorsAttnB PostC 1	0.015	0.0274689	0.719131
LH SalVentAttnA FrOper 2	LH DorsAttnB PostC 2	0.002	0.0359519	1.09299
LH SalVentAttnA FrOper 2	LH DorsAttnB PostC 3	p<0.001	0.0512059	1.13728
LH SalVentAttnA FrOper 2	LH DorsAttnB PostC 4	p<0.001	0.0408084	1.15767
LH SalVentAttnA FrOper 2	LH DorsAttnB FEF 1	0.003	0.0416502	1.01951
LH SalVentAttnA FrOper 2	LH SalVentAttnA ParOper 1	0.037	0.0252793	0.66072
LH SalVentAttnA FrOper 2	LH SalVentAttnA Ins 1	0.007	0.0420502	0.859441
LH SalVentAttnA FrOper 2	LH SalVentAttnA FrOper 1	0.001	0.0390473	1.0186
LH SalVentAttnA ParMed 1	LH VisCent ExStr 1	p<0.001	0.0522389	1.63647
LH SalVentAttnA ParMed 1	LH VisCent ExStr 2	p<0.001	0.0345123	1.23228
LH SalVentAttnA ParMed 1	LH VisCent Striate 1	p<0.001	0.0653541	1.72211
LH SalVentAttnA ParMed 1	LH VisCent ExStr 3	p<0.001	0.0514799	1.83124
LH SalVentAttnA ParMed 1	LH VisCent ExStr 4	p<0.001	0.0439543	1.18694
LH SalVentAttnA ParMed 1	LH VisCent ExStr 5	p<0.001	0.0603346	1.76527
LH SalVentAttnA ParMed 1	LH VisPeri ExStrInf 1	p<0.001	0.0565197	2.1537
LH SalVentAttnA ParMed 1	LH VisPeri ExStrInf 2	p<0.001	0.0645789	2.04921
LH SalVentAttnA ParMed 1	LH VisPeri ExStrInf 3	p<0.001	0.0459516	1.67939
LH SalVentAttnA ParMed 1	LH VisPeri StriCal 1	p<0.001	0.0566264	1.58399
LH SalVentAttnA ParMed 1	LH VisPeri ExStrSup 1	p<0.001	0.0519832	1.83624
LH SalVentAttnA ParMed 1	LH VisPeri ExStrSup 2	p<0.001	0.0690543	1.89126
LH SalVentAttnA ParMed 1	LH SomMotA 1	p<0.001	0.0697209	1.52888
LH SalVentAttnA ParMed 1	LH SomMotA 2	p<0.001	0.0627905	1.94436
LH SalVentAttnA ParMed 1	LH SomMotA 3	p<0.001	0.0524165	1.34069
LH SalVentAttnA ParMed 1	LH SomMotA 4	p<0.001	0.059997	2.01138
LH SalVentAttnA ParMed 1	LH SomMotA 5	p<0.001	0.0549863	1.21748
LH SalVentAttnA ParMed 1	LH SomMotA 6	p<0.001	0.0506953	1.58883
LH SalVentAttnA ParMed 1	LH SomMotA 7	p<0.001	0.0616449	1.57733
LH SalVentAttnA ParMed 1	LH SomMotA 8	p<0.001	0.0474415	1.50556
LH SalVentAttnA ParMed 1	LH SomMotB Aud 1	p<0.001	0.0563507	1.96245
LH SalVentAttnA ParMed 1	LH SomMotB Aud 2	p<0.001	0.0655617	1.5227
LH SalVentAttnA ParMed 1	LH SomMotB S2 1	p<0.001	0.0539828	1.68489
LH SalVentAttnA ParMed 1	LH SomMotB S2 2	0.001	0.0412742	1.31242
LH SalVentAttnA ParMed 1	LH SomMotB Aud 3	p<0.001	0.0611375	1.96534
LH SalVentAttnA ParMed 1	LH SomMotB S2 3	p<0.001	0.0489477	1.38817
LH SalVentAttnA ParMed 1	LH SomMotB Cent 1	p<0.001	0.0475985	1.48095
LH SalVentAttnA ParMed 1	LH SomMotB Cent 2	p<0.001	0.0513309	1.53443
LH SalVentAttnA ParMed 1	LH DorsAttnA TempOcc 1	p<0.001	0.0556116	1.47952
LH SalVentAttnA ParMed 1	LH DorsAttnA TempOcc 2	p<0.001	0.0505119	1.29568
LH SalVentAttnA ParMed 1	LH DorsAttnA ParOcc 1	p<0.001	0.0619994	1.56331
LH SalVentAttnA ParMed 1	LH DorsAttnA SPL 1	p<0.001	0.0488452	1.9091
LH SalVentAttnA ParMed 1	LH DorsAttnA SPL 2	p<0.001	0.0614122	1.62634
LH SalVentAttnA ParMed 1	LH DorsAttnA SPL 3	p<0.001	0.0572152	1.46768
LH SalVentAttnA ParMed 1	LH DorsAttnB PostC 1	0.001	0.0480965	1.22384
LH SalVentAttnA ParMed 1	LH DorsAttnB PostC 2	p<0.001	0.0574083	1.46337
LH SalVentAttnA ParMed 1	LH DorsAttnB PostC 3	p<0.001	0.0738929	1.61552
LH SalVentAttnA ParMed 1	LH DorsAttnB PostC 4	p<0.001	0.0610822	1.53348
LH SalVentAttnA ParMed 1	LH DorsAttnB FEF 1	p<0.001	0.0563885	1.3951
LH SalVentAttnA ParMed 1	LH SalVentAttnA ParOper 1	p<0.001	0.0612491	1.92309
LH SalVentAttnA ParMed 1	LH SalVentAttnA Ins 1	p<0.001	0.0531891	1.28183
LH SalVentAttnA ParMed 1	LH SalVentAttnA FrOper 1	p<0.001	0.0440353	1.2063
LH SalVentAttnA ParMed 1	LH SalVentAttnA FrOper 2	p<0.001	0.0668982	1.60358
LH SalVentAttnA FrMed 1	LH VisCent ExStr 1	p<0.001	0.0535492	1.40485
LH SalVentAttnA FrMed 1	LH VisCent ExStr 2	p<0.001	0.0371996	1.36512
LH SalVentAttnA FrMed 1	LH VisCent Striate 1	p<0.001	0.053992	1.9523
LH SalVentAttnA FrMed 1	LH VisCent ExStr 3	p<0.001	0.0520145	2.21677
LH SalVentAttnA FrMed 1	LH VisCent ExStr 4	p<0.001	0.0463265	1.37206
LH SalVentAttnA FrMed 1	LH VisCent ExStr 5	p<0.001	0.0418107	1.50442
LH SalVentAttnA FrMed 1	LH VisPeri ExStrInf 1	p<0.001	0.0561477	1.71741
LH SalVentAttnA FrMed 1	LH VisPeri ExStrInf 2	p<0.001	0.0473625	1.55925
LH SalVentAttnA FrMed 1	LH VisPeri ExStrInf 3	p<0.001	0.0401072	1.15495
LH SalVentAttnA FrMed 1	LH VisPeri StriCal 1	0.002	0.0296392	0.963536
LH SalVentAttnA FrMed 1	LH VisPeri ExStrSup 1	p<0.001	0.0556074	1.57672
LH SalVentAttnA FrMed 1	LH VisPeri ExStrSup 2	p<0.001	0.0408614	1.34245
LH SalVentAttnA FrMed 1	LH SomMotA 1	p<0.001	0.0634292	1.44508
LH SalVentAttnA FrMed 1	LH SomMotA 2	p<0.001	0.0523673	1.63387
LH SalVentAttnA FrMed 1	LH SomMotA 3	p<0.001	0.0425173	1.12288
LH SalVentAttnA FrMed 1	LH SomMotA 4	p<0.001	0.0491475	1.343
LH SalVentAttnA FrMed 1	LH SomMotA 5	p<0.001	0.0449613	1.48759
LH SalVentAttnA FrMed 1	LH SomMotA 6	p<0.001	0.0480349	1.25751
LH SalVentAttnA FrMed 1	LH SomMotA 7	p<0.001	0.0639357	1.56251
LH SalVentAttnA FrMed 1	LH SomMotA 8	p<0.001	0.0484509	1.37339
LH SalVentAttnA FrMed 1	LH SomMotB Aud 1	p<0.001	0.054437	2.00902
LH SalVentAttnA FrMed 1	LH SomMotB Aud 2	p<0.001	0.0543161	1.44898
LH SalVentAttnA FrMed 1	LH SomMotB S2 1	p<0.001	0.0569379	1.55511
LH SalVentAttnA FrMed 1	LH SomMotB S2 2	p<0.001	0.0415622	1.1295
LH SalVentAttnA FrMed 1	LH SomMotB Aud 3	p<0.001	0.0609884	1.32134
LH SalVentAttnA FrMed 1	LH SomMotB S2 3	p<0.001	0.0575224	1.54419
LH SalVentAttnA FrMed 1	LH SomMotB Cent 1	p<0.001	0.0459797	1.51378
LH SalVentAttnA FrMed 1	LH SomMotB Cent 2	p<0.001	0.0568617	1.80252
LH SalVentAttnA FrMed 1	LH DorsAttnA TempOcc 1	p<0.001	0.0447114	1.28941
LH SalVentAttnA FrMed 1	LH DorsAttnA TempOcc 2	p<0.001	0.0506319	1.2923
LH SalVentAttnA FrMed 1	LH DorsAttnA ParOcc 1	p<0.001	0.0528674	1.53848
LH SalVentAttnA FrMed 1	LH DorsAttnA SPL 1	p<0.001	0.036665	1.20497
LH SalVentAttnA FrMed 1	LH DorsAttnA SPL 2	p<0.001	0.0558959	1.46192
LH SalVentAttnA FrMed 1	LH DorsAttnA SPL 3	0.001	0.043357	1.05196
LH SalVentAttnA FrMed 1	LH DorsAttnB PostC 1	p<0.001	0.0454716	1.01222
LH SalVentAttnA FrMed 1	LH DorsAttnB PostC 2	0.004	0.0384936	0.894017
LH SalVentAttnA FrMed 1	LH DorsAttnB PostC 3	p<0.001	0.060097	1.40368
LH SalVentAttnA FrMed 1	LH DorsAttnB PostC 4	p<0.001	0.0595015	1.75975
LH SalVentAttnA FrMed 1	LH DorsAttnB FEF 1	0.025	0.0352593	0.704767
LH SalVentAttnA FrMed 1	LH SalVentAttnA ParOper 1	p<0.001	0.0436554	1.22038
LH SalVentAttnA FrMed 1	LH SalVentAttnA Ins 1	0.001	0.0504267	1.17803
LH SalVentAttnA FrMed 1	LH SalVentAttnA FrOper 1	p<0.001	0.0490873	1.66814
LH SalVentAttnA FrMed 1	LH SalVentAttnA FrOper 2	p<0.001	0.0495893	0.997657
LH SalVentAttnA FrMed 1	LH SalVentAttnA ParMed 1	p<0.001	0.054331	1.16493
LH SalVentAttnA FrMed 2	LH VisCent ExStr 1	p<0.001	0.0359396	0.964062
LH SalVentAttnA FrMed 2	LH VisCent ExStr 2	0.001	0.026931	1.09773
LH SalVentAttnA FrMed 2	LH VisCent Striate 1	0.001	0.0379028	1.00182
LH SalVentAttnA FrMed 2	LH VisCent ExStr 3	p<0.001	0.0406354	1.39099
LH SalVentAttnA FrMed 2	LH VisCent ExStr 4	p<0.001	0.0366323	1.37686
LH SalVentAttnA FrMed 2	LH VisCent ExStr 5	0.002	0.0314445	1.08167
LH SalVentAttnA FrMed 2	LH VisPeri ExStrInf 1	p<0.001	0.051295	1.63129
LH SalVentAttnA FrMed 2	LH VisPeri ExStrInf 2	p<0.001	0.0471869	1.37866
LH SalVentAttnA FrMed 2	LH VisPeri ExStrInf 3	p<0.001	0.0334622	1.09855
LH SalVentAttnA FrMed 2	LH VisPeri StriCal 1	p<0.001	0.0370538	1.2708
LH SalVentAttnA FrMed 2	LH VisPeri ExStrSup 1	p<0.001	0.0460472	1.78057
LH SalVentAttnA FrMed 2	LH VisPeri ExStrSup 2	p<0.001	0.0409319	1.3626
LH SalVentAttnA FrMed 2	LH SomMotA 1	p<0.001	0.0596975	1.17763
LH SalVentAttnA FrMed 2	LH SomMotA 2	0.001	0.0365626	1.03963
LH SalVentAttnA FrMed 2	LH SomMotA 3	0.007	0.027445	0.827898
LH SalVentAttnA FrMed 2	LH SomMotA 4	0.005	0.0292056	0.925792
LH SalVentAttnA FrMed 2	LH SomMotA 5	0.002	0.0356877	0.98418
LH SalVentAttnA FrMed 2	LH SomMotA 6	0.002	0.0444805	0.954383
LH SalVentAttnA FrMed 2	LH SomMotA 7	0.039	0.0338263	0.669964
LH SalVentAttnA FrMed 2	LH SomMotA 8	0.003	0.0298296	0.866714
LH SalVentAttnA FrMed 2	LH SomMotB Aud 1	p<0.001	0.048734	1.50027
LH SalVentAttnA FrMed 2	LH SomMotB Aud 2	p<0.001	0.0514518	1.32629
LH SalVentAttnA FrMed 2	LH SomMotB S2 1	p<0.001	0.0521364	1.66182
LH SalVentAttnA FrMed 2	LH SomMotB S2 2	p<0.001	0.0424778	1.16831
LH SalVentAttnA FrMed 2	LH SomMotB Aud 3	p<0.001	0.0536066	1.30689
LH SalVentAttnA FrMed 2	LH SomMotB S2 3	p<0.001	0.03751	1.3088
LH SalVentAttnA FrMed 2	LH SomMotB Cent 1	p<0.001	0.0344152	1.16248
LH SalVentAttnA FrMed 2	LH SomMotB Cent 2	0.032	0.0296133	0.675533
LH SalVentAttnA FrMed 2	LH DorsAttnA TempOcc 1	0.014	0.0240104	0.760948
LH SalVentAttnA FrMed 2	LH DorsAttnA TempOcc 2	0.001	0.035498	1.10998
LH SalVentAttnA FrMed 2	LH DorsAttnA ParOcc 1	p<0.001	0.0487801	1.36496
LH SalVentAttnA FrMed 2	LH DorsAttnA SPL 1	0.002	0.0269933	1.02123
LH SalVentAttnA FrMed 2	LH DorsAttnA SPL 2	p<0.001	0.0416219	1.2863
LH SalVentAttnA FrMed 2	LH DorsAttnA SPL 3	0.026	0.0291474	0.726056
LH SalVentAttnA FrMed 2	LH DorsAttnB PostC 2	0.019	0.0230804	0.723083
LH SalVentAttnA FrMed 2	LH DorsAttnB PostC 4	p<0.001	0.0444636	1.10427
LH SalVentAttnA FrMed 2	LH DorsAttnB FEF 1	0.014	0.0319478	0.758967
LH SalVentAttnA FrMed 2	LH SalVentAttnA ParOper 1	0.012	0.0270373	0.751176
LH SalVentAttnA FrMed 2	LH SalVentAttnA Ins 1	p<0.001	0.0449817	1.28998
LH SalVentAttnA FrMed 2	LH SalVentAttnA FrOper 1	p<0.001	0.0440615	1.5171
LH SalVentAttnA FrMed 2	LH SalVentAttnA FrOper 2	p<0.001	0.0398333	1.12379
LH SalVentAttnA FrMed 2	LH SalVentAttnA ParMed 1	p<0.001	0.0502139	1.52475
LH SalVentAttnA FrMed 2	LH SalVentAttnA FrMed 1	p<0.001	0.0440003	1.1865
LH SalVentAttnB IPL 1	LH VisCent ExStr 1	p<0.001	0.0517708	1.23891
LH SalVentAttnB IPL 1	LH VisCent ExStr 2	p<0.001	0.04988	1.50536
LH SalVentAttnB IPL 1	LH VisCent Striate 1	p<0.001	0.0546446	1.44235
LH SalVentAttnB IPL 1	LH VisCent ExStr 3	0.002	0.0481301	1.13253
LH SalVentAttnB IPL 1	LH VisCent ExStr 4	p<0.001	0.0509821	1.10354
LH SalVentAttnB IPL 1	LH VisCent ExStr 5	p<0.001	0.0483513	1.2943
LH SalVentAttnB IPL 1	LH VisPeri ExStrInf 1	p<0.001	0.0371831	1.48247
LH SalVentAttnB IPL 1	LH VisPeri ExStrInf 2	p<0.001	0.0431244	1.71788
LH SalVentAttnB IPL 1	LH VisPeri ExStrInf 3	0.001	0.0337399	1.02256
LH SalVentAttnB IPL 1	LH VisPeri StriCal 1	p<0.001	0.0403598	1.64187
LH SalVentAttnB IPL 1	LH VisPeri ExStrSup 1	p<0.001	0.0355901	1.11403
LH SalVentAttnB IPL 1	LH VisPeri ExStrSup 2	0.003	0.0433261	1.00664
LH SalVentAttnB IPL 1	LH SomMotA 1	p<0.001	0.0422494	1.31363
LH SalVentAttnB IPL 1	LH SomMotA 2	p<0.001	0.0542237	1.33836
LH SalVentAttnB IPL 1	LH SomMotA 3	p<0.001	0.0476104	1.44137
LH SalVentAttnB IPL 1	LH SomMotA 4	p<0.001	0.0531012	1.70864
LH SalVentAttnB IPL 1	LH SomMotA 5	p<0.001	0.0537395	1.7855
LH SalVentAttnB IPL 1	LH SomMotA 6	p<0.001	0.039725	1.8525
LH SalVentAttnB IPL 1	LH SomMotA 7	p<0.001	0.0508118	1.47393
LH SalVentAttnB IPL 1	LH SomMotA 8	p<0.001	0.0476887	1.67944
LH SalVentAttnB IPL 1	LH SomMotB Aud 1	p<0.001	0.0393985	1.21667
LH SalVentAttnB IPL 1	LH SomMotB Aud 2	p<0.001	0.0472913	1.18749
LH SalVentAttnB IPL 1	LH SomMotB S2 1	p<0.001	0.0515267	1.78704
LH SalVentAttnB IPL 1	LH SomMotB S2 2	0.01	0.0366184	0.794697
LH SalVentAttnB IPL 1	LH SomMotB Aud 3	0.001	0.052024	1.24494
LH SalVentAttnB IPL 1	LH SomMotB S2 3	p<0.001	0.0455467	1.12443
LH SalVentAttnB IPL 1	LH SomMotB Cent 1	p<0.001	0.0425844	1.07582
LH SalVentAttnB IPL 1	LH SomMotB Cent 2	p<0.001	0.0446328	1.10502
LH SalVentAttnB IPL 1	LH DorsAttnA TempOcc 1	0.006	0.0336296	0.913491
LH SalVentAttnB IPL 1	LH DorsAttnA TempOcc 2	p<0.001	0.0498109	1.18993
LH SalVentAttnB IPL 1	LH DorsAttnA ParOcc 1	p<0.001	0.0370466	1.09973
LH SalVentAttnB IPL 1	LH DorsAttnA SPL 1	0.006	0.0324125	0.868916
LH SalVentAttnB IPL 1	LH DorsAttnA SPL 2	p<0.001	0.0520595	1.39228
LH SalVentAttnB IPL 1	LH DorsAttnA SPL 3	p<0.001	0.0461802	1.15072
LH SalVentAttnB IPL 1	LH DorsAttnB PostC 1	0.019	0.0371722	0.71265
LH SalVentAttnB IPL 1	LH DorsAttnB PostC 2	p<0.001	0.0420538	1.0677
LH SalVentAttnB IPL 1	LH DorsAttnB PostC 3	p<0.001	0.0501589	1.32688
LH SalVentAttnB IPL 1	LH DorsAttnB PostC 4	p<0.001	0.0585257	2.15583
LH SalVentAttnB IPL 1	LH DorsAttnB FEF 1	0.001	0.0421246	1.00468
LH SalVentAttnB IPL 1	LH SalVentAttnA Ins 1	0.002	0.0409715	1.02637
LH SalVentAttnB IPL 1	LH SalVentAttnA FrOper 1	p<0.001	0.0383343	1.18957
LH SalVentAttnB IPL 1	LH SalVentAttnA FrOper 2	p<0.001	0.0374451	1.13707
LH SalVentAttnB IPL 1	LH SalVentAttnA ParMed 1	0.001	0.0436282	1.10487
LH SalVentAttnB IPL 1	LH SalVentAttnA FrMed 1	p<0.001	0.038826	1.15839
LH SalVentAttnB IPL 1	LH SalVentAttnA FrMed 2	p<0.001	0.0424925	1.08787
LH SalVentAttnB PFCl 1	LH VisCent ExStr 1	p<0.001	0.0514241	1.42016
LH SalVentAttnB PFCl 1	LH VisCent ExStr 2	p<0.001	0.0444973	1.09693
LH SalVentAttnB PFCl 1	LH VisCent Striate 1	p<0.001	0.0552067	1.39231
LH SalVentAttnB PFCl 1	LH VisCent ExStr 3	p<0.001	0.0439719	1.24985
LH SalVentAttnB PFCl 1	LH VisCent ExStr 4	p<0.001	0.0427815	1.33379
LH SalVentAttnB PFCl 1	LH VisCent ExStr 5	p<0.001	0.0494285	1.25178
LH SalVentAttnB PFCl 1	LH VisPeri ExStrInf 1	p<0.001	0.0542543	1.86415
LH SalVentAttnB PFCl 1	LH VisPeri ExStrInf 2	p<0.001	0.044915	1.41362
LH SalVentAttnB PFCl 1	LH VisPeri ExStrInf 3	p<0.001	0.0542775	1.72323
LH SalVentAttnB PFCl 1	LH VisPeri StriCal 1	p<0.001	0.0464243	1.35187
LH SalVentAttnB PFCl 1	LH VisPeri ExStrSup 1	0.001	0.0401837	1.14
LH SalVentAttnB PFCl 1	LH VisPeri ExStrSup 2	p<0.001	0.0373466	0.985968
LH SalVentAttnB PFCl 1	LH SomMotA 1	p<0.001	0.0751601	2.08823
LH SalVentAttnB PFCl 1	LH SomMotA 2	p<0.001	0.0564029	1.51843
LH SalVentAttnB PFCl 1	LH SomMotA 3	p<0.001	0.0545617	1.43198
LH SalVentAttnB PFCl 1	LH SomMotA 4	p<0.001	0.0473334	1.50473
LH SalVentAttnB PFCl 1	LH SomMotA 5	p<0.001	0.0634994	1.78946
LH SalVentAttnB PFCl 1	LH SomMotA 6	p<0.001	0.0446011	1.4685
LH SalVentAttnB PFCl 1	LH SomMotA 7	p<0.001	0.0569193	1.37701
LH SalVentAttnB PFCl 1	LH SomMotA 8	p<0.001	0.0440875	1.82827
LH SalVentAttnB PFCl 1	LH SomMotB Aud 1	p<0.001	0.0548014	2.48537
LH SalVentAttnB PFCl 1	LH SomMotB Aud 2	p<0.001	0.0591792	2.37321
LH SalVentAttnB PFCl 1	LH SomMotB S2 1	p<0.001	0.0717416	2.53219
LH SalVentAttnB PFCl 1	LH SomMotB S2 2	p<0.001	0.0470557	1.46456
LH SalVentAttnB PFCl 1	LH SomMotB Aud 3	p<0.001	0.0436271	1.30492
LH SalVentAttnB PFCl 1	LH SomMotB S2 3	p<0.001	0.0441033	1.27122
LH SalVentAttnB PFCl 1	LH SomMotB Cent 1	p<0.001	0.0510851	1.58832
LH SalVentAttnB PFCl 1	LH SomMotB Cent 2	p<0.001	0.048312	1.44568
LH SalVentAttnB PFCl 1	LH DorsAttnA TempOcc 1	p<0.001	0.0412851	1.1219
LH SalVentAttnB PFCl 1	LH DorsAttnA TempOcc 2	p<0.001	0.0451636	1.32091
LH SalVentAttnB PFCl 1	LH DorsAttnA ParOcc 1	p<0.001	0.0537267	1.30905
LH SalVentAttnB PFCl 1	LH DorsAttnA SPL 1	p<0.001	0.0312874	1.09345
LH SalVentAttnB PFCl 1	LH DorsAttnA SPL 2	p<0.001	0.0482755	1.25779
LH SalVentAttnB PFCl 1	LH DorsAttnA SPL 3	p<0.001	0.0568065	1.33151
LH SalVentAttnB PFCl 1	LH DorsAttnB PostC 1	0.004	0.0323178	0.915345
LH SalVentAttnB PFCl 1	LH DorsAttnB PostC 2	0.003	0.0401707	0.915755
LH SalVentAttnB PFCl 1	LH DorsAttnB PostC 3	p<0.001	0.0615326	1.39103
LH SalVentAttnB PFCl 1	LH DorsAttnB PostC 4	p<0.001	0.069464	1.53583
LH SalVentAttnB PFCl 1	LH DorsAttnB FEF 1	p<0.001	0.0605112	1.44054
LH SalVentAttnB PFCl 1	LH SalVentAttnA ParOper 1	p<0.001	0.0350868	1.12146
LH SalVentAttnB PFCl 1	LH SalVentAttnA Ins 1	p<0.001	0.0634884	2.56264
LH SalVentAttnB PFCl 1	LH SalVentAttnA FrOper 1	p<0.001	0.0446932	1.69986
LH SalVentAttnB PFCl 1	LH SalVentAttnA FrOper 2	p<0.001	0.0488495	1.17148
LH SalVentAttnB PFCl 1	LH SalVentAttnA ParMed 1	p<0.001	0.0517363	1.27826
LH SalVentAttnB PFCl 1	LH SalVentAttnA FrMed 1	0.002	0.0436958	0.995639
LH SalVentAttnB PFCl 1	LH SalVentAttnA FrMed 2	0.001	0.0482099	1.31939
LH SalVentAttnB PFCl 1	LH SalVentAttnB IPL 1	0.008	0.0282197	0.832638
LH SalVentAttnB Ins 1	LH VisCent ExStr 1	0.001	0.0444	1.11305
LH SalVentAttnB Ins 1	LH VisCent ExStr 2	0.015	0.0242814	0.806233
LH SalVentAttnB Ins 1	LH VisCent Striate 1	p<0.001	0.041723	1.57223
LH SalVentAttnB Ins 1	LH VisCent ExStr 3	p<0.001	0.0370058	1.44962
LH SalVentAttnB Ins 1	LH VisCent ExStr 4	p<0.001	0.0341931	1.05568
LH SalVentAttnB Ins 1	LH VisCent ExStr 5	p<0.001	0.0409381	1.33536
LH SalVentAttnB Ins 1	LH VisPeri ExStrInf 1	p<0.001	0.0460298	1.66094
LH SalVentAttnB Ins 1	LH VisPeri ExStrInf 2	p<0.001	0.0414674	1.24804
LH SalVentAttnB Ins 1	LH VisPeri ExStrInf 3	p<0.001	0.0423084	1.5663
LH SalVentAttnB Ins 1	LH VisPeri StriCal 1	p<0.001	0.0431863	1.18395
LH SalVentAttnB Ins 1	LH VisPeri ExStrSup 1	p<0.001	0.0519248	1.41138
LH SalVentAttnB Ins 1	LH VisPeri ExStrSup 2	0.003	0.0332896	0.892074
LH SalVentAttnB Ins 1	LH SomMotA 1	0.001	0.0466133	1.07667
LH SalVentAttnB Ins 1	LH SomMotA 2	p<0.001	0.0372956	1.26078
LH SalVentAttnB Ins 1	LH SomMotA 3	p<0.001	0.0450673	1.45836
LH SalVentAttnB Ins 1	LH SomMotA 4	p<0.001	0.0387008	1.55284
LH SalVentAttnB Ins 1	LH SomMotA 5	p<0.001	0.0410983	1.65097
LH SalVentAttnB Ins 1	LH SomMotA 6	p<0.001	0.037012	1.56136
LH SalVentAttnB Ins 1	LH SomMotA 7	p<0.001	0.0463916	1.64512
LH SalVentAttnB Ins 1	LH SomMotA 8	p<0.001	0.0482767	1.5757
LH SalVentAttnB Ins 1	LH SomMotB Aud 1	0.001	0.0337579	1.03384
LH SalVentAttnB Ins 1	LH SomMotB Aud 2	p<0.001	0.0475505	1.47923
LH SalVentAttnB Ins 1	LH SomMotB S2 1	p<0.001	0.0502395	1.70044
LH SalVentAttnB Ins 1	LH SomMotB S2 2	0.004	0.0328248	0.98241
LH SalVentAttnB Ins 1	LH SomMotB Aud 3	p<0.001	0.055257	1.27039
LH SalVentAttnB Ins 1	LH SomMotB S2 3	p<0.001	0.0432317	1.51323
LH SalVentAttnB Ins 1	LH SomMotB Cent 1	p<0.001	0.0393908	1.30072
LH SalVentAttnB Ins 1	LH SomMotB Cent 2	p<0.001	0.0410445	1.23607
LH SalVentAttnB Ins 1	LH DorsAttnA TempOcc 1	p<0.001	0.0328278	1.42197
LH SalVentAttnB Ins 1	LH DorsAttnA TempOcc 2	0.009	0.0314117	0.807219
LH SalVentAttnB Ins 1	LH DorsAttnA ParOcc 1	p<0.001	0.0439575	1.48904
LH SalVentAttnB Ins 1	LH DorsAttnA SPL 1	p<0.001	0.0291769	1.11415
LH SalVentAttnB Ins 1	LH DorsAttnA SPL 2	p<0.001	0.0419965	1.85054
LH SalVentAttnB Ins 1	LH DorsAttnA SPL 3	p<0.001	0.0359596	1.31558
LH SalVentAttnB Ins 1	LH DorsAttnB PostC 1	0.001	0.0321053	1.04755
LH SalVentAttnB Ins 1	LH DorsAttnB PostC 2	p<0.001	0.0258952	1.1682
LH SalVentAttnB Ins 1	LH DorsAttnB PostC 3	p<0.001	0.0539562	1.71373
LH SalVentAttnB Ins 1	LH DorsAttnB PostC 4	p<0.001	0.0513776	1.7
LH SalVentAttnB Ins 1	LH DorsAttnB FEF 1	0.025	0.0302355	0.683193
LH SalVentAttnB Ins 1	LH SalVentAttnA ParOper 1	0.03	0.0228127	0.711375
LH SalVentAttnB Ins 1	LH SalVentAttnA Ins 1	0.001	0.0418772	1.14951
LH SalVentAttnB Ins 1	LH SalVentAttnA FrOper 1	p<0.001	0.0374629	1.30056
LH SalVentAttnB Ins 1	LH SalVentAttnA FrOper 2	0.02	0.0329221	0.761619
LH SalVentAttnB Ins 1	LH SalVentAttnA ParMed 1	p<0.001	0.0354441	1.29319
LH SalVentAttnB Ins 1	LH SalVentAttnA FrMed 1	p<0.001	0.0403002	0.921818
LH SalVentAttnB Ins 1	LH SalVentAttnA FrMed 2	p<0.001	0.03557	1.23077
LH SalVentAttnB Ins 1	LH SalVentAttnB IPL 1	0.005	0.0321917	0.938316
LH SalVentAttnB Ins 1	LH SalVentAttnB PFCl 1	p<0.001	0.0419387	1.54436
LH SalVentAttnB PFCmp 1	LH VisCent ExStr 1	p<0.001	0.05452	1.41907
LH SalVentAttnB PFCmp 1	LH VisCent ExStr 2	p<0.001	0.0403047	1.31991
LH SalVentAttnB PFCmp 1	LH VisCent Striate 1	p<0.001	0.0619263	1.52863
LH SalVentAttnB PFCmp 1	LH VisCent ExStr 3	p<0.001	0.0449968	1.4391
LH SalVentAttnB PFCmp 1	LH VisCent ExStr 4	p<0.001	0.0479189	1.98443
LH SalVentAttnB PFCmp 1	LH VisCent ExStr 5	p<0.001	0.0598231	1.8633
LH SalVentAttnB PFCmp 1	LH VisPeri ExStrInf 1	p<0.001	0.0529041	1.59783
LH SalVentAttnB PFCmp 1	LH VisPeri ExStrInf 2	p<0.001	0.0546803	1.61416
LH SalVentAttnB PFCmp 1	LH VisPeri ExStrInf 3	p<0.001	0.0475543	1.63438
LH SalVentAttnB PFCmp 1	LH VisPeri StriCal 1	p<0.001	0.0470798	1.38124
LH SalVentAttnB PFCmp 1	LH VisPeri ExStrSup 1	p<0.001	0.0478283	1.76076
LH SalVentAttnB PFCmp 1	LH VisPeri ExStrSup 2	p<0.001	0.0429574	1.42176
LH SalVentAttnB PFCmp 1	LH SomMotA 1	p<0.001	0.0615665	1.72935
LH SalVentAttnB PFCmp 1	LH SomMotA 2	p<0.001	0.0657474	2.05618
LH SalVentAttnB PFCmp 1	LH SomMotA 3	p<0.001	0.0560015	1.64065
LH SalVentAttnB PFCmp 1	LH SomMotA 4	p<0.001	0.0549506	1.54148
LH SalVentAttnB PFCmp 1	LH SomMotA 5	p<0.001	0.0693457	2.00871
LH SalVentAttnB PFCmp 1	LH SomMotA 6	p<0.001	0.0444919	1.2617
LH SalVentAttnB PFCmp 1	LH SomMotA 7	p<0.001	0.0736891	2.01467
LH SalVentAttnB PFCmp 1	LH SomMotA 8	p<0.001	0.0456406	1.16575
LH SalVentAttnB PFCmp 1	LH SomMotB Aud 1	p<0.001	0.0497796	1.3135
LH SalVentAttnB PFCmp 1	LH SomMotB Aud 2	p<0.001	0.0630718	1.6538
LH SalVentAttnB PFCmp 1	LH SomMotB S2 1	p<0.001	0.0585909	1.69101
LH SalVentAttnB PFCmp 1	LH SomMotB S2 2	p<0.001	0.0462529	1.39832
LH SalVentAttnB PFCmp 1	LH SomMotB Aud 3	p<0.001	0.0475636	1.48486
LH SalVentAttnB PFCmp 1	LH SomMotB S2 3	p<0.001	0.0463199	1.17798
LH SalVentAttnB PFCmp 1	LH SomMotB Cent 1	p<0.001	0.047294	1.07824
LH SalVentAttnB PFCmp 1	LH SomMotB Cent 2	p<0.001	0.0589405	1.9119
LH SalVentAttnB PFCmp 1	LH DorsAttnA TempOcc 1	p<0.001	0.0442937	1.25757
LH SalVentAttnB PFCmp 1	LH DorsAttnA TempOcc 2	p<0.001	0.0549929	2.07798
LH SalVentAttnB PFCmp 1	LH DorsAttnA ParOcc 1	p<0.001	0.0482702	1.5028
LH SalVentAttnB PFCmp 1	LH DorsAttnA SPL 1	p<0.001	0.0440863	1.12699
LH SalVentAttnB PFCmp 1	LH DorsAttnA SPL 2	p<0.001	0.0479428	1.35647
LH SalVentAttnB PFCmp 1	LH DorsAttnA SPL 3	p<0.001	0.0473697	1.11456
LH SalVentAttnB PFCmp 1	LH DorsAttnB PostC 1	p<0.001	0.0495852	1.40154
LH SalVentAttnB PFCmp 1	LH DorsAttnB PostC 2	p<0.001	0.0469712	1.39035
LH SalVentAttnB PFCmp 1	LH DorsAttnB PostC 3	p<0.001	0.0464726	1.32647
LH SalVentAttnB PFCmp 1	LH DorsAttnB PostC 4	p<0.001	0.0661054	1.71591
LH SalVentAttnB PFCmp 1	LH DorsAttnB FEF 1	p<0.001	0.0559381	1.37467
LH SalVentAttnB PFCmp 1	LH SalVentAttnA ParOper 1	p<0.001	0.0361176	1.30009
LH SalVentAttnB PFCmp 1	LH SalVentAttnA Ins 1	p<0.001	0.0635841	1.76901
LH SalVentAttnB PFCmp 1	LH SalVentAttnA FrOper 1	p<0.001	0.0557388	1.72313
LH SalVentAttnB PFCmp 1	LH SalVentAttnA FrOper 2	p<0.001	0.0456347	1.09094
LH SalVentAttnB PFCmp 1	LH SalVentAttnA ParMed 1	p<0.001	0.0540326	1.49074
LH SalVentAttnB PFCmp 1	LH SalVentAttnA FrMed 1	0.001	0.0516778	1.02361
LH SalVentAttnB PFCmp 1	LH SalVentAttnA FrMed 2	p<0.001	0.057638	1.76155
LH SalVentAttnB PFCmp 1	LH SalVentAttnB IPL 1	p<0.001	0.0385162	1.45465
LH SalVentAttnB PFCmp 1	LH SalVentAttnB PFCl 1	p<0.001	0.0434922	1.26441
LH SalVentAttnB PFCmp 1	LH SalVentAttnB Ins 1	0.001	0.039661	1.08921
LH LimbicB OFC 1	LH VisCent ExStr 1	p<0.001	0.035332	1.26888
LH LimbicB OFC 1	LH VisCent ExStr 2	0.001	0.0279536	0.913194
LH LimbicB OFC 1	LH VisCent Striate 1	p<0.001	0.0415791	1.55016
LH LimbicB OFC 1	LH VisCent ExStr 3	p<0.001	0.0252997	1.1168
LH LimbicB OFC 1	LH VisCent ExStr 4	p<0.001	0.0351334	1.41807
LH LimbicB OFC 1	LH VisCent ExStr 5	p<0.001	0.0477181	1.59041
LH LimbicB OFC 1	LH VisPeri ExStrInf 1	p<0.001	0.0508058	1.62085
LH LimbicB OFC 1	LH VisPeri ExStrInf 2	p<0.001	0.0419388	1.40956
LH LimbicB OFC 1	LH VisPeri ExStrInf 3	p<0.001	0.040834	1.42252
LH LimbicB OFC 1	LH VisPeri StriCal 1	0.003	0.0376648	0.95307
LH LimbicB OFC 1	LH VisPeri ExStrSup 1	p<0.001	0.0391236	1.34017
LH LimbicB OFC 1	LH VisPeri ExStrSup 2	0.002	0.0379093	1.06326
LH LimbicB OFC 1	LH SomMotA 1	p<0.001	0.0398631	1.57892
LH LimbicB OFC 1	LH SomMotA 2	p<0.001	0.0459072	1.23488
LH LimbicB OFC 1	LH SomMotA 3	p<0.001	0.0352746	1.08466
LH LimbicB OFC 1	LH SomMotA 4	p<0.001	0.041551	1.26728
LH LimbicB OFC 1	LH SomMotA 5	p<0.001	0.0466839	1.48999
LH LimbicB OFC 1	LH SomMotA 6	p<0.001	0.0495079	1.55366
LH LimbicB OFC 1	LH SomMotA 7	p<0.001	0.0471799	1.60911
LH LimbicB OFC 1	LH SomMotA 8	p<0.001	0.0353225	1.08515
LH LimbicB OFC 1	LH SomMotB Aud 2	p<0.001	0.0487093	1.38179
LH LimbicB OFC 1	LH SomMotB S2 1	p<0.001	0.0467951	1.84229
LH LimbicB OFC 1	LH SomMotB S2 2	p<0.001	0.0450077	1.60274
LH LimbicB OFC 1	LH SomMotB Aud 3	p<0.001	0.0554267	1.84907
LH LimbicB OFC 1	LH SomMotB S2 3	p<0.001	0.0397622	1.36465
LH LimbicB OFC 1	LH SomMotB Cent 1	p<0.001	0.0399528	1.11299
LH LimbicB OFC 1	LH SomMotB Cent 2	p<0.001	0.0486274	1.9385
LH LimbicB OFC 1	LH DorsAttnA TempOcc 1	p<0.001	0.032523	1.29444
LH LimbicB OFC 1	LH DorsAttnA TempOcc 2	p<0.001	0.0433008	1.62571
LH LimbicB OFC 1	LH DorsAttnA ParOcc 1	p<0.001	0.0292093	1.05864
LH LimbicB OFC 1	LH DorsAttnA SPL 1	0.003	0.0324781	1.03708
LH LimbicB OFC 1	LH DorsAttnA SPL 2	p<0.001	0.0482569	1.41627
LH LimbicB OFC 1	LH DorsAttnA SPL 3	p<0.001	0.0400765	1.32335
LH LimbicB OFC 1	LH DorsAttnB PostC 1	p<0.001	0.0385018	1.26482
LH LimbicB OFC 1	LH DorsAttnB PostC 2	p<0.001	0.0468418	1.6357
LH LimbicB OFC 1	LH DorsAttnB PostC 3	p<0.001	0.0398487	1.3251
LH LimbicB OFC 1	LH DorsAttnB PostC 4	p<0.001	0.0496664	1.34085
LH LimbicB OFC 1	LH DorsAttnB FEF 1	p<0.001	0.0547871	1.64119
LH LimbicB OFC 1	LH SalVentAttnA ParOper 1	p<0.001	0.0417817	1.11658
LH LimbicB OFC 1	LH SalVentAttnA Ins 1	p<0.001	0.0486742	1.2457
LH LimbicB OFC 1	LH SalVentAttnA FrOper 1	p<0.001	0.0404405	1.22793
LH LimbicB OFC 1	LH SalVentAttnA FrOper 2	p<0.001	0.0417365	1.26027
LH LimbicB OFC 1	LH SalVentAttnA ParMed 1	0.001	0.0436782	1.17686
LH LimbicB OFC 1	LH SalVentAttnA FrMed 1	p<0.001	0.0414237	1.36582
LH LimbicB OFC 1	LH SalVentAttnA FrMed 2	p<0.001	0.0453464	1.48511
LH LimbicB OFC 1	LH SalVentAttnB IPL 1	p<0.001	0.0433766	1.2062
LH LimbicB OFC 1	LH SalVentAttnB PFCl 1	p<0.001	0.0660235	1.77421
LH LimbicB OFC 1	LH SalVentAttnB Ins 1	p<0.001	0.0502546	1.5943
LH LimbicB OFC 1	LH SalVentAttnB PFCmp 1	p<0.001	0.0434626	1.57933
LH LimbicB OFC 2	LH VisCent ExStr 1	p<0.001	0.0521473	2.01737
LH LimbicB OFC 2	LH VisCent ExStr 2	p<0.001	0.0356804	1.27039
LH LimbicB OFC 2	LH VisCent Striate 1	p<0.001	0.0479843	1.98285
LH LimbicB OFC 2	LH VisCent ExStr 3	p<0.001	0.0436516	1.81708
LH LimbicB OFC 2	LH VisCent ExStr 4	p<0.001	0.0427519	2.05292
LH LimbicB OFC 2	LH VisCent ExStr 5	p<0.001	0.0581749	2.87682
LH LimbicB OFC 2	LH VisPeri ExStrInf 1	p<0.001	0.0461158	1.58976
LH LimbicB OFC 2	LH VisPeri ExStrInf 2	p<0.001	0.0479683	3.03611
LH LimbicB OFC 2	LH VisPeri ExStrInf 3	p<0.001	0.0393469	1.52138
LH LimbicB OFC 2	LH VisPeri StriCal 1	p<0.001	0.0430481	2.39444
LH LimbicB OFC 2	LH VisPeri ExStrSup 1	p<0.001	0.0443563	1.8861
LH LimbicB OFC 2	LH VisPeri ExStrSup 2	p<0.001	0.0386484	1.75711
LH LimbicB OFC 2	LH SomMotA 1	p<0.001	0.0628955	2.46185
LH LimbicB OFC 2	LH SomMotA 2	p<0.001	0.0514151	1.60821
LH LimbicB OFC 2	LH SomMotA 3	p<0.001	0.0355449	1.55482
LH LimbicB OFC 2	LH SomMotA 4	p<0.001	0.0438423	1.8303
LH LimbicB OFC 2	LH SomMotA 5	p<0.001	0.0455914	1.43051
LH LimbicB OFC 2	LH SomMotA 6	p<0.001	0.0414397	1.73094
LH LimbicB OFC 2	LH SomMotA 7	p<0.001	0.0530509	1.5952
LH LimbicB OFC 2	LH SomMotA 8	0.003	0.0301957	0.888194
LH LimbicB OFC 2	LH SomMotB Aud 1	p<0.001	0.056427	2.13361
LH LimbicB OFC 2	LH SomMotB Aud 2	p<0.001	0.0476207	1.91359
LH LimbicB OFC 2	LH SomMotB S2 1	p<0.001	0.0446014	1.69417
LH LimbicB OFC 2	LH SomMotB S2 2	p<0.001	0.0480009	1.30527
LH LimbicB OFC 2	LH SomMotB Aud 3	p<0.001	0.0421071	1.39404
LH LimbicB OFC 2	LH SomMotB S2 3	p<0.001	0.0343176	1.03853
LH LimbicB OFC 2	LH SomMotB Cent 1	p<0.001	0.0467858	1.78654
LH LimbicB OFC 2	LH SomMotB Cent 2	p<0.001	0.0446114	1.60737
LH LimbicB OFC 2	LH DorsAttnA TempOcc 1	p<0.001	0.0452988	1.56411
LH LimbicB OFC 2	LH DorsAttnA TempOcc 2	p<0.001	0.0458232	1.8139
LH LimbicB OFC 2	LH DorsAttnA ParOcc 1	p<0.001	0.05107	2.33681
LH LimbicB OFC 2	LH DorsAttnA SPL 1	p<0.001	0.0404643	1.48207
LH LimbicB OFC 2	LH DorsAttnA SPL 2	p<0.001	0.0445769	1.68804
LH LimbicB OFC 2	LH DorsAttnA SPL 3	p<0.001	0.0503324	1.93249
LH LimbicB OFC 2	LH DorsAttnB PostC 1	p<0.001	0.0419326	1.24315
LH LimbicB OFC 2	LH DorsAttnB PostC 2	p<0.001	0.0455273	1.74529
LH LimbicB OFC 2	LH DorsAttnB PostC 3	p<0.001	0.0443642	1.84381
LH LimbicB OFC 2	LH DorsAttnB PostC 4	p<0.001	0.0509174	2.19638
LH LimbicB OFC 2	LH DorsAttnB FEF 1	p<0.001	0.0599634	2.30017
LH LimbicB OFC 2	LH SalVentAttnA ParOper 1	p<0.001	0.0415207	1.30722
LH LimbicB OFC 2	LH SalVentAttnA Ins 1	p<0.001	0.0431154	1.39563
LH LimbicB OFC 2	LH SalVentAttnA FrOper 1	p<0.001	0.0369016	1.37877
LH LimbicB OFC 2	LH SalVentAttnA FrOper 2	p<0.001	0.0577569	2.00159
LH LimbicB OFC 2	LH SalVentAttnA ParMed 1	p<0.001	0.0482114	1.81844
LH LimbicB OFC 2	LH SalVentAttnA FrMed 1	p<0.001	0.0469461	1.70733
LH LimbicB OFC 2	LH SalVentAttnA FrMed 2	p<0.001	0.0399353	1.61437
LH LimbicB OFC 2	LH SalVentAttnB IPL 1	p<0.001	0.0443577	1.32225
LH LimbicB OFC 2	LH SalVentAttnB PFCl 1	p<0.001	0.0495572	1.87986
LH LimbicB OFC 2	LH SalVentAttnB Ins 1	p<0.001	0.0425771	1.65635
LH LimbicB OFC 2	LH SalVentAttnB PFCmp 1	p<0.001	0.0465873	1.8839
LH LimbicB OFC 2	LH LimbicB OFC 1	p<0.001	0.048315	1.25353
LH LimbicA TempPole 1	LH VisCent ExStr 1	p<0.001	0.052032	1.85878
LH LimbicA TempPole 1	LH VisCent ExStr 2	0.001	0.039023	1.02441
LH LimbicA TempPole 1	LH VisCent Striate 1	p<0.001	0.0523152	1.79545
LH LimbicA TempPole 1	LH VisCent ExStr 3	p<0.001	0.0503754	1.45706
LH LimbicA TempPole 1	LH VisCent ExStr 4	p<0.001	0.0526653	1.78982
LH LimbicA TempPole 1	LH VisCent ExStr 5	p<0.001	0.0581017	1.95662
LH LimbicA TempPole 1	LH VisPeri ExStrInf 1	p<0.001	0.0412702	1.55925
LH LimbicA TempPole 1	LH VisPeri ExStrInf 2	p<0.001	0.0536097	1.5463
LH LimbicA TempPole 1	LH VisPeri ExStrInf 3	p<0.001	0.046215	1.56641
LH LimbicA TempPole 1	LH VisPeri StriCal 1	p<0.001	0.0428428	1.47524
LH LimbicA TempPole 1	LH VisPeri ExStrSup 1	p<0.001	0.0472844	1.92761
LH LimbicA TempPole 1	LH VisPeri ExStrSup 2	p<0.001	0.0431589	1.25133
LH LimbicA TempPole 1	LH SomMotA 1	p<0.001	0.0471659	1.81432
LH LimbicA TempPole 1	LH SomMotA 2	p<0.001	0.0609443	2.16768
LH LimbicA TempPole 1	LH SomMotA 3	p<0.001	0.0432841	1.55272
LH LimbicA TempPole 1	LH SomMotA 4	p<0.001	0.0416513	1.37067
LH LimbicA TempPole 1	LH SomMotA 5	p<0.001	0.0523925	1.32753
LH LimbicA TempPole 1	LH SomMotA 6	p<0.001	0.045803	1.43696
LH LimbicA TempPole 1	LH SomMotA 7	p<0.001	0.0632056	1.95868
LH LimbicA TempPole 1	LH SomMotA 8	p<0.001	0.0486438	1.24647
LH LimbicA TempPole 1	LH SomMotB Aud 1	p<0.001	0.0635411	1.61397
LH LimbicA TempPole 1	LH SomMotB Aud 2	p<0.001	0.0667768	1.80594
LH LimbicA TempPole 1	LH SomMotB S2 1	p<0.001	0.0542274	1.81308
LH LimbicA TempPole 1	LH SomMotB S2 2	p<0.001	0.0596261	1.77697
LH LimbicA TempPole 1	LH SomMotB Aud 3	p<0.001	0.0555915	1.56442
LH LimbicA TempPole 1	LH SomMotB S2 3	p<0.001	0.044875	1.65466
LH LimbicA TempPole 1	LH SomMotB Cent 1	p<0.001	0.0516363	1.62494
LH LimbicA TempPole 1	LH SomMotB Cent 2	p<0.001	0.0710079	2.41505
LH LimbicA TempPole 1	LH DorsAttnA TempOcc 1	p<0.001	0.0501577	1.86367
LH LimbicA TempPole 1	LH DorsAttnA TempOcc 2	p<0.001	0.0452765	1.95832
LH LimbicA TempPole 1	LH DorsAttnA ParOcc 1	p<0.001	0.0470013	1.34161
LH LimbicA TempPole 1	LH DorsAttnA SPL 1	p<0.001	0.0482851	1.69542
LH LimbicA TempPole 1	LH DorsAttnA SPL 2	p<0.001	0.0420865	1.2738
LH LimbicA TempPole 1	LH DorsAttnA SPL 3	p<0.001	0.0539088	1.49202
LH LimbicA TempPole 1	LH DorsAttnB PostC 1	p<0.001	0.0397582	1.26611
LH LimbicA TempPole 1	LH DorsAttnB PostC 2	p<0.001	0.0460988	1.42262
LH LimbicA TempPole 1	LH DorsAttnB PostC 3	p<0.001	0.051256	1.33784
LH LimbicA TempPole 1	LH DorsAttnB PostC 4	p<0.001	0.0600054	2.28436
LH LimbicA TempPole 1	LH DorsAttnB FEF 1	p<0.001	0.0584873	1.76951
LH LimbicA TempPole 1	LH SalVentAttnA ParOper 1	p<0.001	0.032371	1.01346
LH LimbicA TempPole 1	LH SalVentAttnA Ins 1	p<0.001	0.0524046	1.27572
LH LimbicA TempPole 1	LH SalVentAttnA FrOper 1	p<0.001	0.0610785	1.59299
LH LimbicA TempPole 1	LH SalVentAttnA FrOper 2	p<0.001	0.0495496	1.29329
LH LimbicA TempPole 1	LH SalVentAttnA ParMed 1	p<0.001	0.0484166	1.4364
LH LimbicA TempPole 1	LH SalVentAttnA FrMed 1	p<0.001	0.0489774	1.58779
LH LimbicA TempPole 1	LH SalVentAttnA FrMed 2	p<0.001	0.0512157	1.42683
LH LimbicA TempPole 1	LH SalVentAttnB IPL 1	p<0.001	0.0385898	1.18629
LH LimbicA TempPole 1	LH SalVentAttnB PFCl 1	p<0.001	0.0551926	1.74255
LH LimbicA TempPole 1	LH SalVentAttnB Ins 1	p<0.001	0.0573022	1.65816
LH LimbicA TempPole 1	LH SalVentAttnB PFCmp 1	p<0.001	0.0421712	1.53054
LH LimbicA TempPole 1	LH LimbicB OFC 1	p<0.001	0.0484724	1.15616
LH LimbicA TempPole 1	LH LimbicB OFC 2	p<0.001	0.0544275	1.83872
LH LimbicA TempPole 2	LH VisCent ExStr 1	p<0.001	0.0504397	1.90193
LH LimbicA TempPole 2	LH VisCent ExStr 2	p<0.001	0.0408452	1.37119
LH LimbicA TempPole 2	LH VisCent Striate 1	p<0.001	0.0521161	1.83547
LH LimbicA TempPole 2	LH VisCent ExStr 3	p<0.001	0.0571014	2.0421
LH LimbicA TempPole 2	LH VisCent ExStr 4	p<0.001	0.0517218	2.0795
LH LimbicA TempPole 2	LH VisCent ExStr 5	p<0.001	0.047863	1.95696
LH LimbicA TempPole 2	LH VisPeri ExStrInf 1	p<0.001	0.0367341	1.13232
LH LimbicA TempPole 2	LH VisPeri ExStrInf 2	p<0.001	0.0469082	1.60952
LH LimbicA TempPole 2	LH VisPeri ExStrInf 3	p<0.001	0.0367761	1.55335
LH LimbicA TempPole 2	LH VisPeri StriCal 1	p<0.001	0.0254873	1.14366
LH LimbicA TempPole 2	LH VisPeri ExStrSup 1	p<0.001	0.0366756	1.56423
LH LimbicA TempPole 2	LH VisPeri ExStrSup 2	p<0.001	0.0470897	1.54865
LH LimbicA TempPole 2	LH SomMotA 1	p<0.001	0.0489578	1.7277
LH LimbicA TempPole 2	LH SomMotA 2	p<0.001	0.0531892	1.95718
LH LimbicA TempPole 2	LH SomMotA 3	p<0.001	0.0534188	1.79213
LH LimbicA TempPole 2	LH SomMotA 4	p<0.001	0.0474599	1.48699
LH LimbicA TempPole 2	LH SomMotA 5	p<0.001	0.0512368	1.49655
LH LimbicA TempPole 2	LH SomMotA 6	p<0.001	0.0497103	2.20037
LH LimbicA TempPole 2	LH SomMotA 7	p<0.001	0.0531191	2.22603
LH LimbicA TempPole 2	LH SomMotA 8	0.001	0.040856	1.05973
LH LimbicA TempPole 2	LH SomMotB Aud 1	p<0.001	0.0326344	1.20336
LH LimbicA TempPole 2	LH SomMotB Aud 2	p<0.001	0.0486361	1.36835
LH LimbicA TempPole 2	LH SomMotB S2 1	p<0.001	0.0494731	1.63116
LH LimbicA TempPole 2	LH SomMotB S2 2	p<0.001	0.0634124	2.12411
LH LimbicA TempPole 2	LH SomMotB Aud 3	p<0.001	0.0474358	1.16941
LH LimbicA TempPole 2	LH SomMotB S2 3	p<0.001	0.0416046	1.14367
LH LimbicA TempPole 2	LH SomMotB Cent 1	p<0.001	0.0497694	1.64443
LH LimbicA TempPole 2	LH SomMotB Cent 2	p<0.001	0.0525315	1.72255
LH LimbicA TempPole 2	LH DorsAttnA TempOcc 1	p<0.001	0.0515282	1.64129
LH LimbicA TempPole 2	LH DorsAttnA TempOcc 2	p<0.001	0.0493538	1.78665
LH LimbicA TempPole 2	LH DorsAttnA ParOcc 1	p<0.001	0.0596218	1.95351
LH LimbicA TempPole 2	LH DorsAttnA SPL 1	p<0.001	0.0419651	1.76683
LH LimbicA TempPole 2	LH DorsAttnA SPL 2	0.001	0.0334448	1.12935
LH LimbicA TempPole 2	LH DorsAttnA SPL 3	p<0.001	0.0554416	1.57739
LH LimbicA TempPole 2	LH DorsAttnB PostC 1	p<0.001	0.0447169	1.43804
LH LimbicA TempPole 2	LH DorsAttnB PostC 2	p<0.001	0.0551855	2.138
LH LimbicA TempPole 2	LH DorsAttnB PostC 3	p<0.001	0.0579422	2.55148
LH LimbicA TempPole 2	LH DorsAttnB PostC 4	p<0.001	0.0578187	1.74843
LH LimbicA TempPole 2	LH DorsAttnB FEF 1	p<0.001	0.0461628	1.4391
LH LimbicA TempPole 2	LH SalVentAttnA ParOper 1	p<0.001	0.0491814	1.81894
LH LimbicA TempPole 2	LH SalVentAttnA Ins 1	p<0.001	0.0592185	1.97066
LH LimbicA TempPole 2	LH SalVentAttnA FrOper 1	0.001	0.0411729	1.25256
LH LimbicA TempPole 2	LH SalVentAttnA FrOper 2	p<0.001	0.0511712	1.45481
LH LimbicA TempPole 2	LH SalVentAttnA ParMed 1	p<0.001	0.0591962	2.72576
LH LimbicA TempPole 2	LH SalVentAttnA FrMed 1	p<0.001	0.0409271	1.18074
LH LimbicA TempPole 2	LH SalVentAttnA FrMed 2	p<0.001	0.0473159	2.07029
LH LimbicA TempPole 2	LH SalVentAttnB IPL 1	p<0.001	0.04802	1.64023
LH LimbicA TempPole 2	LH SalVentAttnB PFCl 1	p<0.001	0.0517465	1.84293
LH LimbicA TempPole 2	LH SalVentAttnB Ins 1	p<0.001	0.0450685	1.64679
LH LimbicA TempPole 2	LH SalVentAttnB PFCmp 1	0.001	0.0370127	1.09874
LH LimbicA TempPole 2	LH LimbicB OFC 1	p<0.001	0.0394193	1.24714
LH LimbicA TempPole 2	LH LimbicB OFC 2	p<0.001	0.0387252	1.65538
LH LimbicA TempPole 2	LH LimbicA TempPole 1	p<0.001	0.0401117	1.14904
LH LimbicA TempPole 3	LH VisCent ExStr 1	p<0.001	0.0459425	1.43885
LH LimbicA TempPole 3	LH VisCent ExStr 2	0.02	0.0288635	0.767455
LH LimbicA TempPole 3	LH VisCent Striate 1	p<0.001	0.0574023	1.96863
LH LimbicA TempPole 3	LH VisCent ExStr 3	p<0.001	0.0473797	1.62007
LH LimbicA TempPole 3	LH VisCent ExStr 4	p<0.001	0.0365372	1.16601
LH LimbicA TempPole 3	LH VisCent ExStr 5	p<0.001	0.0457259	1.7911
LH LimbicA TempPole 3	LH VisPeri ExStrInf 1	p<0.001	0.0490013	1.98721
LH LimbicA TempPole 3	LH VisPeri ExStrInf 2	p<0.001	0.0418108	1.65682
LH LimbicA TempPole 3	LH VisPeri ExStrInf 3	p<0.001	0.0466669	1.82584
LH LimbicA TempPole 3	LH VisPeri StriCal 1	p<0.001	0.0397029	1.47865
LH LimbicA TempPole 3	LH VisPeri ExStrSup 1	0.002	0.0271613	0.954173
LH LimbicA TempPole 3	LH VisPeri ExStrSup 2	p<0.001	0.0332923	1.23782
LH LimbicA TempPole 3	LH SomMotA 1	p<0.001	0.0598892	2.12167
LH LimbicA TempPole 3	LH SomMotA 2	p<0.001	0.0531421	1.97884
LH LimbicA TempPole 3	LH SomMotA 3	p<0.001	0.046647	1.48082
LH LimbicA TempPole 3	LH SomMotA 4	p<0.001	0.0452703	1.57051
LH LimbicA TempPole 3	LH SomMotA 5	p<0.001	0.042728	1.37349
LH LimbicA TempPole 3	LH SomMotA 6	p<0.001	0.0390037	1.57275
LH LimbicA TempPole 3	LH SomMotA 7	p<0.001	0.038816	1.70625
LH LimbicA TempPole 3	LH SomMotA 8	p<0.001	0.0394259	1.21668
LH LimbicA TempPole 3	LH SomMotB Aud 1	p<0.001	0.0622627	2.06251
LH LimbicA TempPole 3	LH SomMotB Aud 2	p<0.001	0.0628724	1.73563
LH LimbicA TempPole 3	LH SomMotB S2 1	p<0.001	0.0513767	1.35544
LH LimbicA TempPole 3	LH SomMotB S2 2	p<0.001	0.0573185	1.55621
LH LimbicA TempPole 3	LH SomMotB Aud 3	p<0.001	0.0488211	1.23864
LH LimbicA TempPole 3	LH SomMotB S2 3	p<0.001	0.0513447	1.59904
LH LimbicA TempPole 3	LH SomMotB Cent 1	p<0.001	0.0492676	1.38026
LH LimbicA TempPole 3	LH SomMotB Cent 2	p<0.001	0.0490969	1.53338
LH LimbicA TempPole 3	LH DorsAttnA TempOcc 1	p<0.001	0.0428426	1.10924
LH LimbicA TempPole 3	LH DorsAttnA TempOcc 2	p<0.001	0.043516	1.54015
LH LimbicA TempPole 3	LH DorsAttnA ParOcc 1	p<0.001	0.0456194	1.82695
LH LimbicA TempPole 3	LH DorsAttnA SPL 1	p<0.001	0.0385025	1.56256
LH LimbicA TempPole 3	LH DorsAttnA SPL 2	p<0.001	0.0340167	1.5523
LH LimbicA TempPole 3	LH DorsAttnA SPL 3	p<0.001	0.041149	1.37698
LH LimbicA TempPole 3	LH DorsAttnB PostC 1	0.002	0.0343041	0.96078
LH LimbicA TempPole 3	LH DorsAttnB PostC 2	p<0.001	0.0409005	1.37314
LH LimbicA TempPole 3	LH DorsAttnB PostC 3	p<0.001	0.0482826	1.22806
LH LimbicA TempPole 3	LH DorsAttnB PostC 4	p<0.001	0.0449612	1.44515
LH LimbicA TempPole 3	LH DorsAttnB FEF 1	p<0.001	0.0442621	1.46145
LH LimbicA TempPole 3	LH SalVentAttnA ParOper 1	0.002	0.0297452	0.89064
LH LimbicA TempPole 3	LH SalVentAttnA Ins 1	p<0.001	0.0660844	1.32837
LH LimbicA TempPole 3	LH SalVentAttnA FrOper 1	p<0.001	0.0537273	1.49408
LH LimbicA TempPole 3	LH SalVentAttnA FrOper 2	p<0.001	0.0464233	1.32675
LH LimbicA TempPole 3	LH SalVentAttnA ParMed 1	p<0.001	0.0405838	1.53731
LH LimbicA TempPole 3	LH SalVentAttnA FrMed 1	p<0.001	0.0560979	1.49926
LH LimbicA TempPole 3	LH SalVentAttnA FrMed 2	p<0.001	0.0365503	1.26001
LH LimbicA TempPole 3	LH SalVentAttnB IPL 1	p<0.001	0.0336602	1.09277
LH LimbicA TempPole 3	LH SalVentAttnB PFCl 1	p<0.001	0.04745	1.65615
LH LimbicA TempPole 3	LH SalVentAttnB Ins 1	p<0.001	0.0478697	1.842
LH LimbicA TempPole 3	LH SalVentAttnB PFCmp 1	p<0.001	0.0525962	1.48387
LH LimbicA TempPole 3	LH LimbicB OFC 1	0.001	0.0354349	0.947334
LH LimbicA TempPole 3	LH LimbicB OFC 2	p<0.001	0.0441614	1.70081
LH LimbicA TempPole 3	LH LimbicA TempPole 1	p<0.001	0.055382	1.43409
LH LimbicA TempPole 3	LH LimbicA TempPole 2	p<0.001	0.0430153	1.04248
LH LimbicA TempPole 4	LH VisCent ExStr 1	p<0.001	0.0492436	1.58852
LH LimbicA TempPole 4	LH VisCent ExStr 2	p<0.001	0.0278157	1.16706
LH LimbicA TempPole 4	LH VisCent Striate 1	p<0.001	0.0491229	2.21733
LH LimbicA TempPole 4	LH VisCent ExStr 3	p<0.001	0.0375196	1.88663
LH LimbicA TempPole 4	LH VisCent ExStr 4	p<0.001	0.0347917	1.64319
LH LimbicA TempPole 4	LH VisCent ExStr 5	p<0.001	0.048816	1.50217
LH LimbicA TempPole 4	LH VisPeri ExStrInf 1	p<0.001	0.051695	1.77825
LH LimbicA TempPole 4	LH VisPeri ExStrInf 2	p<0.001	0.0438434	1.96335
LH LimbicA TempPole 4	LH VisPeri ExStrInf 3	p<0.001	0.0419554	1.59134
LH LimbicA TempPole 4	LH VisPeri StriCal 1	p<0.001	0.0469134	1.32421
LH LimbicA TempPole 4	LH VisPeri ExStrSup 1	p<0.001	0.0384145	1.81735
LH LimbicA TempPole 4	LH VisPeri ExStrSup 2	p<0.001	0.0420253	1.30515
LH LimbicA TempPole 4	LH SomMotA 1	p<0.001	0.0476036	1.44279
LH LimbicA TempPole 4	LH SomMotA 2	p<0.001	0.0498704	1.76293
LH LimbicA TempPole 4	LH SomMotA 3	p<0.001	0.0397181	1.32417
LH LimbicA TempPole 4	LH SomMotA 4	p<0.001	0.0442658	1.72017
LH LimbicA TempPole 4	LH SomMotA 5	p<0.001	0.0524962	2.33083
LH LimbicA TempPole 4	LH SomMotA 6	p<0.001	0.0324159	1.54326
LH LimbicA TempPole 4	LH SomMotA 7	p<0.001	0.0507458	1.9883
LH LimbicA TempPole 4	LH SomMotA 8	0.001	0.0392294	1.1094
LH LimbicA TempPole 4	LH SomMotB Aud 1	p<0.001	0.0537503	1.44467
LH LimbicA TempPole 4	LH SomMotB Aud 2	p<0.001	0.0481813	1.39948
LH LimbicA TempPole 4	LH SomMotB S2 1	p<0.001	0.0566768	2.11618
LH LimbicA TempPole 4	LH SomMotB S2 2	p<0.001	0.0463704	1.72387
LH LimbicA TempPole 4	LH SomMotB Aud 3	0.001	0.0336737	1.12572
LH LimbicA TempPole 4	LH SomMotB S2 3	p<0.001	0.0475917	1.53798
LH LimbicA TempPole 4	LH SomMotB Cent 1	p<0.001	0.0378871	1.35528
LH LimbicA TempPole 4	LH SomMotB Cent 2	p<0.001	0.0494495	2.02881
LH LimbicA TempPole 4	LH DorsAttnA TempOcc 1	p<0.001	0.0362321	1.61829
LH LimbicA TempPole 4	LH DorsAttnA TempOcc 2	p<0.001	0.0395496	1.58545
LH LimbicA TempPole 4	LH DorsAttnA ParOcc 1	p<0.001	0.0460042	1.64532
LH LimbicA TempPole 4	LH DorsAttnA SPL 1	p<0.001	0.0319194	1.24578
LH LimbicA TempPole 4	LH DorsAttnA SPL 2	p<0.001	0.0396427	1.37476
LH LimbicA TempPole 4	LH DorsAttnA SPL 3	p<0.001	0.0392756	1.59001
LH LimbicA TempPole 4	LH DorsAttnB PostC 1	p<0.001	0.0424296	1.36313
LH LimbicA TempPole 4	LH DorsAttnB PostC 2	0.003	0.0292922	0.915559
LH LimbicA TempPole 4	LH DorsAttnB PostC 3	p<0.001	0.0556329	1.52708
LH LimbicA TempPole 4	LH DorsAttnB PostC 4	p<0.001	0.0460832	1.41793
LH LimbicA TempPole 4	LH DorsAttnB FEF 1	p<0.001	0.0424179	1.57189
LH LimbicA TempPole 4	LH SalVentAttnA ParOper 1	p<0.001	0.0380812	1.05542
LH LimbicA TempPole 4	LH SalVentAttnA Ins 1	p<0.001	0.0453869	1.08312
LH LimbicA TempPole 4	LH SalVentAttnA FrOper 1	p<0.001	0.0481245	1.40769
LH LimbicA TempPole 4	LH SalVentAttnA FrOper 2	p<0.001	0.0488174	1.12218
LH LimbicA TempPole 4	LH SalVentAttnA ParMed 1	p<0.001	0.0604287	2.84199
LH LimbicA TempPole 4	LH SalVentAttnA FrMed 1	p<0.001	0.0500339	1.43336
LH LimbicA TempPole 4	LH SalVentAttnA FrMed 2	p<0.001	0.0476921	1.39835
LH LimbicA TempPole 4	LH SalVentAttnB IPL 1	p<0.001	0.0415405	1.52954
LH LimbicA TempPole 4	LH SalVentAttnB PFCl 1	p<0.001	0.041088	1.67482
LH LimbicA TempPole 4	LH SalVentAttnB Ins 1	p<0.001	0.0403206	1.30887
LH LimbicA TempPole 4	LH SalVentAttnB PFCmp 1	p<0.001	0.0396909	1.23449
LH LimbicA TempPole 4	LH LimbicB OFC 1	p<0.001	0.0410393	1.77317
LH LimbicA TempPole 4	LH LimbicB OFC 2	p<0.001	0.0398141	1.67108
LH LimbicA TempPole 4	LH LimbicA TempPole 1	p<0.001	0.0461702	1.52247
LH LimbicA TempPole 4	LH LimbicA TempPole 2	p<0.001	0.036237	1.07849
LH LimbicA TempPole 4	LH LimbicA TempPole 3	p<0.001	0.0415749	1.26242
LH ContA Temp 1	LH VisCent ExStr 1	p<0.001	0.0475366	1.38375
LH ContA Temp 1	LH VisCent ExStr 2	0.002	0.0296012	0.914484
LH ContA Temp 1	LH VisCent Striate 1	p<0.001	0.0429013	1.48642
LH ContA Temp 1	LH VisCent ExStr 3	p<0.001	0.0448793	1.3607
LH ContA Temp 1	LH VisCent ExStr 4	0.007	0.0354224	0.822716
LH ContA Temp 1	LH VisCent ExStr 5	0.001	0.0423654	1.09152
LH ContA Temp 1	LH VisPeri ExStrInf 1	p<0.001	0.0609409	1.96717
LH ContA Temp 1	LH VisPeri ExStrInf 2	p<0.001	0.0426398	1.92789
LH ContA Temp 1	LH VisPeri ExStrInf 3	p<0.001	0.0425007	1.45547
LH ContA Temp 1	LH VisPeri StriCal 1	p<0.001	0.0423804	1.53579
LH ContA Temp 1	LH VisPeri ExStrSup 1	p<0.001	0.0475443	1.88701
LH ContA Temp 1	LH VisPeri ExStrSup 2	0.001	0.0328732	1.077
LH ContA Temp 1	LH SomMotA 1	p<0.001	0.055114	1.81412
LH ContA Temp 1	LH SomMotA 2	p<0.001	0.0486382	1.72562
LH ContA Temp 1	LH SomMotA 3	p<0.001	0.0410052	1.38464
LH ContA Temp 1	LH SomMotA 4	p<0.001	0.0570479	1.79297
LH ContA Temp 1	LH SomMotA 5	0.001	0.0392949	1.19507
LH ContA Temp 1	LH SomMotA 6	p<0.001	0.0404714	1.43478
LH ContA Temp 1	LH SomMotA 7	p<0.001	0.0502445	1.48505
LH ContA Temp 1	LH SomMotA 8	p<0.001	0.0429781	1.4025
LH ContA Temp 1	LH SomMotB Aud 1	p<0.001	0.0360554	1.22886
LH ContA Temp 1	LH SomMotB Aud 2	p<0.001	0.0393682	1.22018
LH ContA Temp 1	LH SomMotB S2 1	p<0.001	0.0534565	1.58683
LH ContA Temp 1	LH SomMotB S2 2	0.001	0.0351757	1.01634
LH ContA Temp 1	LH SomMotB Aud 3	0.008	0.0402946	0.884937
LH ContA Temp 1	LH SomMotB S2 3	0.001	0.0483898	1.25922
LH ContA Temp 1	LH SomMotB Cent 1	p<0.001	0.0422152	1.19254
LH ContA Temp 1	LH SomMotB Cent 2	p<0.001	0.0489491	1.29013
LH ContA Temp 1	LH DorsAttnA TempOcc 1	p<0.001	0.0356645	1.17752
LH ContA Temp 1	LH DorsAttnA TempOcc 2	0.011	0.0328624	0.80145
LH ContA Temp 1	LH DorsAttnA ParOcc 1	p<0.001	0.0418541	1.17305
LH ContA Temp 1	LH DorsAttnA SPL 1	0.022	0.0229107	0.700321
LH ContA Temp 1	LH DorsAttnA SPL 2	0.027	0.0305044	0.667015
LH ContA Temp 1	LH DorsAttnA SPL 3	p<0.001	0.0422046	1.35095
LH ContA Temp 1	LH DorsAttnB PostC 1	0.004	0.0384542	0.948063
LH ContA Temp 1	LH DorsAttnB PostC 2	p<0.001	0.0427336	1.66056
LH ContA Temp 1	LH DorsAttnB PostC 3	p<0.001	0.0485587	1.53132
LH ContA Temp 1	LH DorsAttnB PostC 4	p<0.001	0.0399419	1.32405
LH ContA Temp 1	LH DorsAttnB FEF 1	p<0.001	0.0494414	1.1883
LH ContA Temp 1	LH SalVentAttnA ParOper 1	0.002	0.0391603	1.02507
LH ContA Temp 1	LH SalVentAttnA Ins 1	p<0.001	0.0488851	1.34672
LH ContA Temp 1	LH SalVentAttnA FrOper 1	p<0.001	0.0465726	1.54618
LH ContA Temp 1	LH SalVentAttnA FrOper 2	0.027	0.0255457	0.686626
LH ContA Temp 1	LH SalVentAttnA ParMed 1	p<0.001	0.0542459	1.4557
LH ContA Temp 1	LH SalVentAttnA FrMed 1	p<0.001	0.0490048	1.42466
LH ContA Temp 1	LH SalVentAttnA FrMed 2	p<0.001	0.0324548	1.04738
LH ContA Temp 1	LH SalVentAttnB IPL 1	p<0.001	0.0406805	1.10138
LH ContA Temp 1	LH SalVentAttnB PFCl 1	0.001	0.0452286	1.08917
LH ContA Temp 1	LH SalVentAttnB Ins 1	0.001	0.0308367	1.07397
LH ContA Temp 1	LH SalVentAttnB PFCmp 1	p<0.001	0.0428949	1.09374
LH ContA Temp 1	LH LimbicB OFC 1	p<0.001	0.0383048	1.26288
LH ContA Temp 1	LH LimbicB OFC 2	p<0.001	0.0435029	1.73766
LH ContA Temp 1	LH LimbicA TempPole 1	p<0.001	0.0448634	1.72992
LH ContA Temp 1	LH LimbicA TempPole 2	p<0.001	0.0563979	2.02244
LH ContA Temp 1	LH LimbicA TempPole 3	p<0.001	0.0481761	1.62678
LH ContA Temp 1	LH LimbicA TempPole 4	p<0.001	0.0580868	1.56952
LH ContA IPS 1	LH VisCent ExStr 1	p<0.001	0.0516466	1.18354
LH ContA IPS 1	LH VisCent ExStr 2	p<0.001	0.0445603	1.23406
LH ContA IPS 1	LH VisCent Striate 1	p<0.001	0.0538803	1.3932
LH ContA IPS 1	LH VisCent ExStr 3	p<0.001	0.0440892	1.37972
LH ContA IPS 1	LH VisCent ExStr 4	p<0.001	0.041487	1.18878
LH ContA IPS 1	LH VisCent ExStr 5	p<0.001	0.0466478	1.21083
LH ContA IPS 1	LH VisPeri ExStrInf 1	p<0.001	0.0520778	2.12479
LH ContA IPS 1	LH VisPeri ExStrInf 2	p<0.001	0.0420421	1.35439
LH ContA IPS 1	LH VisPeri ExStrInf 3	0.001	0.0336062	1.20862
LH ContA IPS 1	LH VisPeri StriCal 1	p<0.001	0.0370852	1.29797
LH ContA IPS 1	LH VisPeri ExStrSup 1	p<0.001	0.049856	2.06172
LH ContA IPS 1	LH VisPeri ExStrSup 2	0.002	0.0383896	0.883173
LH ContA IPS 1	LH SomMotA 1	p<0.001	0.0412964	1.32982
LH ContA IPS 1	LH SomMotA 2	p<0.001	0.0439216	1.1663
LH ContA IPS 1	LH SomMotA 3	p<0.001	0.0530052	1.90757
LH ContA IPS 1	LH SomMotA 4	p<0.001	0.0462304	1.16932
LH ContA IPS 1	LH SomMotA 5	p<0.001	0.0498666	1.1487
LH ContA IPS 1	LH SomMotA 6	p<0.001	0.0301854	1.15454
LH ContA IPS 1	LH SomMotA 7	p<0.001	0.0506409	1.22145
LH ContA IPS 1	LH SomMotA 8	p<0.001	0.0339005	1.10993
LH ContA IPS 1	LH SomMotB Aud 1	p<0.001	0.0414084	1.38587
LH ContA IPS 1	LH SomMotB Aud 2	p<0.001	0.0522461	1.63797
LH ContA IPS 1	LH SomMotB S2 1	p<0.001	0.0545836	1.38599
LH ContA IPS 1	LH SomMotB S2 2	0.001	0.0369296	1.09166
LH ContA IPS 1	LH SomMotB Aud 3	p<0.001	0.0473938	1.47912
LH ContA IPS 1	LH SomMotB S2 3	p<0.001	0.0506341	1.54263
LH ContA IPS 1	LH SomMotB Cent 1	p<0.001	0.0460509	1.56196
LH ContA IPS 1	LH SomMotB Cent 2	p<0.001	0.0468349	1.35686
LH ContA IPS 1	LH DorsAttnA TempOcc 1	0.005	0.0392995	0.966006
LH ContA IPS 1	LH DorsAttnA TempOcc 2	p<0.001	0.0599089	1.61936
LH ContA IPS 1	LH DorsAttnA ParOcc 1	p<0.001	0.051333	1.42212
LH ContA IPS 1	LH DorsAttnA SPL 3	p<0.001	0.036702	1.06565
LH ContA IPS 1	LH DorsAttnB PostC 1	0.002	0.0424431	1.02609
LH ContA IPS 1	LH DorsAttnB PostC 2	p<0.001	0.037058	1.06792
LH ContA IPS 1	LH DorsAttnB PostC 3	p<0.001	0.0564043	1.69946
LH ContA IPS 1	LH DorsAttnB PostC 4	p<0.001	0.0507967	1.49715
LH ContA IPS 1	LH DorsAttnB FEF 1	p<0.001	0.0385709	1.18565
LH ContA IPS 1	LH SalVentAttnA ParOper 1	0.002	0.0380586	0.955338
LH ContA IPS 1	LH SalVentAttnA Ins 1	p<0.001	0.0387722	1.42215
LH ContA IPS 1	LH SalVentAttnA FrOper 1	p<0.001	0.0502633	2.00137
LH ContA IPS 1	LH SalVentAttnA FrOper 2	0.001	0.039129	1.21708
LH ContA IPS 1	LH SalVentAttnA ParMed 1	p<0.001	0.0590605	1.36957
LH ContA IPS 1	LH SalVentAttnA FrMed 1	0.001	0.0360927	1.12331
LH ContA IPS 1	LH SalVentAttnA FrMed 2	p<0.001	0.0361463	1.14991
LH ContA IPS 1	LH SalVentAttnB IPL 1	0.001	0.0446995	1.17432
LH ContA IPS 1	LH SalVentAttnB PFCl 1	p<0.001	0.0507296	1.38432
LH ContA IPS 1	LH SalVentAttnB Ins 1	0.002	0.0260263	1.05626
LH ContA IPS 1	LH SalVentAttnB PFCmp 1	0.001	0.0450548	1.18754
LH ContA IPS 1	LH LimbicB OFC 1	0.001	0.0415412	1.29926
LH ContA IPS 1	LH LimbicB OFC 2	0.002	0.0352762	1.12841
LH ContA IPS 1	LH LimbicA TempPole 1	p<0.001	0.0482607	2.00142
LH ContA IPS 1	LH LimbicA TempPole 2	p<0.001	0.0446364	1.58647
LH ContA IPS 1	LH LimbicA TempPole 3	p<0.001	0.0409313	1.43879
LH ContA IPS 1	LH LimbicA TempPole 4	p<0.001	0.0407369	2.02902
LH ContA IPS 1	LH ContA Temp 1	0.013	0.0288011	0.834405
LH ContA IPS 2	LH VisCent ExStr 1	p<0.001	0.0574431	1.58247
LH ContA IPS 2	LH VisCent ExStr 2	0.001	0.0318702	0.979261
LH ContA IPS 2	LH VisCent Striate 1	p<0.001	0.0527888	1.47005
LH ContA IPS 2	LH VisCent ExStr 3	p<0.001	0.0395843	1.20636
LH ContA IPS 2	LH VisCent ExStr 4	p<0.001	0.0509336	1.54676
LH ContA IPS 2	LH VisCent ExStr 5	p<0.001	0.054325	1.50871
LH ContA IPS 2	LH VisPeri ExStrInf 1	p<0.001	0.0546429	1.94582
LH ContA IPS 2	LH VisPeri ExStrInf 2	p<0.001	0.0489555	1.96483
LH ContA IPS 2	LH VisPeri ExStrInf 3	p<0.001	0.041305	1.57574
LH ContA IPS 2	LH VisPeri StriCal 1	p<0.001	0.0455776	1.65445
LH ContA IPS 2	LH VisPeri ExStrSup 1	p<0.001	0.0524128	1.51887
LH ContA IPS 2	LH VisPeri ExStrSup 2	p<0.001	0.0392111	1.22626
LH ContA IPS 2	LH SomMotA 1	p<0.001	0.0539748	1.69856
LH ContA IPS 2	LH SomMotA 2	p<0.001	0.0610946	1.39952
LH ContA IPS 2	LH SomMotA 3	p<0.001	0.0594274	1.52509
LH ContA IPS 2	LH SomMotA 4	p<0.001	0.0476855	1.16814
LH ContA IPS 2	LH SomMotA 5	0.001	0.0423754	1.00604
LH ContA IPS 2	LH SomMotA 6	p<0.001	0.0518205	1.5938
LH ContA IPS 2	LH SomMotA 7	p<0.001	0.0553338	1.38747
LH ContA IPS 2	LH SomMotA 8	p<0.001	0.0485476	1.4224
LH ContA IPS 2	LH SomMotB Aud 1	p<0.001	0.0433769	1.21167
LH ContA IPS 2	LH SomMotB Aud 2	p<0.001	0.0541812	1.87512
LH ContA IPS 2	LH SomMotB S2 1	p<0.001	0.054441	1.77275
LH ContA IPS 2	LH SomMotB S2 2	0.001	0.0462172	1.13653
LH ContA IPS 2	LH SomMotB Aud 3	p<0.001	0.0662593	1.81646
LH ContA IPS 2	LH SomMotB S2 3	p<0.001	0.0469095	1.66
LH ContA IPS 2	LH SomMotB Cent 1	p<0.001	0.044648	1.09247
LH ContA IPS 2	LH SomMotB Cent 2	p<0.001	0.0515723	1.33694
LH ContA IPS 2	LH DorsAttnA TempOcc 1	p<0.001	0.0479364	1.43932
LH ContA IPS 2	LH DorsAttnA TempOcc 2	p<0.001	0.0430297	1.07101
LH ContA IPS 2	LH DorsAttnA ParOcc 1	p<0.001	0.058193	1.59487
LH ContA IPS 2	LH DorsAttnA SPL 1	p<0.001	0.0458304	1.1518
LH ContA IPS 2	LH DorsAttnA SPL 2	0.005	0.0412051	0.952746
LH ContA IPS 2	LH DorsAttnA SPL 3	0.021	0.0299857	0.776918
LH ContA IPS 2	LH DorsAttnB PostC 1	0.01	0.0336034	0.781917
LH ContA IPS 2	LH DorsAttnB PostC 2	p<0.001	0.0501538	1.16026
LH ContA IPS 2	LH DorsAttnB PostC 3	0.001	0.0499882	1.18382
LH ContA IPS 2	LH DorsAttnB PostC 4	p<0.001	0.0487415	1.65246
LH ContA IPS 2	LH DorsAttnB FEF 1	p<0.001	0.0532767	1.24317
LH ContA IPS 2	LH SalVentAttnA ParOper 1	p<0.001	0.0448304	1.04631
LH ContA IPS 2	LH SalVentAttnA Ins 1	p<0.001	0.0584687	1.85233
LH ContA IPS 2	LH SalVentAttnA FrOper 1	p<0.001	0.0491642	1.39352
LH ContA IPS 2	LH SalVentAttnA FrOper 2	p<0.001	0.0446413	1.58027
LH ContA IPS 2	LH SalVentAttnA ParMed 1	p<0.001	0.0635599	1.84996
LH ContA IPS 2	LH SalVentAttnA FrMed 1	p<0.001	0.0512649	1.44833
LH ContA IPS 2	LH SalVentAttnA FrMed 2	0.001	0.044888	1.27117
LH ContA IPS 2	LH SalVentAttnB IPL 1	p<0.001	0.0534062	1.19316
LH ContA IPS 2	LH SalVentAttnB PFCl 1	p<0.001	0.0501678	1.28115
LH ContA IPS 2	LH SalVentAttnB Ins 1	p<0.001	0.0384589	2.01238
LH ContA IPS 2	LH SalVentAttnB PFCmp 1	p<0.001	0.0589556	1.65296
LH ContA IPS 2	LH LimbicB OFC 1	p<0.001	0.0370161	1.51251
LH ContA IPS 2	LH LimbicB OFC 2	p<0.001	0.0423618	1.77308
LH ContA IPS 2	LH LimbicA TempPole 1	p<0.001	0.0495529	1.73691
LH ContA IPS 2	LH LimbicA TempPole 2	p<0.001	0.0537867	1.53717
LH ContA IPS 2	LH LimbicA TempPole 3	p<0.001	0.04668	1.51
LH ContA IPS 2	LH LimbicA TempPole 4	p<0.001	0.0482668	1.85136
LH ContA IPS 2	LH ContA Temp 1	0.005	0.0311762	0.858096
LH ContA IPS 2	LH ContA IPS 1	p<0.001	0.0453515	0.995563
LH ContA IPS 3	LH VisCent ExStr 1	p<0.001	0.0608992	1.67851
LH ContA IPS 3	LH VisCent ExStr 2	p<0.001	0.0312229	1.05213
LH ContA IPS 3	LH VisCent Striate 1	p<0.001	0.0593708	1.45835
LH ContA IPS 3	LH VisCent ExStr 3	0.001	0.0309749	1.13392
LH ContA IPS 3	LH VisCent ExStr 4	0.001	0.0350034	1.28725
LH ContA IPS 3	LH VisCent ExStr 5	p<0.001	0.0395087	1.15283
LH ContA IPS 3	LH VisPeri ExStrInf 1	p<0.001	0.0629623	1.98314
LH ContA IPS 3	LH VisPeri ExStrInf 2	p<0.001	0.0413654	1.41218
LH ContA IPS 3	LH VisPeri ExStrInf 3	p<0.001	0.0481165	1.59749
LH ContA IPS 3	LH VisPeri StriCal 1	p<0.001	0.0395119	1.38497
LH ContA IPS 3	LH VisPeri ExStrSup 1	p<0.001	0.041638	1.47777
LH ContA IPS 3	LH VisPeri ExStrSup 2	p<0.001	0.0451568	1.3175
LH ContA IPS 3	LH SomMotA 1	p<0.001	0.0458407	1.21011
LH ContA IPS 3	LH SomMotA 2	0.006	0.0381377	0.855173
LH ContA IPS 3	LH SomMotA 3	p<0.001	0.0347305	1.53739
LH ContA IPS 3	LH SomMotA 4	p<0.001	0.0436396	1.26228
LH ContA IPS 3	LH SomMotA 5	p<0.001	0.0394144	1.03827
LH ContA IPS 3	LH SomMotA 6	0.002	0.034092	1.12799
LH ContA IPS 3	LH SomMotA 7	0.001	0.0497468	1.05296
LH ContA IPS 3	LH SomMotA 8	p<0.001	0.0455322	1.29506
LH ContA IPS 3	LH SomMotB Aud 1	p<0.001	0.0489389	1.47301
LH ContA IPS 3	LH SomMotB Aud 2	p<0.001	0.0641003	1.70083
LH ContA IPS 3	LH SomMotB S2 1	p<0.001	0.061432	1.45586
LH ContA IPS 3	LH SomMotB S2 2	p<0.001	0.0476247	1.11753
LH ContA IPS 3	LH SomMotB Aud 3	p<0.001	0.0673097	1.83712
LH ContA IPS 3	LH SomMotB S2 3	p<0.001	0.0596825	1.99086
LH ContA IPS 3	LH SomMotB Cent 1	p<0.001	0.0390131	1.08349
LH ContA IPS 3	LH SomMotB Cent 2	p<0.001	0.0523648	1.32997
LH ContA IPS 3	LH DorsAttnA TempOcc 1	p<0.001	0.0382699	1.45589
LH ContA IPS 3	LH DorsAttnA TempOcc 2	0.002	0.0312781	0.925715
LH ContA IPS 3	LH DorsAttnA ParOcc 1	p<0.001	0.0495015	1.35234
LH ContA IPS 3	LH DorsAttnA SPL 2	0.015	0.0371597	0.805425
LH ContA IPS 3	LH DorsAttnA SPL 3	0.014	0.0335997	0.824918
LH ContA IPS 3	LH DorsAttnB PostC 1	0.011	0.0362781	0.79533
LH ContA IPS 3	LH DorsAttnB PostC 2	p<0.001	0.0438386	1.22706
LH ContA IPS 3	LH DorsAttnB PostC 3	0.001	0.0498794	1.23471
LH ContA IPS 3	LH DorsAttnB PostC 4	p<0.001	0.0532385	1.65141
LH ContA IPS 3	LH DorsAttnB FEF 1	p<0.001	0.0365782	0.962598
LH ContA IPS 3	LH SalVentAttnA ParOper 1	0.018	0.029781	0.801392
LH ContA IPS 3	LH SalVentAttnA Ins 1	p<0.001	0.0485737	1.69694
LH ContA IPS 3	LH SalVentAttnA FrOper 1	p<0.001	0.0540208	1.53958
LH ContA IPS 3	LH SalVentAttnA FrOper 2	0.011	0.0290544	0.781812
LH ContA IPS 3	LH SalVentAttnA ParMed 1	p<0.001	0.0566288	1.44073
LH ContA IPS 3	LH SalVentAttnA FrMed 1	p<0.001	0.0540225	1.425
LH ContA IPS 3	LH SalVentAttnA FrMed 2	0.002	0.0314009	0.86405
LH ContA IPS 3	LH SalVentAttnB IPL 1	0.027	0.0279124	0.681924
LH ContA IPS 3	LH SalVentAttnB PFCl 1	p<0.001	0.0434303	1.45386
LH ContA IPS 3	LH SalVentAttnB Ins 1	p<0.001	0.0362051	1.42084
LH ContA IPS 3	LH SalVentAttnB PFCmp 1	p<0.001	0.0504494	1.70218
LH ContA IPS 3	LH LimbicB OFC 1	p<0.001	0.0430947	1.61186
LH ContA IPS 3	LH LimbicB OFC 2	p<0.001	0.0339633	1.31632
LH ContA IPS 3	LH LimbicA TempPole 1	p<0.001	0.0547707	1.58061
LH ContA IPS 3	LH LimbicA TempPole 2	p<0.001	0.0533645	1.58519
LH ContA IPS 3	LH LimbicA TempPole 3	p<0.001	0.0479224	1.549
LH ContA IPS 3	LH LimbicA TempPole 4	p<0.001	0.0494336	1.77804
LH ContA IPS 3	LH ContA Temp 1	p<0.001	0.0343235	1.31252
LH ContA IPS 3	LH ContA IPS 2	0.001	0.0321698	0.876853
LH ContA PFCd 1	LH VisCent ExStr 1	p<0.001	0.0463488	1.38903
LH ContA PFCd 1	LH VisCent ExStr 2	p<0.001	0.0342542	1.12537
LH ContA PFCd 1	LH VisCent Striate 1	0.001	0.0454614	1.16392
LH ContA PFCd 1	LH VisCent ExStr 3	0.013	0.0245253	0.750579
LH ContA PFCd 1	LH VisCent ExStr 4	0.009	0.0274786	0.818221
LH ContA PFCd 1	LH VisCent ExStr 5	p<0.001	0.0343783	1.2833
LH ContA PFCd 1	LH VisPeri ExStrInf 1	p<0.001	0.0485552	1.52614
LH ContA PFCd 1	LH VisPeri ExStrInf 2	p<0.001	0.0516018	2.10065
LH ContA PFCd 1	LH VisPeri ExStrInf 3	p<0.001	0.0401626	1.27976
LH ContA PFCd 1	LH VisPeri StriCal 1	p<0.001	0.0506172	1.67764
LH ContA PFCd 1	LH VisPeri ExStrSup 1	p<0.001	0.0558486	2.12566
LH ContA PFCd 1	LH VisPeri ExStrSup 2	0.006	0.026123	0.839212
LH ContA PFCd 1	LH SomMotA 1	p<0.001	0.0642298	1.37357
LH ContA PFCd 1	LH SomMotA 2	0.001	0.0437005	1.0513
LH ContA PFCd 1	LH SomMotA 3	p<0.001	0.0402892	1.27163
LH ContA PFCd 1	LH SomMotA 4	0.007	0.0350802	0.830773
LH ContA PFCd 1	LH SomMotA 5	0.003	0.0403039	0.959032
LH ContA PFCd 1	LH SomMotA 6	0.009	0.0396062	0.75992
LH ContA PFCd 1	LH SomMotA 7	p<0.001	0.0540472	1.196
LH ContA PFCd 1	LH SomMotA 8	p<0.001	0.048397	1.40163
LH ContA PFCd 1	LH SomMotB Aud 1	p<0.001	0.0539904	2.17299
LH ContA PFCd 1	LH SomMotB Aud 2	p<0.001	0.0551833	1.67749
LH ContA PFCd 1	LH SomMotB S2 1	p<0.001	0.0465364	1.45504
LH ContA PFCd 1	LH SomMotB S2 2	p<0.001	0.0523384	1.58338
LH ContA PFCd 1	LH SomMotB Aud 3	p<0.001	0.0573332	2.12756
LH ContA PFCd 1	LH SomMotB S2 3	p<0.001	0.0421725	1.45159
LH ContA PFCd 1	LH SomMotB Cent 1	p<0.001	0.0420751	1.37663
LH ContA PFCd 1	LH SomMotB Cent 2	p<0.001	0.0490559	1.30248
LH ContA PFCd 1	LH DorsAttnA TempOcc 1	p<0.001	0.0390473	1.06515
LH ContA PFCd 1	LH DorsAttnA TempOcc 2	0.001	0.0395495	1.11248
LH ContA PFCd 1	LH DorsAttnA ParOcc 1	p<0.001	0.0524488	1.69168
LH ContA PFCd 1	LH DorsAttnA SPL 1	p<0.001	0.0330286	0.970079
LH ContA PFCd 1	LH DorsAttnA SPL 2	0.005	0.0447934	0.914884
LH ContA PFCd 1	LH DorsAttnA SPL 3	0.001	0.0486675	1.1363
LH ContA PFCd 1	LH DorsAttnB PostC 1	0.011	0.0362185	0.775419
LH ContA PFCd 1	LH DorsAttnB PostC 3	0.035	0.0416465	0.697316
LH ContA PFCd 1	LH DorsAttnB PostC 4	0.016	0.0358137	0.816205
LH ContA PFCd 1	LH DorsAttnB FEF 1	0.008	0.0441643	0.810234
LH ContA PFCd 1	LH SalVentAttnA ParOper 1	p<0.001	0.0449422	1.15636
LH ContA PFCd 1	LH SalVentAttnA Ins 1	p<0.001	0.0370458	1.21316
LH ContA PFCd 1	LH SalVentAttnA FrOper 1	p<0.001	0.0590233	1.86465
LH ContA PFCd 1	LH SalVentAttnA FrOper 2	p<0.001	0.0463301	1.58773
LH ContA PFCd 1	LH SalVentAttnA ParMed 1	p<0.001	0.0631726	2.20693
LH ContA PFCd 1	LH SalVentAttnA FrMed 1	p<0.001	0.0539781	1.61384
LH ContA PFCd 1	LH SalVentAttnB IPL 1	p<0.001	0.0585497	1.67079
LH ContA PFCd 1	LH SalVentAttnB PFCl 1	0.001	0.057523	1.29571
LH ContA PFCd 1	LH SalVentAttnB Ins 1	p<0.001	0.033623	1.15552
LH ContA PFCd 1	LH SalVentAttnB PFCmp 1	p<0.001	0.0558099	1.60288
LH ContA PFCd 1	LH LimbicB OFC 1	p<0.001	0.0433658	1.45919
LH ContA PFCd 1	LH LimbicB OFC 2	p<0.001	0.054724	1.8941
LH ContA PFCd 1	LH LimbicA TempPole 1	p<0.001	0.0444422	1.52736
LH ContA PFCd 1	LH LimbicA TempPole 2	p<0.001	0.0544731	1.5209
LH ContA PFCd 1	LH LimbicA TempPole 3	p<0.001	0.0536792	1.49302
LH ContA PFCd 1	LH LimbicA TempPole 4	p<0.001	0.0410076	1.79482
LH ContA PFCd 1	LH ContA Temp 1	0.002	0.0365851	1.00316
LH ContA PFCd 1	LH ContA IPS 1	p<0.001	0.0394906	1.27763
LH ContA PFCd 1	LH ContA IPS 2	p<0.001	0.0528693	1.2243
LH ContA PFClv 1	LH VisCent ExStr 1	p<0.001	0.0466254	1.12298
LH ContA PFClv 1	LH VisCent ExStr 2	p<0.001	0.0439062	1.20134
LH ContA PFClv 1	LH VisCent Striate 1	p<0.001	0.0465641	1.20677
LH ContA PFClv 1	LH VisCent ExStr 3	0.001	0.0365968	1.04821
LH ContA PFClv 1	LH VisCent ExStr 4	0.002	0.036179	0.956528
LH ContA PFClv 1	LH VisCent ExStr 5	p<0.001	0.0485639	1.22801
LH ContA PFClv 1	LH VisPeri ExStrInf 1	p<0.001	0.0357923	1.06343
LH ContA PFClv 1	LH VisPeri ExStrInf 2	p<0.001	0.0462915	1.4798
LH ContA PFClv 1	LH VisPeri ExStrInf 3	p<0.001	0.0429543	1.78052
LH ContA PFClv 1	LH VisPeri StriCal 1	0.007	0.0330618	0.909778
LH ContA PFClv 1	LH VisPeri ExStrSup 1	p<0.001	0.0506198	1.71336
LH ContA PFClv 1	LH VisPeri ExStrSup 2	p<0.001	0.0384619	1.06979
LH ContA PFClv 1	LH SomMotA 1	p<0.001	0.0551523	1.40633
LH ContA PFClv 1	LH SomMotA 2	p<0.001	0.0537318	1.59298
LH ContA PFClv 1	LH SomMotA 3	p<0.001	0.0409979	1.12933
LH ContA PFClv 1	LH SomMotA 4	p<0.001	0.0460174	1.26677
LH ContA PFClv 1	LH SomMotA 5	0.001	0.042398	1.35113
LH ContA PFClv 1	LH SomMotA 6	p<0.001	0.0462913	1.69724
LH ContA PFClv 1	LH SomMotA 7	p<0.001	0.0485281	1.42062
LH ContA PFClv 1	LH SomMotA 8	p<0.001	0.0416142	1.11337
LH ContA PFClv 1	LH SomMotB Aud 1	p<0.001	0.054161	1.43704
LH ContA PFClv 1	LH SomMotB Aud 2	p<0.001	0.0548435	1.62906
LH ContA PFClv 1	LH SomMotB S2 1	p<0.001	0.0419421	1.90133
LH ContA PFClv 1	LH SomMotB S2 2	p<0.001	0.0356727	0.977712
LH ContA PFClv 1	LH SomMotB Aud 3	0.004	0.0311799	0.842031
LH ContA PFClv 1	LH SomMotB S2 3	p<0.001	0.0343604	1.43489
LH ContA PFClv 1	LH SomMotB Cent 1	p<0.001	0.0433275	1.08801
LH ContA PFClv 1	LH SomMotB Cent 2	p<0.001	0.0465898	1.24018
LH ContA PFClv 1	LH DorsAttnA TempOcc 2	0.001	0.0501356	1.14486
LH ContA PFClv 1	LH DorsAttnA ParOcc 1	p<0.001	0.0509939	1.45727
LH ContA PFClv 1	LH DorsAttnA SPL 2	0.02	0.0259462	0.729651
LH ContA PFClv 1	LH DorsAttnA SPL 3	0.001	0.0444292	1.0888
LH ContA PFClv 1	LH DorsAttnB PostC 1	0.012	0.0310654	0.720035
LH ContA PFClv 1	LH DorsAttnB PostC 2	0.002	0.0316867	0.911342
LH ContA PFClv 1	LH DorsAttnB PostC 3	p<0.001	0.0369335	1.02257
LH ContA PFClv 1	LH DorsAttnB PostC 4	p<0.001	0.0486815	1.4137
LH ContA PFClv 1	LH DorsAttnB FEF 1	0.003	0.0418207	0.920316
LH ContA PFClv 1	LH SalVentAttnA ParOper 1	0.01	0.0317101	0.81584
LH ContA PFClv 1	LH SalVentAttnA Ins 1	0.004	0.0400297	1.00512
LH ContA PFClv 1	LH SalVentAttnA FrOper 1	p<0.001	0.0443035	1.70385
LH ContA PFClv 1	LH SalVentAttnA FrOper 2	p<0.001	0.0385081	1.03376
LH ContA PFClv 1	LH SalVentAttnA ParMed 1	p<0.001	0.0510362	1.35166
LH ContA PFClv 1	LH SalVentAttnA FrMed 1	0.003	0.0334531	0.782033
LH ContA PFClv 1	LH SalVentAttnA FrMed 2	p<0.001	0.0432347	0.922847
LH ContA PFClv 1	LH SalVentAttnB IPL 1	0.009	0.0295617	0.787816
LH ContA PFClv 1	LH SalVentAttnB PFCl 1	0.002	0.0405944	0.958154
LH ContA PFClv 1	LH SalVentAttnB Ins 1	p<0.001	0.0325113	1.13879
LH ContA PFClv 1	LH SalVentAttnB PFCmp 1	p<0.001	0.045373	1.21151
LH ContA PFClv 1	LH LimbicB OFC 1	0.001	0.0345768	0.92008
LH ContA PFClv 1	LH LimbicB OFC 2	p<0.001	0.0465261	2.2937
LH ContA PFClv 1	LH LimbicA TempPole 1	p<0.001	0.0406658	1.49046
LH ContA PFClv 1	LH LimbicA TempPole 2	p<0.001	0.0527789	1.49212
LH ContA PFClv 1	LH LimbicA TempPole 3	p<0.001	0.0458575	1.31659
LH ContA PFClv 1	LH LimbicA TempPole 4	0.002	0.0336571	1.09399
LH ContA PFClv 1	LH ContA IPS 1	0.023	0.029499	0.715018
LH ContA PFClv 1	LH ContA IPS 2	0.018	0.0291494	0.824349
LH ContA PFClv 1	LH ContA PFCd 1	p<0.001	0.0507585	1.06599
LH ContA PFCl 1	LH VisCent ExStr 1	0.002	0.0473403	1.01189
LH ContA PFCl 1	LH VisCent ExStr 2	p<0.001	0.0402803	1.02775
LH ContA PFCl 1	LH VisCent Striate 1	p<0.001	0.0463611	1.15752
LH ContA PFCl 1	LH VisCent ExStr 3	p<0.001	0.0489253	1.22053
LH ContA PFCl 1	LH VisCent ExStr 4	p<0.001	0.042272	1.11568
LH ContA PFCl 1	LH VisCent ExStr 5	0.002	0.0327294	0.884686
LH ContA PFCl 1	LH VisPeri ExStrInf 1	p<0.001	0.0368295	1.30423
LH ContA PFCl 1	LH VisPeri ExStrInf 2	0.004	0.0309688	0.975135
LH ContA PFCl 1	LH VisPeri ExStrInf 3	p<0.001	0.0364693	1.27186
LH ContA PFCl 1	LH VisPeri StriCal 1	p<0.001	0.0336451	1.14265
LH ContA PFCl 1	LH VisPeri ExStrSup 1	0.006	0.033694	0.888702
LH ContA PFCl 1	LH VisPeri ExStrSup 2	0.008	0.0329052	0.856779
LH ContA PFCl 1	LH SomMotA 1	p<0.001	0.0479861	1.38867
LH ContA PFCl 1	LH SomMotA 2	p<0.001	0.0490748	1.26756
LH ContA PFCl 1	LH SomMotA 3	p<0.001	0.0504632	1.48846
LH ContA PFCl 1	LH SomMotA 4	p<0.001	0.0543632	1.77839
LH ContA PFCl 1	LH SomMotA 5	p<0.001	0.0615294	2.18046
LH ContA PFCl 1	LH SomMotA 6	p<0.001	0.0404238	1.86715
LH ContA PFCl 1	LH SomMotA 7	p<0.001	0.0558161	1.50926
LH ContA PFCl 1	LH SomMotA 8	p<0.001	0.0424082	1.26554
LH ContA PFCl 1	LH SomMotB Aud 1	p<0.001	0.0438945	1.13889
LH ContA PFCl 1	LH SomMotB Aud 2	p<0.001	0.0559443	1.41013
LH ContA PFCl 1	LH SomMotB S2 1	p<0.001	0.040915	1.2122
LH ContA PFCl 1	LH SomMotB S2 2	p<0.001	0.0470472	1.04695
LH ContA PFCl 1	LH SomMotB Aud 3	0.001	0.0411342	0.957294
LH ContA PFCl 1	LH SomMotB S2 3	p<0.001	0.0421405	1.47
LH ContA PFCl 1	LH SomMotB Cent 1	0.013	0.0362075	0.788797
LH ContA PFCl 1	LH SomMotB Cent 2	0.001	0.038285	0.961616
LH ContA PFCl 1	LH DorsAttnA TempOcc 1	0.001	0.0409528	1.10741
LH ContA PFCl 1	LH DorsAttnA TempOcc 2	p<0.001	0.0526762	1.38144
LH ContA PFCl 1	LH DorsAttnA ParOcc 1	p<0.001	0.0484113	1.399
LH ContA PFCl 1	LH DorsAttnA SPL 1	0.012	0.0410934	0.802287
LH ContA PFCl 1	LH DorsAttnA SPL 2	0.002	0.0415777	1.07327
LH ContA PFCl 1	LH DorsAttnA SPL 3	p<0.001	0.0471669	1.28842
LH ContA PFCl 1	LH DorsAttnB PostC 1	p<0.001	0.0440486	1.00041
LH ContA PFCl 1	LH DorsAttnB PostC 2	p<0.001	0.0388128	1.17218
LH ContA PFCl 1	LH DorsAttnB PostC 3	p<0.001	0.0463091	1.23484
LH ContA PFCl 1	LH DorsAttnB PostC 4	p<0.001	0.0516298	1.37765
LH ContA PFCl 1	LH DorsAttnB FEF 1	0.007	0.0392525	0.918819
LH ContA PFCl 1	LH SalVentAttnA ParOper 1	p<0.001	0.0513199	1.17815
LH ContA PFCl 1	LH SalVentAttnA Ins 1	0.001	0.0467013	1.25632
LH ContA PFCl 1	LH SalVentAttnA FrOper 1	p<0.001	0.0419658	1.67584
LH ContA PFCl 1	LH SalVentAttnA FrOper 2	0.021	0.027791	0.722319
LH ContA PFCl 1	LH SalVentAttnA ParMed 1	p<0.001	0.0445845	1.34245
LH ContA PFCl 1	LH SalVentAttnA FrMed 1	0.002	0.0406343	0.912131
LH ContA PFCl 1	LH SalVentAttnA FrMed 2	0.008	0.0401218	0.908022
LH ContA PFCl 1	LH SalVentAttnB IPL 1	p<0.001	0.0427276	1.16005
LH ContA PFCl 1	LH SalVentAttnB PFCl 1	p<0.001	0.0552209	1.34753
LH ContA PFCl 1	LH SalVentAttnB Ins 1	0.004	0.0345534	0.931891
LH ContA PFCl 1	LH SalVentAttnB PFCmp 1	0.004	0.0350289	0.874803
LH ContA PFCl 1	LH LimbicB OFC 1	p<0.001	0.0438063	1.45472
LH ContA PFCl 1	LH LimbicB OFC 2	p<0.001	0.0522109	1.94158
LH ContA PFCl 1	LH LimbicA TempPole 1	p<0.001	0.0462372	1.56101
LH ContA PFCl 1	LH LimbicA TempPole 2	p<0.001	0.0496236	2.19059
LH ContA PFCl 1	LH LimbicA TempPole 3	p<0.001	0.0586114	2.13333
LH ContA PFCl 1	LH LimbicA TempPole 4	p<0.001	0.035866	1.41052
LH ContA PFCl 1	LH ContA Temp 1	0.001	0.0330128	0.921655
LH ContA PFCl 1	LH ContA IPS 1	0.035	0.0323149	0.661171
LH ContA PFCl 1	LH ContA IPS 2	0.001	0.0399446	0.984009
LH ContA PFCl 1	LH ContA IPS 3	0.003	0.034417	1.00846
LH ContA PFCl 1	LH ContA PFCd 1	p<0.001	0.0495394	1.21621
LH ContA PFCl 2	LH VisCent ExStr 1	p<0.001	0.0491785	1.5721
LH ContA PFCl 2	LH VisCent ExStr 2	p<0.001	0.0431334	1.4629
LH ContA PFCl 2	LH VisCent Striate 1	p<0.001	0.046032	1.24353
LH ContA PFCl 2	LH VisCent ExStr 3	p<0.001	0.0439009	1.28953
LH ContA PFCl 2	LH VisCent ExStr 4	p<0.001	0.0397364	1.57457
LH ContA PFCl 2	LH VisCent ExStr 5	p<0.001	0.0366132	1.19929
LH ContA PFCl 2	LH VisPeri ExStrInf 1	p<0.001	0.0388614	1.64454
LH ContA PFCl 2	LH VisPeri ExStrInf 2	p<0.001	0.0298936	1.2362
LH ContA PFCl 2	LH VisPeri ExStrInf 3	p<0.001	0.0395726	1.52894
LH ContA PFCl 2	LH VisPeri StriCal 1	p<0.001	0.0323931	1.09213
LH ContA PFCl 2	LH VisPeri ExStrSup 1	p<0.001	0.0462472	1.27722
LH ContA PFCl 2	LH VisPeri ExStrSup 2	p<0.001	0.039137	1.37184
LH ContA PFCl 2	LH SomMotA 1	p<0.001	0.0411945	1.20299
LH ContA PFCl 2	LH SomMotA 2	p<0.001	0.0419125	1.22161
LH ContA PFCl 2	LH SomMotA 3	p<0.001	0.0387216	1.18175
LH ContA PFCl 2	LH SomMotA 4	p<0.001	0.0382284	1.20314
LH ContA PFCl 2	LH SomMotA 5	p<0.001	0.0419946	1.69539
LH ContA PFCl 2	LH SomMotA 6	p<0.001	0.0370204	1.28748
LH ContA PFCl 2	LH SomMotA 7	p<0.001	0.0537739	1.75451
LH ContA PFCl 2	LH SomMotA 8	p<0.001	0.0350465	1.18414
LH ContA PFCl 2	LH SomMotB Aud 1	p<0.001	0.0521577	1.53444
LH ContA PFCl 2	LH SomMotB Aud 2	p<0.001	0.0605631	1.83399
LH ContA PFCl 2	LH SomMotB S2 1	p<0.001	0.0481703	1.59367
LH ContA PFCl 2	LH SomMotB S2 2	p<0.001	0.046356	1.22163
LH ContA PFCl 2	LH SomMotB Aud 3	p<0.001	0.0415685	1.22031
LH ContA PFCl 2	LH SomMotB S2 3	p<0.001	0.0476962	1.79094
LH ContA PFCl 2	LH SomMotB Cent 1	p<0.001	0.0424663	1.50027
LH ContA PFCl 2	LH SomMotB Cent 2	p<0.001	0.0345999	1.22256
LH ContA PFCl 2	LH DorsAttnA TempOcc 1	p<0.001	0.0379422	1.27325
LH ContA PFCl 2	LH DorsAttnA TempOcc 2	p<0.001	0.0440619	1.30124
LH ContA PFCl 2	LH DorsAttnA ParOcc 1	p<0.001	0.0509774	1.87834
LH ContA PFCl 2	LH DorsAttnA SPL 1	0.03	0.0284085	0.677256
LH ContA PFCl 2	LH DorsAttnA SPL 2	p<0.001	0.0400782	1.28849
LH ContA PFCl 2	LH DorsAttnA SPL 3	p<0.001	0.0372938	1.37961
LH ContA PFCl 2	LH DorsAttnB PostC 1	0.02	0.0254556	0.762689
LH ContA PFCl 2	LH DorsAttnB PostC 2	0.001	0.0418806	1.22431
LH ContA PFCl 2	LH DorsAttnB PostC 3	p<0.001	0.0466387	1.20475
LH ContA PFCl 2	LH DorsAttnB PostC 4	p<0.001	0.0506801	1.71864
LH ContA PFCl 2	LH DorsAttnB FEF 1	0.006	0.0346412	0.828151
LH ContA PFCl 2	LH SalVentAttnA ParOper 1	p<0.001	0.0294731	1.11249
LH ContA PFCl 2	LH SalVentAttnA Ins 1	p<0.001	0.0531567	1.52693
LH ContA PFCl 2	LH SalVentAttnA FrOper 1	p<0.001	0.0504365	1.76834
LH ContA PFCl 2	LH SalVentAttnA FrOper 2	0.001	0.043665	1.10126
LH ContA PFCl 2	LH SalVentAttnA ParMed 1	p<0.001	0.0519881	1.81243
LH ContA PFCl 2	LH SalVentAttnA FrMed 1	p<0.001	0.0374449	1.30567
LH ContA PFCl 2	LH SalVentAttnA FrMed 2	p<0.001	0.0404847	1.25778
LH ContA PFCl 2	LH SalVentAttnB IPL 1	0.002	0.0341771	0.911646
LH ContA PFCl 2	LH SalVentAttnB PFCl 1	0.001	0.0416053	1.3542
LH ContA PFCl 2	LH SalVentAttnB Ins 1	p<0.001	0.0501403	1.74138
LH ContA PFCl 2	LH SalVentAttnB PFCmp 1	0.001	0.0328442	1.00776
LH ContA PFCl 2	LH LimbicB OFC 1	p<0.001	0.0464313	1.39425
LH ContA PFCl 2	LH LimbicB OFC 2	p<0.001	0.052862	2.09104
LH ContA PFCl 2	LH LimbicA TempPole 1	p<0.001	0.0574742	1.91543
LH ContA PFCl 2	LH LimbicA TempPole 2	p<0.001	0.0444176	1.22987
LH ContA PFCl 2	LH LimbicA TempPole 3	p<0.001	0.0554257	2.01061
LH ContA PFCl 2	LH LimbicA TempPole 4	p<0.001	0.0394699	2.182
LH ContA PFCl 2	LH ContA Temp 1	p<0.001	0.0359359	1.1123
LH ContA PFCl 2	LH ContA IPS 1	0.003	0.0358933	0.916699
LH ContA PFCl 2	LH ContA IPS 2	0.002	0.0432999	1.07656
LH ContA PFCl 2	LH ContA IPS 3	0.002	0.0396148	1.01414
LH ContA PFCl 2	LH ContA PFCd 1	0.001	0.0453401	1.25356
LH ContA PFCl 2	LH ContA PFClv 1	0.039	0.0297108	0.652881
LH ContA PFCl 2	LH ContA PFCl 1	0.013	0.0329963	0.73053
LH ContA PFCl 3	LH VisCent ExStr 1	p<0.001	0.0380804	0.948794
LH ContA PFCl 3	LH VisCent ExStr 2	0.005	0.0360887	0.864175
LH ContA PFCl 3	LH VisCent Striate 1	0.001	0.0416072	1.14545
LH ContA PFCl 3	LH VisCent ExStr 3	p<0.001	0.047498	1.56525
LH ContA PFCl 3	LH VisCent ExStr 4	p<0.001	0.041488	1.32978
LH ContA PFCl 3	LH VisCent ExStr 5	0.001	0.0367824	1.28738
LH ContA PFCl 3	LH VisPeri ExStrInf 1	p<0.001	0.038611	1.44769
LH ContA PFCl 3	LH VisPeri ExStrInf 2	0.021	0.0217313	0.746282
LH ContA PFCl 3	LH VisPeri ExStrInf 3	0.001	0.0308975	0.957718
LH ContA PFCl 3	LH VisPeri StriCal 1	0.014	0.0255561	0.733935
LH ContA PFCl 3	LH VisPeri ExStrSup 1	0.003	0.0328497	1.04265
LH ContA PFCl 3	LH VisPeri ExStrSup 2	0.009	0.0351927	0.879526
LH ContA PFCl 3	LH SomMotA 1	p<0.001	0.0491548	1.17266
LH ContA PFCl 3	LH SomMotA 2	p<0.001	0.0476537	1.22146
LH ContA PFCl 3	LH SomMotA 3	p<0.001	0.0374704	1.36486
LH ContA PFCl 3	LH SomMotA 4	p<0.001	0.0403936	1.19784
LH ContA PFCl 3	LH SomMotA 5	p<0.001	0.0398343	1.21117
LH ContA PFCl 3	LH SomMotA 6	0.001	0.0396332	1.05458
[truncated: 20,513 more rows]
