# Supplementary material for: Task-related differences in network connectivity and dynamics in people with severe opioid use disorder compared with healthy controls
Source: Transl Psychiatry. 2026 Feb 3;16:111. doi: 10.1038/s41398-026-03845-6 (PMC12923702; doi:10.1038/s41398-026-03845-6)
Supplement: Supplementary file 12 — Supp Mat Table 11 [file 41398_2026_3845_MOESM12_ESM.xlsx]

## Sheet: Sheet1
Region Names		p-value	t-stat	Cohen's D
LH VisPeri ExStrInf 3	LH VisCent Striate 1	0.041	-0.0510653	0.556371
LH VisPeri ExStrSup 1	LH VisCent ExStr 1	0.04	0.0646287	0.554783
LH SomMotA 1	LH VisCent ExStr 5	0.012	-0.059793	0.699657
LH SomMotA 1	LH VisPeri ExStrSup 2	0.031	-0.0730716	0.554337
LH SomMotA 2	LH VisCent ExStr 4	0.045	-0.0395387	0.496119
LH SomMotA 2	LH VisCent ExStr 5	0.006	-0.0667599	0.729399
LH SomMotA 3	LH VisCent ExStr 5	0.015	-0.0429278	0.587743
LH SomMotA 4	LH VisCent ExStr 5	0.025	-0.0544813	0.576783
LH SomMotA 4	LH VisPeri ExStrInf 3	0.034	-0.0833125	0.562653
LH SomMotA 5	LH VisCent ExStr 2	0.036	-0.0563823	0.566775
LH SomMotA 5	LH VisCent Striate 1	0.015	-0.0418881	0.584385
LH SomMotA 6	LH VisCent Striate 1	0.04	-0.0318072	0.500266
LH SomMotA 6	LH VisCent ExStr 5	0.014	-0.0522721	0.625876
LH SomMotA 6	LH VisPeri ExStrSup 2	0.042	-0.0711107	0.522497
LH SomMotA 6	LH SomMotA 2	0.028	0.114146	0.574528
LH SomMotA 6	LH SomMotA 4	0.049	0.128907	0.473325
LH SomMotA 7	LH VisCent Striate 1	0.029	-0.0458008	0.550496
LH SomMotA 7	LH VisCent ExStr 5	0.031	-0.0487933	0.538827
LH SomMotA 7	LH VisPeri ExStrInf 1	0.044	-0.0631721	0.487795
LH SomMotA 7	LH VisPeri ExStrSup 2	0.049	-0.073051	0.4923
LH SomMotA 7	LH SomMotA 2	0.007	0.155197	0.749453
LH SomMotA 7	LH SomMotA 3	0.016	0.146749	0.596818
LH SomMotA 7	LH SomMotA 4	0.01	0.157227	0.74687
LH SomMotA 7	LH SomMotA 6	0	0.191506	0.922044
LH SomMotA 8	LH VisCent ExStr 2	0.03	-0.0533752	0.566656
LH SomMotA 8	LH VisPeri ExStrInf 1	0.046	-0.0707671	0.489828
LH SomMotA 8	LH SomMotA 4	0.011	0.17253	0.709754
LH SomMotB Aud 1	LH VisCent ExStr 2	0.012	-0.0643964	0.681379
LH SomMotB Aud 1	LH VisCent Striate 1	0.005	-0.0547857	0.798942
LH SomMotB Aud 2	LH VisCent ExStr 2	0.036	-0.051418	0.531086
LH SomMotB Aud 2	LH VisCent Striate 1	0	-0.0523394	0.897163
LH SomMotB S2 2	LH VisCent ExStr 2	0.022	-0.0544315	0.612626
LH SomMotB S2 3	LH VisCent Striate 1	0.02	-0.0294409	0.587211
LH SomMotB Cent 1	LH VisCent ExStr 5	0.027	-0.0429591	0.559797
LH SomMotB Cent 1	LH SomMotA 4	0.02	0.133389	0.633129
LH SomMotB Cent 1	LH SomMotA 6	0.007	0.133898	0.695924
LH SomMotB Cent 1	LH SomMotA 7	0.032	0.106585	0.535556
LH SomMotB Cent 1	LH SomMotA 8	0.014	0.137866	0.653849
LH SomMotB Cent 2	LH SomMotA 4	0.026	0.123207	0.606558
LH SomMotB Cent 2	LH SomMotA 6	0.019	0.143135	0.646749
LH SomMotB Cent 2	LH SomMotA 8	0.028	0.14466	0.622999
LH SomMotB Cent 2	LH SomMotB Cent 1	0.033	0.109168	0.518185
LH DorsAttnA TempOcc 1	LH SomMotA 2	0.022	-0.0588915	0.613286
LH DorsAttnA TempOcc 1	LH SomMotA 3	0.028	-0.044955	0.583321
LH DorsAttnA TempOcc 1	LH SomMotA 7	0.008	-0.0925315	0.789167
LH DorsAttnA TempOcc 1	LH SomMotA 8	0.021	-0.0723675	0.570713
LH DorsAttnA TempOcc 1	LH SomMotB Aud 1	0.02	-0.075642	0.652943
LH DorsAttnA TempOcc 1	LH SomMotB Aud 2	0.013	-0.0665924	0.627153
LH DorsAttnA TempOcc 2	LH SomMotA 2	0.01	-0.0523563	0.696141
LH DorsAttnA TempOcc 2	LH SomMotA 5	0.004	-0.0635753	0.784022
LH DorsAttnA TempOcc 2	LH SomMotA 6	0.029	-0.0341974	0.55704
LH DorsAttnA TempOcc 2	LH SomMotA 7	0.003	-0.0702661	0.944516
LH DorsAttnA TempOcc 2	LH SomMotA 8	0.028	-0.0415939	0.561658
LH DorsAttnA TempOcc 2	LH SomMotB Aud 1	0.017	-0.0439056	0.610604
LH DorsAttnA ParOcc 1	LH VisCent ExStr 2	0.018	-0.102412	0.640662
LH DorsAttnA ParOcc 1	LH VisCent Striate 1	0.024	-0.074116	0.573881
LH DorsAttnA ParOcc 1	LH SomMotB Cent 2	0.011	0.0855005	0.681848
LH DorsAttnA ParOcc 1	LH DorsAttnA TempOcc 2	0.009	-0.112813	0.699
LH DorsAttnA SPL 1	LH VisPeri ExStrInf 1	0.009	0.102478	0.729974
LH DorsAttnA SPL 2	LH VisCent ExStr 2	0.014	-0.0898664	0.676431
LH DorsAttnA SPL 2	LH DorsAttnA ParOcc 1	0.018	-0.0856864	0.663641
LH DorsAttnA SPL 3	LH VisCent ExStr 2	0.01	-0.108781	0.782254
LH DorsAttnA SPL 3	LH VisCent Striate 1	0.02	-0.0866202	0.626134
LH DorsAttnA SPL 3	LH SomMotA 7	0.048	-0.0690068	0.512742
LH DorsAttnA SPL 3	LH SomMotB Aud 1	0.024	-0.0655624	0.534314
LH DorsAttnA SPL 3	LH DorsAttnA TempOcc 2	0.016	-0.101377	0.576756
LH DorsAttnA SPL 3	LH DorsAttnA ParOcc 1	0.042	-0.0853417	0.509682
LH DorsAttnA SPL 3	LH DorsAttnA SPL 2	0.049	-0.102287	0.482897
LH DorsAttnB PostC 1	LH SomMotB Aud 1	0.043	-0.0792909	0.482199
LH DorsAttnB PostC 3	LH VisCent ExStr 2	0.047	-0.0645358	0.498137
LH DorsAttnB PostC 3	LH VisCent Striate 1	0.025	-0.0613584	0.600878
LH DorsAttnB PostC 3	LH VisCent ExStr 5	0.004	-0.0671516	0.795185
LH DorsAttnB PostC 3	LH VisPeri ExStrSup 2	0.02	-0.0900201	0.615815
LH DorsAttnB PostC 3	LH DorsAttnA TempOcc 2	0.013	-0.0650481	0.654089
LH DorsAttnB PostC 4	LH VisCent ExStr 2	0.017	-0.0803617	0.61584
LH DorsAttnB FEF 1	LH VisCent ExStr 2	0.048	-0.0528906	0.524232
LH DorsAttnB FEF 1	LH SomMotB Aud 1	0.045	-0.0855279	0.497902
LH SalVentAttnA FrOper 1	LH VisPeri ExStrInf 2	0.031	0.0574398	0.555197
LH SalVentAttnA FrOper 1	LH SomMotB Cent 1	0.037	0.077101	0.536025
LH SalVentAttnA FrOper 2	LH SomMotA 4	0.041	-0.0627991	0.505362
LH SalVentAttnA FrOper 2	LH SomMotA 7	0.006	-0.108007	0.759412
LH SalVentAttnA FrOper 2	LH SomMotB Aud 2	0.032	-0.0926012	0.546042
LH SalVentAttnA ParMed 1	LH SomMotB Aud 1	0.043	-0.0948985	0.513597
LH SalVentAttnA FrMed 2	LH VisCent ExStr 2	0.034	-0.0454208	0.538251
LH SalVentAttnA FrMed 2	LH VisCent Striate 1	0.023	-0.0455697	0.607166
LH SalVentAttnA FrMed 2	LH SomMotA 2	0.045	0.0884049	0.513803
LH SalVentAttnA FrMed 2	LH SomMotB Cent 1	0.042	0.0861997	0.506768
LH SalVentAttnB IPL 1	LH VisCent ExStr 1	0.031	0.0585914	0.544091
LH SalVentAttnB IPL 1	LH SomMotB Aud 2	0.049	-0.0867219	0.503378
LH SalVentAttnB IPL 1	LH SomMotB S2 2	0.025	-0.105538	0.585997
LH SalVentAttnB IPL 1	LH DorsAttnB PostC 1	0.034	-0.0771047	0.527319
LH SalVentAttnB IPL 1	LH SalVentAttnA FrMed 2	0.041	-0.0907113	0.497082
LH SalVentAttnB PFCl 1	LH VisPeri ExStrSup 1	0.031	-0.0855617	0.556307
LH SalVentAttnB PFCl 1	LH SomMotA 6	0.012	-0.0874867	0.670813
LH SalVentAttnB PFCl 1	LH SomMotA 7	0.032	-0.0722203	0.554073
LH SalVentAttnB PFCl 1	LH SomMotB Aud 1	0.049	-0.0854888	0.523855
LH SalVentAttnB PFCl 1	LH SomMotB Aud 2	0.027	-0.086441	0.596115
LH SalVentAttnB PFCl 1	LH SomMotB S2 1	0.045	-0.0681758	0.491522
LH SalVentAttnB Ins 1	LH SomMotA 1	0.015	-0.101578	0.708697
LH SalVentAttnB Ins 1	LH SomMotA 3	0.008	-0.0756422	0.703531
LH SalVentAttnB Ins 1	LH SomMotA 4	0.026	-0.0627895	0.574456
LH SalVentAttnB Ins 1	LH SomMotA 5	0.016	-0.0743728	0.608911
LH SalVentAttnB Ins 1	LH SomMotA 6	0.002	-0.110826	0.885655
LH SalVentAttnB Ins 1	LH SomMotA 7	0.002	-0.107988	0.812542
LH SalVentAttnB Ins 1	LH SomMotB Aud 1	0.014	-0.0976689	0.631472
LH SalVentAttnB Ins 1	LH SomMotB Aud 2	0	-0.132328	0.891585
LH SalVentAttnB Ins 1	LH SomMotB S2 1	0.023	-0.0952643	0.577846
LH SalVentAttnB Ins 1	LH SomMotB S2 2	0.046	-0.0749547	0.490813
LH SalVentAttnB Ins 1	LH SomMotB Aud 3	0.035	-0.0902506	0.55974
LH SalVentAttnB Ins 1	LH DorsAttnB PostC 1	0.039	-0.0572612	0.537483
LH SalVentAttnB Ins 1	LH DorsAttnB PostC 2	0.037	-0.0567766	0.508377
LH SalVentAttnB Ins 1	LH DorsAttnB PostC 3	0.02	-0.0700819	0.646658
LH SalVentAttnB Ins 1	LH DorsAttnB PostC 4	0	-0.103986	0.927571
LH SalVentAttnB Ins 1	LH SalVentAttnA FrMed 2	0.003	-0.131896	0.884462
LH SalVentAttnB PFCmp 1	LH SomMotB Aud 1	0.034	-0.0915922	0.55085
LH SalVentAttnB PFCmp 1	LH SomMotB Aud 2	0.032	-0.0890815	0.552498
LH LimbicB OFC 1	LH DorsAttnA SPL 3	0.041	-0.0551615	0.499504
LH LimbicB OFC 2	LH VisCent ExStr 2	0.023	-0.0696599	0.577607
LH LimbicB OFC 2	LH VisCent Striate 1	0.006	-0.0451482	0.743245
LH LimbicB OFC 2	LH VisCent ExStr 5	0.025	-0.0387246	0.609974
LH LimbicB OFC 2	LH DorsAttnA TempOcc 1	0.011	-0.0799998	0.648098
LH LimbicB OFC 2	LH DorsAttnA TempOcc 2	0.042	-0.037236	0.517134
LH LimbicB OFC 2	LH DorsAttnB PostC 1	0.017	-0.0762718	0.593195
LH LimbicA TempPole 1	LH VisCent ExStr 2	0.041	-0.0612306	0.470472
LH LimbicA TempPole 1	LH SomMotA 1	0.003	-0.0822507	0.881499
LH LimbicA TempPole 1	LH SomMotA 6	0.028	-0.0630855	0.567101
LH LimbicA TempPole 1	LH SomMotA 7	0.008	-0.0795509	0.720747
LH LimbicA TempPole 1	LH DorsAttnB PostC 4	0.027	-0.0773851	0.547683
LH LimbicA TempPole 2	LH VisCent ExStr 5	0.046	-0.0390535	0.472494
LH LimbicA TempPole 2	LH DorsAttnA TempOcc 2	0.047	-0.0511968	0.498654
LH LimbicA TempPole 3	LH VisCent ExStr 2	0.038	-0.0533342	0.513011
LH LimbicA TempPole 3	LH SomMotA 1	0.004	-0.0762373	0.849476
LH LimbicA TempPole 3	LH SomMotA 2	0.006	-0.0640943	0.736504
LH LimbicA TempPole 3	LH SomMotA 3	0.027	-0.0667559	0.537523
LH LimbicA TempPole 3	LH SomMotA 4	0	-0.0861683	0.858946
LH LimbicA TempPole 3	LH SomMotA 5	0.017	-0.0555747	0.624303
LH LimbicA TempPole 3	LH SomMotA 6	0.003	-0.0623026	0.795567
LH LimbicA TempPole 3	LH SomMotA 7	0.002	-0.0945428	1.07057
LH LimbicA TempPole 3	LH SomMotB Aud 2	0.019	-0.0699067	0.639703
LH LimbicA TempPole 3	LH SomMotB S2 2	0.044	-0.0536958	0.476086
LH LimbicA TempPole 3	LH SomMotB S2 3	0.031	-0.0666851	0.558231
LH LimbicA TempPole 3	LH SomMotB Cent 2	0.014	-0.0550118	0.658504
LH LimbicA TempPole 3	LH DorsAttnA TempOcc 1	0.042	-0.0637339	0.512929
LH LimbicA TempPole 3	LH DorsAttnB PostC 1	0.029	-0.0516304	0.564033
LH LimbicA TempPole 3	LH DorsAttnB PostC 4	0.014	-0.0815958	0.655117
LH LimbicA TempPole 3	LH SalVentAttnA FrMed 2	0.007	-0.072538	0.735065
LH LimbicA TempPole 4	LH VisCent ExStr 1	0.037	-0.0375548	0.569684
LH LimbicA TempPole 4	LH SomMotA 2	0.042	-0.045205	0.499181
LH LimbicA TempPole 4	LH SomMotA 3	0.026	-0.055799	0.511874
LH LimbicA TempPole 4	LH SomMotA 7	0.027	-0.0561403	0.547064
LH LimbicA TempPole 4	LH SomMotA 8	0.016	-0.0744742	0.618563
LH LimbicA TempPole 4	LH DorsAttnA TempOcc 1	0.026	-0.0706929	0.587302
LH LimbicA TempPole 4	LH DorsAttnA TempOcc 2	0.046	-0.0441849	0.523564
LH LimbicA TempPole 4	LH DorsAttnA SPL 3	0.047	-0.0471342	0.504627
LH LimbicA TempPole 4	LH DorsAttnB PostC 1	0.018	-0.0625401	0.625659
LH LimbicA TempPole 4	LH DorsAttnB PostC 4	0.029	-0.0653891	0.562547
LH LimbicA TempPole 4	LH DorsAttnB FEF 1	0.028	-0.0640375	0.561053
LH LimbicA TempPole 4	LH SalVentAttnA ParMed 1	0.049	-0.0666372	0.482844
LH LimbicA TempPole 4	LH SalVentAttnA FrMed 2	0.049	-0.0637549	0.509483
LH LimbicA TempPole 4	LH SalVentAttnB PFCl 1	0.034	-0.0647293	0.553331
LH LimbicA TempPole 4	LH LimbicA TempPole 1	0.021	-0.104806	0.59559
LH LimbicA TempPole 4	LH LimbicA TempPole 3	0.005	-0.131768	0.775059
LH ContA Temp 1	LH SomMotA 3	0.038	-0.0457151	0.546076
LH ContA Temp 1	LH DorsAttnB PostC 4	0.035	-0.0728959	0.512242
LH ContA IPS 1	LH VisCent ExStr 3	0.02	0.0792958	0.564766
LH ContA IPS 1	LH SomMotA 6	0.037	-0.0513369	0.522599
LH ContA IPS 1	LH SomMotA 7	0.004	-0.0861042	0.738011
LH ContA IPS 1	LH SomMotA 8	0.01	-0.0846381	0.630937
LH ContA IPS 1	LH SomMotB Aud 1	0.018	-0.076301	0.584394
LH ContA IPS 1	LH SomMotB Aud 2	0.021	-0.084205	0.635952
LH ContA IPS 1	LH SomMotB S2 2	0.032	-0.0623523	0.552918
LH ContA IPS 1	LH LimbicB OFC 1	0.038	-0.0673693	0.497313
LH ContA IPS 1	LH LimbicA TempPole 1	0.021	-0.0711263	0.572381
LH ContA IPS 1	LH LimbicA TempPole 2	0.028	-0.0734715	0.538635
LH ContA IPS 1	LH LimbicA TempPole 3	0.032	-0.0632258	0.520606
LH ContA IPS 1	LH LimbicA TempPole 4	0.005	-0.0745794	0.670057
LH ContA IPS 2	LH VisCent ExStr 3	0.034	0.0509025	0.526934
LH ContA IPS 2	LH SomMotA 4	0.045	-0.0587501	0.473295
LH ContA IPS 2	LH SomMotA 7	0.029	-0.0837066	0.563732
LH ContA IPS 2	LH SomMotB Aud 1	0.033	-0.0851729	0.557829
LH ContA IPS 2	LH SomMotB Aud 2	0.047	-0.0815706	0.518347
LH ContA IPS 2	LH SalVentAttnB IPL 1	0.036	-0.0959774	0.536294
LH ContA IPS 2	LH LimbicA TempPole 4	0.032	-0.0568579	0.570417
LH ContA IPS 3	LH SomMotB Aud 1	0.031	-0.0797228	0.57627
LH ContA IPS 3	LH DorsAttnB PostC 1	0.041	-0.0925669	0.555398
LH ContA IPS 3	LH LimbicA TempPole 4	0.031	-0.0566124	0.609687
LH ContA PFCd 1	LH VisCent Striate 1	0.028	-0.0487338	0.546496
LH ContA PFCd 1	LH VisCent ExStr 5	0.044	-0.0517558	0.505445
LH ContA PFCd 1	LH SomMotA 5	0.045	0.098794	0.508451
LH ContA PFCd 1	LH DorsAttnA TempOcc 1	0.044	-0.0617914	0.539625
LH ContA PFCd 1	LH DorsAttnA TempOcc 2	0.019	-0.0493019	0.571891
LH ContA PFCd 1	LH DorsAttnA SPL 1	0.015	-0.084241	0.626115
LH ContA PFCd 1	LH SalVentAttnB IPL 1	0.024	-0.112899	0.629193
LH ContA PFCd 1	LH SalVentAttnB Ins 1	0.04	-0.0839364	0.544407
LH ContA PFClv 1	LH SomMotA 1	0.014	-0.0799978	0.647561
LH ContA PFClv 1	LH SomMotA 4	0.04	-0.0512122	0.497992
LH ContA PFClv 1	LH SomMotA 6	0.015	-0.0807277	0.722352
LH ContA PFClv 1	LH SomMotA 7	0.001	-0.122414	0.99108
LH ContA PFClv 1	LH SomMotA 8	0.021	-0.0639496	0.590931
LH ContA PFClv 1	LH SomMotB Aud 1	0.011	-0.0926777	0.679588
LH ContA PFClv 1	LH SomMotB Aud 2	0.002	-0.113055	0.858572
LH ContA PFClv 1	LH SomMotB S2 1	0.008	-0.109744	0.774136
LH ContA PFClv 1	LH SomMotB S2 2	0.035	-0.0721413	0.52882
LH ContA PFClv 1	LH DorsAttnB PostC 3	0.039	-0.0567978	0.522071
LH ContA PFClv 1	LH DorsAttnB PostC 4	0.019	-0.077592	0.636559
LH ContA PFClv 1	LH SalVentAttnA FrMed 2	0.031	-0.0909216	0.591252
LH ContA PFClv 1	LH LimbicA TempPole 1	0.017	-0.0635153	0.647681
LH ContA PFCl 1	LH VisPeri ExStrInf 1	0.006	0.0717362	0.751743
LH ContA PFCl 1	LH SomMotB Aud 1	0.049	-0.049044	0.474141
LH ContA PFCl 2	LH SomMotA 2	0.039	-0.0484495	0.521975
LH ContA PFCl 2	LH SomMotA 3	0.046	-0.0516238	0.49618
LH ContA PFCl 2	LH SomMotA 6	0.017	-0.0801564	0.638193
LH ContA PFCl 2	LH SomMotA 7	0.031	-0.0712612	0.527113
LH ContA PFCl 2	LH SomMotA 8	0.022	-0.0771944	0.638191
LH ContA PFCl 2	LH SomMotB Aud 1	0.048	-0.0719795	0.504992
LH ContA PFCl 2	LH LimbicA TempPole 1	0.027	-0.0619113	0.602228
LH ContA PFCl 2	LH LimbicA TempPole 4	0.007	-0.0795578	0.732888
LH ContA PFCl 3	LH DorsAttnA TempOcc 1	0.028	-0.0918924	0.591568
LH ContA PFCl 3	LH DorsAttnA TempOcc 2	0.031	-0.0628357	0.545834
LH ContA Cingm 1	LH VisCent ExStr 2	0.04	-0.045717	0.503542
LH ContA Cingm 1	LH SomMotA 6	0.045	-0.0521592	0.506504
LH ContA Cingm 1	LH SomMotB S2 2	0.049	-0.0597488	0.471453
LH ContB Temp 1	LH SomMotA 6	0.012	-0.0643377	0.617317
LH ContB IPL 1	LH VisPeri ExStrSup 1	0.017	-0.0624872	0.630386
LH ContB IPL 1	LH VisPeri ExStrSup 2	0.034	-0.0547814	0.576169
LH ContB IPL 1	LH SomMotA 6	0.018	-0.0596951	0.62955
LH ContB IPL 1	LH SomMotA 7	0.017	-0.064292	0.600796
LH ContB IPL 1	LH SomMotB Aud 1	0.022	-0.0798833	0.616761
LH ContB IPL 1	LH SomMotB Aud 2	0.042	-0.0705321	0.5055
LH ContB IPL 1	LH SomMotB Cent 1	0.041	-0.0499827	0.513411
LH ContB IPL 1	LH DorsAttnB PostC 4	0.027	-0.0703468	0.538804
LH ContB IPL 1	LH LimbicA TempPole 4	0.02	-0.0653045	0.612227
LH ContB IPL 1	LH ContA PFCd 1	0.041	-0.0557634	0.495787
LH ContB PFCl 1	LH LimbicA TempPole 3	0.045	-0.0413695	0.502984
LH ContB PFCl 1	LH LimbicA TempPole 4	0.039	-0.0487412	0.518515
LH ContB PFClv 1	LH VisCent ExStr 2	0.028	-0.0542387	0.561847
LH ContB PFClv 1	LH VisPeri ExStrSup 1	0.041	-0.0418409	0.523672
LH ContB PFClv 1	LH SomMotA 5	0.031	-0.0460674	0.570643
LH ContB PFClv 1	LH SomMotA 6	0.005	-0.0644199	0.755002
LH ContB PFClv 1	LH SomMotA 7	0.005	-0.0720565	0.861803
LH ContB PFClv 1	LH SomMotB Aud 1	0.009	-0.0714963	0.653643
LH ContB PFClv 1	LH SomMotB Aud 2	0.01	-0.07638	0.690274
LH ContB PFClv 1	LH SomMotB S2 1	0.019	-0.0605431	0.672237
LH ContB PFClv 1	LH SomMotB S2 2	0.031	-0.0604301	0.594113
LH ContB PFClv 1	LH DorsAttnA SPL 3	0.03	-0.0569049	0.558145
LH ContB PFClv 1	LH DorsAttnB PostC 1	0.033	-0.0526105	0.538668
LH ContB PFClv 1	LH DorsAttnB PostC 4	0.006	-0.082041	0.783204
LH ContB PFClv 1	LH SalVentAttnA ParOper 1	0.047	-0.05382	0.486232
LH ContB PFClv 1	LH SalVentAttnA Ins 1	0.037	-0.0612171	0.547381
LH ContB PFClv 1	LH LimbicB OFC 2	0.018	-0.0876516	0.646144
LH ContB PFClv 1	LH LimbicA TempPole 1	0.023	-0.0671864	0.561707
LH ContB PFClv 1	LH LimbicA TempPole 4	0.021	-0.0669691	0.642378
LH ContB PFClv 1	LH ContA IPS 3	0.027	-0.0644093	0.568924
LH ContB PFClv 2	LH VisPeri ExStrSup 1	0.044	-0.0696587	0.534593
LH ContB PFClv 2	LH SomMotA 6	0.018	-0.0557596	0.608308
LH ContB PFClv 2	LH SomMotA 7	0.013	-0.0693994	0.624769
LH ContB PFClv 2	LH SomMotB S2 1	0.046	-0.0641551	0.503795
LH ContB PFClv 2	LH SomMotB S2 3	0.041	-0.0634611	0.518286
LH ContB PFClv 2	LH DorsAttnB PostC 2	0.032	-0.0476706	0.546217
LH ContB PFClv 2	LH SalVentAttnB Ins 1	0.019	-0.0846108	0.610691
LH ContC pCun 1	LH VisCent ExStr 2	0.025	-0.0483109	0.604043
LH ContC pCun 1	LH VisCent Striate 1	0.024	-0.053414	0.626723
LH ContC pCun 1	LH VisPeri StriCal 1	0.045	-0.0693999	0.502466
LH ContC pCun 1	LH SomMotA 6	0.018	-0.0693646	0.610397
LH ContC pCun 1	LH SomMotA 7	0.008	-0.0963376	0.73685
LH ContC pCun 1	LH SomMotB Aud 1	0.028	-0.0899294	0.579452
LH ContC pCun 1	LH SomMotB Aud 2	0.004	-0.113767	0.776144
LH ContC pCun 1	LH SomMotB S2 2	0.013	-0.115187	0.70786
LH ContC pCun 1	LH SomMotB S2 3	0.011	-0.0820152	0.623935
LH ContC pCun 1	LH DorsAttnA SPL 3	0.024	-0.0870403	0.64167
LH ContC pCun 1	LH DorsAttnB PostC 2	0.045	-0.0493206	0.501424
LH ContC pCun 1	LH DorsAttnB PostC 3	0.018	-0.0820778	0.646202
LH ContC pCun 1	LH DorsAttnB PostC 4	0.017	-0.09363	0.590848
LH ContC pCun 1	LH DorsAttnB FEF 1	0.025	-0.0755831	0.576515
LH ContC pCun 1	LH SalVentAttnA FrOper 2	0.049	-0.0713414	0.498662
LH ContC pCun 1	LH SalVentAttnA FrMed 1	0.039	-0.0808436	0.502159
LH ContC pCun 1	LH LimbicA TempPole 1	0.039	-0.0448706	0.532136
LH ContC pCun 1	LH ContA IPS 2	0.025	-0.0669114	0.558059
LH ContC pCun 1	LH ContA PFCd 1	0.02	-0.0737361	0.614012
LH ContC pCun 1	LH ContA PFClv 1	0.006	-0.0875913	0.681925
LH ContC pCun 1	LH ContB PFClv 1	0.035	-0.0562011	0.53768
LH ContC pCun 1	LH ContB PFClv 2	0.033	-0.0825127	0.596546
LH ContC pCun 2	LH SomMotA 7	0.02	-0.112644	0.607695
LH ContC pCun 2	LH SomMotB Aud 1	0.032	-0.106149	0.545343
LH ContC pCun 2	LH SomMotB Aud 2	0.032	-0.101688	0.524555
LH ContC pCun 2	LH SomMotB S2 2	0.028	-0.10441	0.549628
LH ContC pCun 2	LH SomMotB S2 3	0.014	-0.123172	0.692445
LH ContC pCun 2	LH DorsAttnB PostC 3	0.027	-0.121159	0.593318
LH ContC pCun 2	LH DorsAttnB PostC 4	0.021	-0.158374	0.669685
LH ContC pCun 2	LH SalVentAttnA ParMed 1	0.035	-0.121048	0.565556
LH ContC pCun 2	LH SalVentAttnB Ins 1	0.02	-0.0980106	0.636537
LH ContC pCun 2	LH LimbicA TempPole 1	0.049	-0.070399	0.483946
LH ContC pCun 2	LH LimbicA TempPole 3	0.047	-0.0692247	0.499827
LH ContC pCun 2	LH LimbicA TempPole 4	0.011	-0.0959394	0.655342
LH ContC pCun 2	LH ContA PFClv 1	0.008	-0.118001	0.780016
LH ContC pCun 2	LH ContB PFClv 1	0.032	-0.0664495	0.561193
LH ContC Cingp 1	LH VisCent ExStr 3	0.02	0.0489899	0.649524
LH ContC Cingp 1	LH VisPeri ExStrInf 1	0.037	0.0528794	0.566344
LH ContC Cingp 1	LH VisPeri ExStrInf 2	0.011	0.0566459	0.668276
LH DefaultA IPL 1	LH SomMotB S2 3	0.025	-0.069021	0.581013
LH DefaultA IPL 1	LH LimbicA TempPole 4	0.007	-0.07504	0.734313
LH DefaultA PFCd 1	LH ContA PFCl 1	0.04	0.0928634	0.518379
LH DefaultA pCunPCC 1	LH SomMotB Aud 1	0.048	-0.0654014	0.506236
LH DefaultA pCunPCC 1	LH SomMotB S2 3	0.036	-0.0734828	0.521303
LH DefaultA pCunPCC 1	LH DefaultA IPL 1	0.042	-0.0877663	0.527713
LH DefaultA pCunPCC 2	LH VisPeri ExStrInf 2	0.04	0.0628628	0.548003
LH DefaultA pCunPCC 2	LH SomMotA 6	0.016	-0.065475	0.646114
LH DefaultA pCunPCC 2	LH ContA IPS 1	0.025	0.0808486	0.570165
LH DefaultA pCunPCC 2	LH ContB PFClv 2	0.032	-0.083218	0.538281
LH DefaultA pCunPCC 2	LH ContC Cingp 1	0.03	0.102916	0.566798
LH DefaultA pCunPCC 3	LH SomMotA 1	0.023	-0.076925	0.586751
LH DefaultA pCunPCC 3	LH SomMotA 6	0.007	-0.0796899	0.748823
LH DefaultA pCunPCC 3	LH SomMotA 7	0.013	-0.0885738	0.676813
LH DefaultA pCunPCC 3	LH SomMotB Aud 1	0.007	-0.100993	0.67933
LH DefaultA pCunPCC 3	LH SomMotB Aud 2	0.008	-0.10905	0.762193
LH DefaultA pCunPCC 3	LH SomMotB S2 1	0.039	-0.0656881	0.506874
LH DefaultA pCunPCC 3	LH SomMotB S2 2	0.004	-0.118234	0.889455
LH DefaultA pCunPCC 3	LH SomMotB Aud 3	0.02	-0.0844388	0.60276
LH DefaultA pCunPCC 3	LH SomMotB S2 3	0.004	-0.106468	0.791417
LH DefaultA pCunPCC 3	LH DorsAttnA SPL 1	0.024	-0.0740648	0.590257
LH DefaultA pCunPCC 3	LH DorsAttnB PostC 3	0.035	-0.0799898	0.576577
LH DefaultA pCunPCC 3	LH DorsAttnB PostC 4	0.026	-0.103366	0.599744
LH DefaultA pCunPCC 3	LH DorsAttnB FEF 1	0.027	-0.0772133	0.562641
LH DefaultA pCunPCC 3	LH SalVentAttnA FrOper 1	0.02	-0.065079	0.572838
LH DefaultA pCunPCC 3	LH SalVentAttnA FrOper 2	0.016	-0.0821886	0.642538
LH DefaultA pCunPCC 3	LH SalVentAttnA ParMed 1	0.018	-0.115153	0.640273
LH DefaultA pCunPCC 3	LH SalVentAttnA FrMed 1	0.011	-0.103804	0.654379
LH DefaultA pCunPCC 3	LH SalVentAttnA FrMed 2	0.039	-0.0734936	0.531569
LH DefaultA pCunPCC 3	LH SalVentAttnB Ins 1	0.019	-0.0849401	0.659672
LH DefaultA pCunPCC 3	LH LimbicA TempPole 1	0.008	-0.0854345	0.67711
LH DefaultA pCunPCC 3	LH LimbicA TempPole 4	0.003	-0.10216	0.800027
LH DefaultA pCunPCC 3	LH ContA PFCd 1	0.01	-0.0871098	0.648338
LH DefaultA pCunPCC 3	LH ContA PFClv 1	0.008	-0.0853926	0.678322
LH DefaultA pCunPCC 3	LH ContA PFCl 2	0.024	-0.0518706	0.570281
LH DefaultA pCunPCC 3	LH ContB PFClv 1	0.044	-0.066155	0.522757
LH DefaultA pCunPCC 3	LH ContB PFClv 2	0.024	-0.101633	0.610148
LH DefaultA pCunPCC 3	LH DefaultA pCunPCC 1	0.035	0.0906249	0.568937
LH DefaultA PFCm 1	LH VisCent Striate 1	0.029	-0.0286641	0.530383
LH DefaultA PFCm 1	LH DorsAttnA SPL 2	0.046	-0.035797	0.500794
LH DefaultA PFCm 1	LH DorsAttnB PostC 4	0.009	-0.0613296	0.66817
LH DefaultA PFCm 1	LH DorsAttnB FEF 1	0.033	-0.042974	0.523113
LH DefaultA PFCm 2	LH VisCent ExStr 5	0.046	-0.031566	0.502146
LH DefaultA PFCm 2	LH VisPeri ExStrSup 1	0.033	-0.0630924	0.545227
LH DefaultA PFCm 2	LH SomMotA 7	0.013	-0.0709745	0.638465
LH DefaultA PFCm 2	LH SomMotB Aud 1	0.048	-0.0715981	0.471817
LH DefaultA PFCm 2	LH SomMotB Aud 2	0.039	-0.0710975	0.526559
LH DefaultA PFCm 2	LH SomMotB S2 3	0.025	-0.0751798	0.569177
LH DefaultA PFCm 2	LH SomMotB Cent 1	0.031	-0.0619626	0.550026
LH DefaultA PFCm 2	LH DorsAttnA TempOcc 1	0.019	-0.068832	0.636997
LH DefaultA PFCm 2	LH DorsAttnA SPL 1	0.015	-0.0606914	0.623814
LH DefaultA PFCm 2	LH DorsAttnB PostC 1	0.033	-0.0537104	0.524032
LH DefaultA PFCm 2	LH DorsAttnB PostC 4	0.03	-0.0788105	0.536499
LH DefaultA PFCm 2	LH LimbicA TempPole 1	0.017	-0.0860571	0.660138
LH DefaultA PFCm 2	LH LimbicA TempPole 4	0.021	-0.0692987	0.600247
LH DefaultA PFCm 3	LH SomMotA 7	0.02	-0.080869	0.660089
LH DefaultA PFCm 3	LH SomMotB Aud 1	0.043	-0.0833121	0.547182
LH DefaultA PFCm 3	LH SomMotB Aud 2	0.01	-0.0983609	0.71666
LH DefaultA PFCm 3	LH SomMotB S2 2	0.042	-0.0824123	0.510386
LH DefaultA PFCm 3	LH SomMotB S2 3	0.029	-0.072013	0.548341
LH DefaultA PFCm 3	LH DorsAttnB PostC 3	0.041	-0.0528595	0.504668
LH DefaultA PFCm 3	LH DorsAttnB PostC 4	0.003	-0.0890484	0.76695
LH DefaultB Temp 1	LH VisCent Striate 1	0.021	-0.034469	0.554548
LH DefaultB Temp 1	LH VisPeri ExStrSup 2	0.017	-0.0563411	0.634903
LH DefaultB Temp 1	LH DorsAttnA TempOcc 2	0.027	-0.0457165	0.547595
LH DefaultB Temp 1	LH DorsAttnB PostC 1	0.044	-0.0508684	0.512072
LH DefaultB Temp 1	LH DorsAttnB PostC 4	0.044	-0.0831231	0.516391
LH DefaultB Temp 1	LH LimbicA TempPole 4	0.021	-0.104238	0.604589
LH DefaultB Temp 3	LH SalVentAttnB Ins 1	0.033	-0.0746726	0.519076
LH DefaultB Temp 4	LH LimbicA TempPole 4	0.044	-0.0571234	0.525899
LH DefaultB Temp 4	LH DefaultA IPL 1	0.041	0.097428	0.55511
LH DefaultB IPL 1	LH DefaultA PFCm 1	0.04	0.0399183	0.527851
LH DefaultB PFCd 1	LH SomMotB Aud 1	0.045	-0.0672296	0.510387
LH DefaultB PFCd 1	LH SomMotB Aud 2	0.04	-0.0606177	0.495196
LH DefaultB PFCd 1	LH SomMotB S2 3	0.023	-0.0796662	0.60067
LH DefaultB PFCd 1	LH DorsAttnB PostC 2	0.014	-0.0693584	0.670817
LH DefaultB PFCd 1	LH DorsAttnB PostC 3	0.025	-0.0689418	0.575967
LH DefaultB PFCd 1	LH DorsAttnB PostC 4	0.031	-0.0697995	0.555927
LH DefaultB PFCd 2	LH VisCent Striate 1	0.014	-0.044497	0.636424
LH DefaultB PFCd 2	LH VisCent ExStr 5	0.006	-0.0596802	0.788583
LH DefaultB PFCd 2	LH VisPeri ExStrSup 2	0.027	-0.0578333	0.582381
LH DefaultB PFCd 2	LH DorsAttnB PostC 4	0.039	-0.0600059	0.529028
LH DefaultB PFCd 2	LH LimbicA TempPole 4	0.045	-0.0567514	0.500174
LH DefaultB PFCd 2	LH DefaultA pCunPCC 3	0.037	0.0725966	0.544028
LH DefaultB PFCd 3	LH SomMotA 6	0.01	-0.0610218	0.636063
LH DefaultB PFCd 3	LH SomMotA 7	0.046	-0.0589609	0.494569
LH DefaultB PFCd 3	LH SomMotB Aud 1	0.011	-0.102708	0.740095
LH DefaultB PFCd 3	LH SomMotB Aud 2	0.024	-0.0858918	0.666491
LH DefaultB PFCd 3	LH DorsAttnB PostC 4	0.017	-0.0713089	0.618404
LH DefaultB PFCd 3	LH LimbicA TempPole 4	0.029	-0.0694194	0.567255
LH DefaultB PFCd 3	LH ContC pCun 1	0.044	-0.0719939	0.494858
LH DefaultB PFCd 4	LH SomMotB Aud 1	0.032	-0.0778958	0.544816
LH DefaultB PFCd 4	LH LimbicA TempPole 3	0.035	-0.0612953	0.535097
LH DefaultB PFCd 4	LH LimbicA TempPole 4	0.041	-0.0658566	0.503891
LH DefaultB PFCv 2	LH SomMotA 6	0.006	-0.0630968	0.759904
LH DefaultB PFCv 2	LH SomMotA 7	0.015	-0.0720974	0.696645
LH DefaultB PFCv 2	LH SomMotB Aud 2	0.02	-0.0719954	0.63773
LH DefaultB PFCv 2	LH SomMotB Aud 3	0.044	-0.0574823	0.53392
LH DefaultB PFCv 2	LH DorsAttnB PostC 4	0.004	-0.06821	0.727266
LH DefaultB PFCv 2	LH SalVentAttnA FrMed 2	0.032	-0.0640161	0.520551
LH DefaultB PFCv 2	LH ContC pCun 2	0.039	-0.0625999	0.520996
LH DefaultB PFCv 4	LH VisPeri ExStrInf 2	0.042	0.0560502	0.511206
LH DefaultB PFCv 4	LH SalVentAttnA FrOper 2	0.034	0.103106	0.556693
LH DefaultB PFCv 4	LH LimbicB OFC 1	0.025	0.070753	0.5921
LH DefaultC IPL 1	LH VisCent ExStr 1	0.041	0.06881	0.51101
LH DefaultC IPL 1	LH VisCent ExStr 3	0.013	0.0704002	0.611258
LH DefaultC IPL 1	LH SomMotA 2	0.039	-0.0469888	0.492622
LH DefaultC IPL 1	LH SomMotA 3	0.032	-0.0564954	0.536846
LH DefaultC IPL 1	LH SomMotA 6	0.048	-0.0508786	0.492651
LH DefaultC IPL 1	LH SomMotA 7	0.01	-0.109434	0.770325
LH DefaultC IPL 1	LH SomMotA 8	0.006	-0.0879282	0.715647
LH DefaultC IPL 1	LH SomMotB Aud 1	0.021	-0.0863737	0.612989
LH DefaultC IPL 1	LH SomMotB Aud 2	0.025	-0.0798207	0.582608
LH DefaultC IPL 1	LH DorsAttnB PostC 4	0.008	-0.112055	0.669679
LH DefaultC IPL 1	LH LimbicB OFC 1	0.036	-0.0578655	0.51646
LH DefaultC IPL 1	LH LimbicA TempPole 1	0.016	-0.0775928	0.637232
LH DefaultC IPL 1	LH LimbicA TempPole 4	0.019	-0.0630627	0.61752
LH DefaultC IPL 1	LH ContC pCun 2	0.022	-0.11602	0.586618
LH DefaultC IPL 1	LH DefaultB Temp 1	0.026	-0.0750896	0.580974
LH DefaultC Rsp 1	LH VisPeri ExStrInf 2	0.021	0.103248	0.644909
LH DefaultC Rsp 1	LH VisPeri ExStrInf 3	0.012	0.116005	0.702067
LH DefaultC Rsp 1	LH VisPeri StriCal 1	0.024	0.104709	0.607602
LH DefaultC Rsp 1	LH VisPeri ExStrSup 1	0.015	0.105971	0.630572
LH DefaultC Rsp 1	LH DorsAttnA ParOcc 1	0.009	0.100686	0.744294
LH DefaultC Rsp 1	LH ContA Temp 1	0.031	0.0697413	0.58333
LH DefaultC PHC 1	LH SomMotA 2	0.011	-0.0608822	0.685826
LH DefaultC PHC 1	LH SomMotA 3	0.002	-0.0831873	0.776481
LH DefaultC PHC 1	LH SomMotA 4	0.011	-0.0709949	0.680621
LH DefaultC PHC 1	LH SomMotA 6	0.016	-0.0641902	0.633515
LH DefaultC PHC 1	LH SomMotA 7	0.014	-0.0694642	0.680179
LH DefaultC PHC 1	LH SalVentAttnA FrMed 2	0.041	-0.0566654	0.483929
LH TempPar 1	LH SomMotB Aud 3	0.007	0.126975	0.777235
LH TempPar 1	LH DefaultB Temp 4	0.022	0.123316	0.607728
LH TempPar 2	LH VisPeri ExStrInf 2	0.049	0.0716669	0.517156
LH TempPar 2	LH DefaultB Temp 4	0.034	0.109612	0.584651
RH VisCent ExStr 1	LH SomMotA 2	0.02	-0.0521841	0.655918
RH VisCent ExStr 1	LH SomMotA 5	0.032	-0.0539223	0.531894
RH VisCent ExStr 1	LH SomMotB Aud 1	0.042	-0.0463477	0.51666
RH VisCent ExStr 1	LH SomMotB Aud 2	0.03	-0.0453811	0.55384
RH VisCent ExStr 1	LH DorsAttnA SPL 1	0.009	0.109971	0.730092
RH VisCent ExStr 1	LH LimbicA TempPole 4	0.027	-0.045202	0.575336
RH VisCent ExStr 1	LH ContB PFClv 1	0.044	-0.044948	0.523845
RH VisCent ExStr 1	LH DefaultC IPL 1	0.021	0.0910386	0.617925
RH VisCent ExStr 1	LH DefaultC Rsp 1	0.037	0.0625247	0.522876
RH VisCent ExStr 2	LH VisCent ExStr 1	0.04	-0.0762308	0.545069
RH VisCent ExStr 2	LH SomMotA 2	0.039	-0.0516482	0.534825
RH VisCent ExStr 2	LH SomMotA 5	0.023	-0.0631567	0.58981
RH VisCent ExStr 2	LH SomMotA 7	0.026	-0.0830763	0.612104
RH VisCent ExStr 2	LH SomMotA 8	0.048	-0.0537148	0.505871
RH VisCent ExStr 2	LH SomMotB Aud 1	0.006	-0.0946946	0.690113
RH VisCent ExStr 2	LH SomMotB Aud 2	0.025	-0.0697974	0.587164
RH VisCent ExStr 2	LH SomMotB S2 3	0.02	-0.0625328	0.623792
RH VisCent ExStr 2	LH DorsAttnA ParOcc 1	0.046	-0.105903	0.544522
RH VisCent ExStr 2	LH LimbicB OFC 2	0.018	-0.0568599	0.6071
RH VisCent ExStr 2	LH LimbicA TempPole 1	0.004	-0.0948382	0.782883
RH VisCent ExStr 2	LH ContA PFCd 1	0.033	-0.0585089	0.548847
RH VisCent ExStr 2	LH ContA Cingm 1	0.025	-0.0453006	0.567654
RH VisCent ExStr 2	LH DefaultB Temp 1	0.012	-0.0884422	0.67423
RH VisCent ExStr 2	LH DefaultB PFCd 1	0.033	-0.0486833	0.509826
RH VisCent Striate 1	LH SomMotA 2	0.033	-0.0406503	0.541753
RH VisCent Striate 1	LH SomMotA 6	0.045	-0.0372764	0.483918
RH VisCent Striate 1	LH SomMotA 7	0.039	-0.0341829	0.502016
RH VisCent Striate 1	LH SomMotB Aud 1	0.023	-0.0354986	0.598716
RH VisCent Striate 1	LH SomMotB S2 3	0.004	-0.0421447	0.813976
RH VisCent Striate 1	LH DorsAttnA ParOcc 1	0.047	-0.062348	0.468953
RH VisCent Striate 1	LH ContA PFCd 1	0.049	-0.0368248	0.46312
RH VisCent Striate 1	LH DefaultB PFCd 2	0.048	-0.0351656	0.512324
RH VisCent ExStr 3	LH VisCent ExStr 1	0.047	-0.091546	0.516737
RH VisCent ExStr 3	LH SomMotB Aud 1	0	-0.0647633	0.744288
RH VisCent ExStr 3	LH SomMotB S2 3	0.019	-0.048674	0.5901
RH VisCent ExStr 3	LH DorsAttnA ParOcc 1	0.021	-0.0829179	0.617397
RH VisCent ExStr 3	LH DorsAttnA SPL 3	0.011	-0.105973	0.751068
RH VisCent ExStr 3	LH DorsAttnB PostC 4	0.02	-0.0606108	0.636928
RH VisCent ExStr 3	LH LimbicB OFC 2	0.024	-0.0373499	0.558389
RH VisCent ExStr 3	LH ContA Temp 1	0.024	-0.0769833	0.612383
RH VisCent ExStr 3	LH ContC pCun 1	0.023	-0.0527643	0.569912
RH VisCent ExStr 3	LH DefaultA PFCm 1	0.044	-0.032688	0.49147
RH VisCent ExStr 3	LH DefaultB Temp 1	0.024	-0.043453	0.570408
RH VisCent ExStr 3	LH DefaultB PFCd 2	0.02	-0.0502402	0.611363
RH VisCent ExStr 4	LH SomMotB Aud 2	0.033	-0.0520866	0.541138
RH VisCent ExStr 4	LH ContA PFCl 1	0.031	0.0467851	0.532482
RH VisCent ExStr 4	RH VisCent ExStr 2	0.027	-0.100929	0.565142
RH VisCent ExStr 5	LH DefaultC IPL 1	0.039	0.0779604	0.534885
RH VisPeri ExStrInf 1	LH VisCent Striate 1	0.006	-0.121753	0.709161
RH VisPeri ExStrInf 1	LH ContC Cingp 1	0.045	0.0446424	0.521453
RH VisPeri ExStrInf 1	LH DefaultC IPL 1	0.029	0.0668766	0.560907
RH VisPeri ExStrInf 1	RH VisCent ExStr 2	0.045	-0.0766948	0.502025
RH VisPeri ExStrInf 1	RH VisCent Striate 1	0.019	-0.110257	0.669672
RH VisPeri ExStrInf 1	RH VisCent ExStr 3	0.012	-0.0840489	0.672176
RH VisPeri ExStrInf 2	LH ContC Cingp 1	0.046	0.0549859	0.515158
RH VisPeri ExStrInf 2	LH DefaultC Rsp 1	0.02	0.113596	0.629022
RH VisPeri StriCal 1	LH VisPeri StriCal 1	0.038	0.103699	0.523718
RH VisPeri StriCal 1	LH VisPeri ExStrSup 1	0.037	0.106382	0.551176
RH VisPeri StriCal 1	LH ContA PFCl 1	0.014	0.0641497	0.640955
RH VisPeri StriCal 1	LH DefaultB PFCv 4	0.017	0.0548741	0.631738
RH VisPeri StriCal 1	LH DefaultC IPL 1	0.007	0.0847621	0.69984
RH VisPeri StriCal 1	LH DefaultC Rsp 1	0.011	0.110233	0.755646
RH VisPeri ExStrSup 1	LH VisCent Striate 1	0.029	-0.0581522	0.568139
RH VisPeri ExStrSup 1	LH DefaultA PFCm 2	0.018	-0.0709473	0.620699
RH VisPeri ExStrSup 1	RH VisCent ExStr 3	0.037	-0.0590997	0.50697
RH VisPeri ExStrSup 1	RH VisPeri ExStrInf 2	0.001	0.148669	0.947659
RH VisPeri ExStrSup 2	LH SalVentAttnB PFCl 1	0.032	-0.0760496	0.566497
RH VisPeri ExStrSup 2	LH LimbicA TempPole 1	0.018	-0.0850629	0.651727
RH VisPeri ExStrSup 2	LH LimbicA TempPole 3	0.032	-0.0635452	0.546266
RH VisPeri ExStrSup 2	LH ContA PFClv 1	0.019	-0.0708587	0.644532
RH VisPeri ExStrSup 2	LH ContB IPL 1	0.025	-0.0714693	0.592842
RH VisPeri ExStrSup 2	LH ContB PFClv 1	0.013	-0.0567707	0.658539
RH VisPeri ExStrSup 2	LH ContB PFClv 2	0.002	-0.101065	0.877638
RH VisPeri ExStrSup 2	LH DefaultA pCunPCC 3	0.003	-0.133252	0.877639
RH VisPeri ExStrSup 2	LH DefaultA PFCm 2	0.01	-0.0852208	0.745432
RH VisPeri ExStrSup 2	LH DefaultB PFCd 1	0.049	-0.0564018	0.510075
RH VisPeri ExStrSup 3	LH VisCent ExStr 2	0.01	-0.126262	0.724441
RH VisPeri ExStrSup 3	LH VisCent ExStr 5	0.028	-0.10627	0.589838
RH VisPeri ExStrSup 3	LH ContB Temp 1	0.029	-0.0780939	0.53131
RH VisPeri ExStrSup 3	RH VisCent ExStr 3	0.039	-0.0874581	0.524653
RH SomMotA 1	LH SomMotB Cent 1	0.013	0.126197	0.691925
RH SomMotA 1	LH ContB PFClv 2	0.017	-0.0666018	0.639548
RH SomMotA 1	LH DefaultA PFCm 3	0.027	-0.0641091	0.577543
RH SomMotA 1	LH DefaultB PFCd 1	0.027	-0.0733875	0.602264
RH SomMotA 2	LH VisCent Striate 1	0.046	-0.0332221	0.551802
RH SomMotA 2	LH SomMotA 2	0.036	0.10176	0.557774
RH SomMotA 2	LH SomMotA 4	0.038	0.127375	0.528653
RH SomMotA 2	LH SomMotA 6	0.034	0.114507	0.508456
RH SomMotA 2	LH SomMotB Cent 1	0.01	0.138883	0.717282
RH SomMotA 2	LH SomMotB Cent 2	0.024	0.138756	0.615626
RH SomMotA 2	LH ContA PFClv 1	0.037	-0.0682797	0.528036
RH SomMotA 3	LH VisCent Striate 1	0.028	-0.0404283	0.578853
RH SomMotA 3	LH VisCent ExStr 5	0.019	-0.0535296	0.599612
RH SomMotA 3	LH VisPeri ExStrSup 2	0.034	-0.0746605	0.501295
RH SomMotA 3	LH DorsAttnA TempOcc 2	0.032	-0.0437362	0.555764
RH SomMotA 3	LH SalVentAttnA FrMed 2	0.046	0.101542	0.468994
RH SomMotA 3	LH SalVentAttnB PFCl 1	0.044	-0.0729387	0.485439
RH SomMotA 3	LH SalVentAttnB Ins 1	0.02	-0.110721	0.638526
RH SomMotA 3	LH ContA PFClv 1	0.008	-0.0982098	0.718297
RH SomMotA 3	LH ContB PFClv 1	0.032	-0.0450965	0.518404
RH SomMotA 3	LH DefaultA pCunPCC 3	0.031	-0.0721577	0.526243
RH SomMotA 3	LH DefaultA PFCm 3	0.039	-0.0701909	0.533542
RH SomMotA 3	LH DefaultC IPL 1	0.02	-0.0817853	0.660178
RH SomMotA 4	LH VisCent ExStr 5	0.01	-0.0416784	0.660906
RH SomMotA 4	LH VisPeri ExStrInf 3	0.032	-0.0913634	0.548985
RH SomMotA 4	LH VisPeri ExStrSup 2	0.024	-0.0705719	0.569012
RH SomMotA 4	LH SomMotA 6	0.046	0.116625	0.50165
RH SomMotA 4	LH SomMotB Cent 1	0.033	0.121264	0.587119
RH SomMotA 4	LH DorsAttnA TempOcc 1	0	-0.108949	0.98603
RH SomMotA 4	LH DorsAttnA TempOcc 2	0.015	-0.0531661	0.659884
RH SomMotA 4	LH SalVentAttnA FrOper 2	0.041	-0.0599339	0.493461
RH SomMotA 4	LH SalVentAttnB Ins 1	0.005	-0.0754247	0.673074
RH SomMotA 4	LH SalVentAttnB PFCmp 1	0.025	-0.0719879	0.573785
RH SomMotA 4	LH LimbicA TempPole 3	0.022	-0.0807028	0.60703
RH SomMotA 4	LH LimbicA TempPole 4	0.003	-0.085361	0.729768
RH SomMotA 4	LH ContA IPS 1	0.01	-0.0857421	0.701694
RH SomMotA 4	LH ContA PFClv 1	0.001	-0.110966	0.936233
RH SomMotA 4	LH ContA Cingm 1	0.016	-0.0711201	0.632682
RH SomMotA 4	LH ContB IPL 1	0.017	-0.0646147	0.550225
RH SomMotA 4	LH ContB PFClv 1	0.017	-0.0685043	0.632343
RH SomMotA 4	LH ContC pCun 2	0.02	-0.110497	0.666788
RH SomMotA 4	LH DefaultA PFCm 3	0.009	-0.0748672	0.672948
RH SomMotA 4	LH DefaultB PFCd 1	0.023	-0.0691809	0.581651
RH SomMotA 4	LH DefaultB PFCd 3	0.009	-0.0837497	0.694572
RH SomMotA 4	LH DefaultB PFCv 2	0.014	-0.058286	0.595763
RH SomMotA 4	LH DefaultC IPL 1	0	-0.117549	0.958733
RH SomMotA 4	LH DefaultC PHC 1	0.031	-0.0701614	0.538617
RH SomMotA 4	RH VisPeri ExStrSup 3	0.039	-0.092858	0.518953
RH SomMotA 5	LH VisCent ExStr 2	0.005	-0.0860489	0.73408
RH SomMotA 5	LH DorsAttnA TempOcc 2	0.036	-0.0401209	0.515322
RH SomMotA 5	LH SalVentAttnA Ins 1	0.043	-0.0861445	0.526618
RH SomMotA 5	LH SalVentAttnB Ins 1	0.005	-0.091988	0.719137
RH SomMotA 5	LH SalVentAttnB PFCmp 1	0.01	-0.0894936	0.667186
RH SomMotA 5	LH LimbicB OFC 2	0.047	-0.0763847	0.513151
RH SomMotA 5	LH LimbicA TempPole 4	0.016	-0.070737	0.650331
RH SomMotA 5	LH ContA PFClv 1	0.002	-0.0835229	0.789235
RH SomMotA 5	LH DefaultA pCunPCC 1	0.046	-0.0654662	0.468774
RH SomMotA 5	LH DefaultA pCunPCC 3	0.021	-0.0888316	0.631726
RH SomMotA 5	LH DefaultA PFCm 1	0.029	-0.0530674	0.573171
RH SomMotA 5	LH DefaultA PFCm 2	0.021	-0.0842348	0.625971
RH SomMotA 5	LH DefaultA PFCm 3	0.009	-0.07822	0.714027
RH SomMotA 5	LH DefaultB PFCd 1	0.022	-0.0744627	0.592085
RH SomMotA 5	LH DefaultC IPL 1	0.048	-0.0575256	0.493469
RH SomMotA 6	LH VisCent ExStr 5	0.023	-0.0524688	0.584372
RH SomMotA 6	LH SomMotA 2	0.045	0.101857	0.507946
RH SomMotA 6	LH SomMotA 6	0.048	0.126142	0.522378
RH SomMotA 6	LH SomMotA 7	0.03	0.14266	0.571082
RH SomMotA 6	LH SomMotA 8	0.014	0.168457	0.743314
RH SomMotA 6	LH SomMotB Cent 1	0.02	0.133	0.63963
RH SomMotA 6	LH DorsAttnA TempOcc 1	0.016	-0.0684053	0.6482
RH SomMotA 6	LH SalVentAttnA FrOper 2	0.035	-0.0733784	0.563196
RH SomMotA 6	LH SalVentAttnB Ins 1	0.005	-0.0876382	0.747624
RH SomMotA 6	LH ContA PFClv 1	0.003	-0.0962077	0.811678
RH SomMotA 6	LH DefaultA PFCm 2	0.037	-0.064077	0.550484
RH SomMotA 6	LH DefaultC IPL 1	0.029	-0.0582169	0.560373
RH SomMotA 6	RH SomMotA 2	0.04	0.130836	0.518226
RH SomMotA 6	RH SomMotA 4	0.012	0.210941	0.680224
RH SomMotA 7	LH SomMotA 2	0.015	0.12833	0.643139
RH SomMotA 7	LH SomMotA 6	0.017	0.119494	0.644747
RH SomMotA 7	LH DorsAttnA TempOcc 1	0.031	-0.0647886	0.586546
RH SomMotA 7	LH DorsAttnB PostC 3	0.043	0.0983986	0.506921
RH SomMotA 7	LH SalVentAttnA FrOper 2	0.026	-0.0888744	0.627632
RH SomMotA 7	LH SalVentAttnB PFCl 1	0.049	-0.0578458	0.489545
RH SomMotA 7	LH SalVentAttnB Ins 1	0.021	-0.0734286	0.61186
RH SomMotA 7	LH LimbicB OFC 2	0.014	-0.0984069	0.664229
RH SomMotA 7	LH LimbicA TempPole 1	0.008	-0.0748175	0.676647
RH SomMotA 7	LH LimbicA TempPole 3	0.02	-0.0528583	0.612431
RH SomMotA 7	LH ContA PFClv 1	0.007	-0.093457	0.762773
RH SomMotA 7	LH ContA Cingm 1	0.04	-0.06266	0.524855
RH SomMotA 7	LH ContB IPL 1	0.046	-0.0418408	0.532209
RH SomMotA 7	LH ContB PFClv 1	0.004	-0.060131	0.788277
RH SomMotA 7	LH ContB PFClv 2	0.006	-0.0813839	0.759599
RH SomMotA 7	LH DefaultA pCunPCC 3	0.016	-0.0811763	0.702932
RH SomMotA 7	LH DefaultA PFCm 2	0.006	-0.0930668	0.789855
RH SomMotA 7	LH DefaultA PFCm 3	0.036	-0.0609927	0.5107
RH SomMotA 7	LH DefaultB IPL 1	0.046	-0.0392112	0.496101
RH SomMotA 7	LH DefaultB PFCd 1	0.026	-0.0651268	0.566638
RH SomMotA 8	LH VisCent ExStr 1	0.042	-0.0342858	0.515413
RH SomMotA 8	LH VisCent Striate 1	0.005	-0.0505795	0.717829
RH SomMotA 8	LH VisCent ExStr 5	0.022	-0.0470818	0.613685
RH SomMotA 8	LH VisPeri ExStrInf 3	0.039	-0.0669143	0.510967
RH SomMotA 8	LH VisPeri ExStrSup 2	0.04	-0.0667728	0.514864
RH SomMotA 8	LH SomMotA 2	0.046	0.088994	0.523085
RH SomMotA 8	LH SomMotB Cent 1	0.023	0.115001	0.619267
RH SomMotA 8	LH DorsAttnA TempOcc 1	0.035	-0.0510778	0.515449
RH SomMotA 8	LH DorsAttnA TempOcc 2	0.007	-0.0493621	0.752114
RH SomMotA 8	LH SalVentAttnA FrOper 2	0.004	-0.109143	0.67949
RH SomMotA 8	LH SalVentAttnB IPL 1	0.048	-0.0700109	0.501353
RH SomMotA 8	LH SalVentAttnB PFCl 1	0.028	-0.088467	0.593518
RH SomMotA 8	LH SalVentAttnB Ins 1	0.002	-0.110709	0.765854
RH SomMotA 8	LH LimbicA TempPole 3	0.035	-0.0440208	0.521634
RH SomMotA 8	LH LimbicA TempPole 4	0.029	-0.0575853	0.546841
RH SomMotA 8	LH ContA Temp 1	0.022	-0.05171	0.647589
RH SomMotA 8	LH ContA PFClv 1	0.004	-0.0973323	0.809125
RH SomMotA 8	LH ContB PFClv 1	0.011	-0.0571742	0.712572
RH SomMotA 8	LH ContC pCun 1	0.009	-0.0843754	0.753363
RH SomMotA 8	LH ContC Cingp 1	0.012	-0.0491088	0.691187
RH SomMotA 8	LH DefaultA pCunPCC 2	0.02	-0.0747143	0.628412
RH SomMotA 8	LH DefaultA pCunPCC 3	0.017	-0.0759398	0.628958
RH SomMotA 8	LH DefaultA PFCm 3	0.01	-0.0848236	0.737432
RH SomMotA 8	LH DefaultB PFCd 3	0.015	-0.0701356	0.601457
RH SomMotA 8	LH DefaultB PFCv 2	0.005	-0.0649344	0.661617
RH SomMotA 8	LH DefaultC IPL 1	0.033	-0.0569115	0.54056
RH SomMotA 8	LH DefaultC PHC 1	0.008	-0.0731723	0.740614
RH SomMotA 8	RH VisCent ExStr 2	0.032	-0.0493369	0.534624
RH SomMotA 8	RH SomMotA 4	0.029	0.115233	0.525891
RH SomMotA 9	LH VisCent ExStr 2	0.036	-0.0477884	0.514761
RH SomMotA 9	LH SomMotA 2	0.04	0.103782	0.517788
RH SomMotA 9	LH DorsAttnA TempOcc 2	0.021	-0.053014	0.631208
RH SomMotA 9	LH SalVentAttnB Ins 1	0.019	-0.0872237	0.691454
RH SomMotA 9	LH LimbicA TempPole 3	0.029	-0.0551674	0.601972
RH SomMotA 9	LH ContA PFCd 1	0.048	0.0897249	0.49267
RH SomMotA 9	LH ContA PFClv 1	0.023	-0.0741076	0.606148
RH SomMotA 9	LH DefaultA PFCm 2	0.029	-0.0561178	0.548029
RH SomMotA 9	LH DefaultA PFCm 3	0.046	-0.0617504	0.497321
RH SomMotA 9	LH DefaultC IPL 1	0.045	-0.0668373	0.497933
RH SomMotA 10	LH SomMotA 2	0.011	0.147532	0.742728
RH SomMotA 10	LH SomMotA 3	0.014	0.160594	0.657578
RH SomMotA 10	LH SomMotA 4	0	0.223037	0.98673
RH SomMotA 10	LH SomMotA 6	0.003	0.216667	0.958521
RH SomMotA 10	LH SomMotA 7	0.039	0.13738	0.540719
RH SomMotA 10	LH SomMotA 8	0.033	0.153257	0.624634
RH SomMotA 10	LH SomMotB Aud 3	0.049	0.0899873	0.479297
RH SomMotA 10	LH SomMotB Cent 1	0.015	0.127552	0.63787
RH SomMotA 10	LH SomMotB Cent 2	0.027	0.124718	0.55297
RH SomMotA 10	LH DorsAttnA TempOcc 2	0.042	-0.0395836	0.50111
RH SomMotA 10	LH SalVentAttnA FrMed 2	0.043	0.109166	0.526121
RH SomMotA 10	LH SalVentAttnB Ins 1	0.039	-0.0648528	0.530463
RH SomMotA 10	LH LimbicA TempPole 3	0.001	-0.0802372	0.930734
RH SomMotA 10	LH ContA IPS 1	0.043	-0.0576847	0.491987
RH SomMotA 10	LH ContA PFClv 1	0.04	-0.0777765	0.543791
RH SomMotA 10	LH ContB PFClv 2	0.049	-0.0581716	0.527992
RH SomMotA 10	LH ContC pCun 1	0.041	-0.0635001	0.520334
RH SomMotA 10	LH DefaultA PFCm 2	0.035	-0.0613193	0.503637
RH SomMotA 10	LH DefaultC IPL 1	0.02	-0.0814952	0.62766
RH SomMotA 10	LH DefaultC PHC 1	0.037	-0.0583029	0.535419
RH SomMotA 10	RH SomMotA 1	0.044	0.100798	0.49152
RH SomMotA 10	RH SomMotA 4	0.011	0.169736	0.657811
RH SomMotA 10	RH SomMotA 6	0.005	0.195215	0.794327
RH SomMotA 10	RH SomMotA 8	0.041	0.134697	0.556454
RH SomMotA 11	LH VisCent ExStr 2	0.02	-0.0597966	0.604672
RH SomMotA 11	LH VisCent Striate 1	0.042	-0.0348943	0.527416
RH SomMotA 11	LH SomMotA 4	0.024	0.118131	0.551401
RH SomMotA 11	LH DorsAttnA TempOcc 2	0.049	-0.0370553	0.48939
RH SomMotA 11	LH DorsAttnA SPL 1	0.019	-0.0613703	0.571573
RH SomMotA 11	LH DorsAttnB PostC 4	0.04	-0.103983	0.5103
RH SomMotA 11	LH SalVentAttnB IPL 1	0.02	-0.0667252	0.602103
RH SomMotA 11	LH SalVentAttnB Ins 1	0.04	-0.0631924	0.525185
RH SomMotA 11	LH LimbicB OFC 1	0.043	-0.0751718	0.489363
RH SomMotA 11	LH LimbicA TempPole 3	0.039	-0.078166	0.550591
RH SomMotA 11	LH LimbicA TempPole 4	0.043	-0.0633568	0.468593
RH SomMotA 11	LH ContA Temp 1	0.029	-0.0557936	0.558544
RH SomMotA 11	LH ContA IPS 1	0.003	-0.0999129	0.793175
RH SomMotA 11	LH ContA IPS 2	0.049	-0.0506126	0.476393
RH SomMotA 11	LH ContA PFClv 1	0.011	-0.0717088	0.647127
RH SomMotA 11	LH ContA Cingm 1	0.03	-0.069651	0.553605
RH SomMotA 11	LH ContC pCun 2	0	-0.155739	0.886628
RH SomMotA 11	LH DefaultA pCunPCC 1	0.013	-0.0621118	0.660798
RH SomMotA 11	LH DefaultA pCunPCC 3	0	-0.119392	0.878166
RH SomMotA 11	LH DefaultA PFCm 3	0.022	-0.0589652	0.593269
RH SomMotA 11	LH DefaultC IPL 1	0.006	-0.0920365	0.781606
RH SomMotA 11	RH SomMotA 6	0.019	0.163244	0.699438
RH SomMotB Aud 1	LH VisCent Striate 1	0.04	-0.0343473	0.519872
RH SomMotB Aud 1	LH DorsAttnA TempOcc 1	0.029	-0.0757636	0.550302
RH SomMotB Aud 1	LH DorsAttnA SPL 1	0.023	-0.077635	0.629774
RH SomMotB Aud 1	LH SalVentAttnA FrOper 2	0.03	-0.0970749	0.55972
RH SomMotB Aud 1	LH SalVentAttnB PFCl 1	0.035	-0.083532	0.549953
RH SomMotB Aud 1	LH SalVentAttnB Ins 1	0.031	-0.092429	0.568281
RH SomMotB Aud 1	LH SalVentAttnB PFCmp 1	0.004	-0.109015	0.674216
RH SomMotB Aud 1	LH ContA IPS 1	0.002	-0.086102	0.781063
RH SomMotB Aud 1	LH ContA PFClv 1	0.001	-0.124158	0.922809
RH SomMotB Aud 1	LH ContA PFCl 1	0.018	-0.0641866	0.628201
RH SomMotB Aud 1	LH ContB PFClv 1	0.006	-0.0725606	0.699248
RH SomMotB Aud 1	LH ContB PFClv 2	0.015	-0.0851439	0.623635
RH SomMotB Aud 1	LH DefaultA pCunPCC 3	0.004	-0.113475	0.78139
RH SomMotB Aud 1	LH DefaultA PFCm 2	0.018	-0.0961225	0.65379
RH SomMotB Aud 1	LH DefaultA PFCm 3	0.011	-0.104695	0.678696
RH SomMotB Aud 1	LH DefaultB PFCd 1	0.014	-0.0967567	0.685267
RH SomMotB Aud 1	LH DefaultB PFCd 3	0.049	-0.0653546	0.469872
RH SomMotB Aud 1	LH DefaultB PFCv 2	0.016	-0.0672959	0.64041
RH SomMotB Aud 1	LH DefaultC IPL 1	0.01	-0.0942499	0.709614
RH SomMotB Aud 2	LH VisCent ExStr 2	0.044	-0.0440581	0.49127
RH SomMotB Aud 2	LH VisCent Striate 1	0.032	-0.0300307	0.522025
RH SomMotB Aud 2	LH VisCent ExStr 5	0.009	-0.0536183	0.73982
RH SomMotB Aud 2	LH VisPeri ExStrSup 2	0.033	-0.0600809	0.548721
RH SomMotB Aud 2	LH SomMotA 3	0.022	0.0945169	0.548228
RH SomMotB Aud 2	LH DorsAttnA TempOcc 1	0.014	-0.0661536	0.639002
RH SomMotB Aud 2	LH DorsAttnA TempOcc 2	0.006	-0.0476313	0.712633
RH SomMotB Aud 2	LH DorsAttnA SPL 1	0.02	-0.0642233	0.58215
RH SomMotB Aud 2	LH SalVentAttnB Ins 1	0.039	-0.0826389	0.520558
RH SomMotB Aud 2	LH ContA IPS 1	0.002	-0.0845003	0.771118
RH SomMotB Aud 2	LH ContA PFClv 1	0.005	-0.111506	0.799954
RH SomMotB Aud 2	LH ContA PFCl 1	0.041	-0.0629245	0.564561
RH SomMotB Aud 2	LH ContB IPL 1	0.026	-0.064078	0.529662
RH SomMotB Aud 2	LH ContB PFClv 1	0.021	-0.0719215	0.618688
RH SomMotB Aud 2	LH ContB PFClv 2	0.031	-0.0691682	0.546198
RH SomMotB Aud 2	LH DefaultA pCunPCC 3	0.03	-0.0719926	0.56602
RH SomMotB Aud 2	LH DefaultA PFCm 2	0.03	-0.0767126	0.609768
RH SomMotB Aud 2	LH DefaultA PFCm 3	0.015	-0.092674	0.665094
RH SomMotB Aud 2	LH DefaultB PFCd 3	0.024	-0.0720442	0.518276
RH SomMotB Aud 2	LH DefaultB PFCv 2	0.023	-0.0641719	0.61446
RH SomMotB Aud 2	LH DefaultC IPL 1	0.004	-0.0823645	0.780236
RH SomMotB Aud 2	RH VisCent ExStr 2	0.039	-0.0657327	0.558993
RH SomMotB Aud 2	RH VisCent ExStr 3	0.036	-0.0427596	0.56202
RH SomMotB S2 1	LH VisCent Striate 1	0.04	-0.0295756	0.535042
RH SomMotB S2 1	LH SalVentAttnA FrOper 1	0.043	0.0878211	0.503936
RH SomMotB S2 1	LH ContA PFClv 1	0.02	-0.0721227	0.594266
RH SomMotB S2 1	LH TempPar 1	0.036	0.0716102	0.495887
RH SomMotB S2 2	LH VisCent ExStr 1	0.032	-0.0289662	0.531997
RH SomMotB S2 2	LH VisCent Striate 1	0.012	-0.0390572	0.739413
RH SomMotB S2 2	LH DorsAttnA TempOcc 2	0.037	-0.036308	0.576041
RH SomMotB S2 2	LH DorsAttnA SPL 1	0.049	-0.0553211	0.48766
RH SomMotB S2 2	LH SalVentAttnB PFCl 1	0.017	-0.0908694	0.618496
RH SomMotB S2 2	LH SalVentAttnB Ins 1	0.049	-0.076925	0.468327
RH SomMotB S2 2	LH ContA IPS 1	0.006	-0.0665882	0.793358
RH SomMotB S2 2	LH ContA PFClv 1	0.003	-0.102809	0.791544
RH SomMotB S2 2	LH ContA PFCl 1	0.045	-0.0554116	0.477621
RH SomMotB S2 2	LH ContB IPL 1	0.015	-0.0611794	0.641136
RH SomMotB S2 2	LH ContB PFClv 1	0.019	-0.0628716	0.630774
RH SomMotB S2 2	LH ContB PFClv 2	0.019	-0.0887191	0.659193
RH SomMotB S2 2	LH ContC pCun 1	0.024	-0.082452	0.602867
RH SomMotB S2 2	LH ContC pCun 2	0.027	-0.0892161	0.547913
RH SomMotB S2 2	LH DefaultA pCunPCC 3	0.006	-0.101436	0.796709
RH SomMotB S2 2	LH DefaultA PFCm 3	0.02	-0.0860398	0.609902
RH SomMotB S2 2	LH DefaultB PFCd 3	0.045	-0.0610156	0.478086
RH SomMotB S2 4	LH SalVentAttnB Ins 1	0.027	-0.075991	0.577428
RH SomMotB S2 4	LH ContA PFClv 1	0.048	-0.0656215	0.483229
RH SomMotB Cent 1	LH SomMotA 6	0.027	0.111468	0.593431
RH SomMotB Cent 1	LH SomMotA 8	0.024	0.132849	0.600206
RH SomMotB Cent 1	LH SomMotB Cent 1	0.047	0.109527	0.503756
RH SomMotB Cent 1	LH ContB PFClv 2	0.048	-0.0542916	0.470951
RH SomMotB Cent 1	RH SomMotA 2	0.021	0.116794	0.616404
RH SomMotB Cent 1	RH SomMotA 3	0.045	0.102781	0.491676
RH SomMotB Cent 1	RH SomMotA 4	0.037	0.113898	0.54637
RH SomMotB Cent 1	RH SomMotA 6	0.031	0.111907	0.547325
RH SomMotB Cent 1	RH SomMotA 10	0.043	0.111278	0.54543
RH SomMotB Cent 1	RH SomMotB S2 1	0.011	0.107997	0.659974
RH DorsAttnA TempOcc 1	LH VisPeri ExStrSup 2	0.03	-0.0800191	0.553518
RH DorsAttnA TempOcc 1	LH SomMotA 1	0.034	-0.0534725	0.569123
RH DorsAttnA TempOcc 1	LH SomMotA 5	0.014	-0.0689013	0.633626
RH DorsAttnA TempOcc 1	LH SomMotA 7	0.025	-0.0758881	0.583434
RH DorsAttnA TempOcc 1	LH SomMotA 8	0.03	-0.0647386	0.546713
RH DorsAttnA TempOcc 1	LH SomMotB Aud 1	0.044	-0.0614493	0.548568
RH DorsAttnA TempOcc 1	LH DorsAttnA ParOcc 1	0.047	-0.0905535	0.507263
RH DorsAttnA TempOcc 1	LH DorsAttnA SPL 3	0.048	-0.0834519	0.471704
RH DorsAttnA TempOcc 1	LH DorsAttnB FEF 1	0.033	-0.0556426	0.495584
RH DorsAttnA TempOcc 1	LH LimbicA TempPole 4	0.018	-0.0788282	0.637569
RH DorsAttnA TempOcc 1	LH ContA Temp 1	0.041	-0.103327	0.546949
RH DorsAttnA TempOcc 1	LH ContA PFCd 1	0.016	-0.0707456	0.694199
RH DorsAttnA TempOcc 1	LH DefaultC Rsp 1	0.013	0.0806763	0.682259
RH DorsAttnA TempOcc 1	RH VisCent ExStr 4	0.039	-0.0933888	0.498297
RH DorsAttnA TempOcc 1	RH VisPeri ExStrInf 1	0.034	-0.0721785	0.547202
RH DorsAttnA TempOcc 1	RH SomMotA 4	0.046	-0.0696261	0.547168
RH DorsAttnA TempOcc 1	RH SomMotA 6	0.017	-0.0612121	0.636522
RH DorsAttnA TempOcc 1	RH SomMotA 8	0.029	-0.0554895	0.550646
RH DorsAttnA TempOcc 1	RH SomMotB Aud 1	0.045	-0.0618098	0.521708
RH DorsAttnA ParOcc 1	LH VisCent ExStr 2	0.031	-0.0713401	0.49449
RH DorsAttnA ParOcc 1	LH VisCent Striate 1	0.041	-0.0492499	0.522053
RH DorsAttnA ParOcc 1	LH VisPeri ExStrInf 2	0.048	0.0774688	0.48658
RH DorsAttnA ParOcc 1	LH SomMotB Aud 1	0.039	-0.0808005	0.524439
RH DorsAttnA ParOcc 1	RH VisCent ExStr 3	0.022	-0.0692886	0.565665
RH DorsAttnA SPL 1	LH SomMotA 1	0.017	-0.0615816	0.608856
RH DorsAttnA SPL 1	LH SomMotA 2	0.008	-0.0550835	0.668211
RH DorsAttnA SPL 1	LH SomMotA 3	0.026	-0.0484463	0.544091
RH DorsAttnA SPL 1	LH SomMotA 5	0.031	-0.0455847	0.51904
RH DorsAttnA SPL 1	LH SomMotA 7	0.02	-0.07554	0.633792
RH DorsAttnA SPL 1	LH SomMotA 8	0.028	-0.048226	0.557986
RH DorsAttnA SPL 1	LH SomMotB Aud 1	0.015	-0.0698977	0.636836
RH DorsAttnA SPL 1	LH SomMotB Aud 2	0.012	-0.0742303	0.644805
RH DorsAttnA SPL 1	LH SomMotB S2 2	0.029	-0.0599375	0.577054
RH DorsAttnA SPL 1	LH SomMotB S2 3	0.026	-0.0609604	0.572306
RH DorsAttnA SPL 1	LH SomMotB Cent 1	0.031	-0.051315	0.553291
RH DorsAttnA SPL 1	LH DorsAttnB PostC 3	0.035	-0.0697191	0.56139
RH DorsAttnA SPL 1	LH DorsAttnB FEF 1	0.048	-0.0606508	0.498548
RH DorsAttnA SPL 1	LH ContA PFCd 1	0.014	-0.0698476	0.66351
RH DorsAttnA SPL 1	LH ContB IPL 1	0.018	-0.060576	0.667769
RH DorsAttnA SPL 1	RH VisCent ExStr 1	0.003	0.128552	0.776648
RH DorsAttnA SPL 1	RH VisCent ExStr 4	0.041	0.106258	0.541629
RH DorsAttnA SPL 1	RH VisPeri ExStrSup 3	0.009	-0.126678	0.719965
RH DorsAttnA SPL 1	RH SomMotA 3	0.021	-0.0631795	0.581667
RH DorsAttnA SPL 1	RH SomMotA 4	0.01	-0.0669937	0.697375
RH DorsAttnA SPL 1	RH SomMotA 6	0.015	-0.0477053	0.636527
RH DorsAttnA SPL 1	RH SomMotA 8	0.027	-0.0461065	0.531142
RH DorsAttnA SPL 1	RH SomMotA 11	0.028	-0.0464171	0.596517
RH DorsAttnA SPL 1	RH SomMotB Aud 2	0.015	-0.0657502	0.616835
RH DorsAttnA SPL 2	LH VisCent ExStr 2	0.006	-0.109069	0.769295
RH DorsAttnA SPL 2	LH SomMotA 1	0.035	-0.0729437	0.543158
RH DorsAttnA SPL 2	LH SomMotA 3	0.014	-0.0821244	0.584801
RH DorsAttnA SPL 2	LH SomMotA 4	0.021	-0.0715033	0.633957
RH DorsAttnA SPL 2	LH SomMotA 6	0.005	-0.0878548	0.726037
RH DorsAttnA SPL 2	LH SomMotA 7	0.004	-0.124849	0.988729
RH DorsAttnA SPL 2	LH SomMotA 8	0.006	-0.117943	0.738702
RH DorsAttnA SPL 2	LH SomMotB Aud 1	0.009	-0.100657	0.677521
RH DorsAttnA SPL 2	LH SomMotB Aud 2	0.012	-0.0996467	0.699103
RH DorsAttnA SPL 2	LH SomMotB S2 1	0.043	-0.0616379	0.498126
RH DorsAttnA SPL 2	LH SomMotB S2 2	0.004	-0.11061	0.76185
RH DorsAttnA SPL 2	LH DorsAttnA SPL 3	0.006	-0.13462	0.760202
RH DorsAttnA SPL 2	LH DorsAttnB PostC 1	0.011	-0.0799603	0.66984
RH DorsAttnA SPL 2	LH DorsAttnB FEF 1	0.039	-0.0769235	0.512216
RH DorsAttnA SPL 2	LH SalVentAttnA FrMed 2	0.025	-0.0856943	0.590552
RH DorsAttnA SPL 2	LH LimbicA TempPole 1	0.023	-0.0932078	0.576624
RH DorsAttnA SPL 2	LH LimbicA TempPole 2	0.029	-0.0675094	0.533461
RH DorsAttnA SPL 2	LH LimbicA TempPole 3	0.006	-0.10107	0.731636
RH DorsAttnA SPL 2	LH LimbicA TempPole 4	0.027	-0.0783077	0.567215
RH DorsAttnA SPL 2	LH ContA Temp 1	0.031	-0.090675	0.580427
RH DorsAttnA SPL 2	LH ContA IPS 2	0.045	-0.0710799	0.468587
RH DorsAttnA SPL 2	LH ContA PFCd 1	0.045	-0.0715637	0.521513
RH DorsAttnA SPL 2	LH ContA PFClv 1	0.022	-0.0774731	0.570226
RH DorsAttnA SPL 2	LH ContB PFClv 1	0.016	-0.0657907	0.586065
RH DorsAttnA SPL 2	LH ContC pCun 2	0.031	-0.115006	0.550664
RH DorsAttnA SPL 2	LH DefaultA PFCm 2	0.024	-0.0706763	0.595906
RH DorsAttnA SPL 2	LH DefaultB Temp 1	0.044	-0.0858341	0.514237
RH DorsAttnA SPL 2	LH DefaultB PFCd 2	0.033	-0.0605575	0.50813
RH DorsAttnA SPL 2	LH DefaultC IPL 1	0.021	-0.106387	0.6142
RH DorsAttnA SPL 2	RH SomMotA 3	0.032	-0.0710662	0.536519
RH DorsAttnA SPL 2	RH SomMotA 4	0.003	-0.117371	0.812733
RH DorsAttnA SPL 2	RH SomMotA 5	0.033	-0.0887337	0.613868
RH DorsAttnA SPL 2	RH SomMotA 6	0.008	-0.0720048	0.694235
RH DorsAttnA SPL 2	RH SomMotA 8	0.004	-0.0816951	0.748034
RH DorsAttnA SPL 2	RH SomMotA 10	0.002	-0.102122	0.85015
RH DorsAttnA SPL 2	RH SomMotA 11	0.001	-0.123222	0.89547
RH DorsAttnA SPL 2	RH SomMotB Aud 1	0.032	-0.0761105	0.593557
RH DorsAttnA SPL 2	RH SomMotB Aud 2	0.03	-0.0714825	0.574504
RH DorsAttnA SPL 2	RH SomMotB S2 2	0.047	-0.0595261	0.505324
RH DorsAttnA SPL 2	RH DorsAttnA TempOcc 1	0.041	-0.0880548	0.519766
RH DorsAttnA SPL 2	RH DorsAttnA ParOcc 1	0.031	-0.0814443	0.555535
RH DorsAttnA SPL 2	RH DorsAttnA SPL 1	0.014	-0.112584	0.60928
RH DorsAttnA SPL 3	LH SomMotA 7	0.03	-0.0784039	0.56018
RH DorsAttnA SPL 3	LH SomMotA 8	0.028	-0.0861368	0.566815
RH DorsAttnA SPL 3	LH SomMotB Aud 1	0.014	-0.089742	0.652248
RH DorsAttnA SPL 3	LH SomMotB Aud 2	0.005	-0.099818	0.680862
RH DorsAttnA SPL 3	LH LimbicA TempPole 4	0.013	-0.0713154	0.669715
RH DorsAttnA SPL 3	LH ContC pCun 1	0.04	-0.0685986	0.524818
RH DorsAttnA SPL 3	LH DefaultA pCunPCC 3	0.023	-0.0918042	0.616448
RH DorsAttnA SPL 3	RH VisCent ExStr 1	0.044	0.0853671	0.484479
RH DorsAttnA SPL 3	RH VisCent ExStr 5	0.043	0.0827423	0.505877
RH DorsAttnA SPL 3	RH SomMotA 11	0.032	-0.0759859	0.547556
RH DorsAttnA SPL 3	RH SomMotB Aud 1	0.029	-0.0897392	0.599797
RH DorsAttnA SPL 3	RH SomMotB Aud 2	0.023	-0.0787401	0.598616
RH DorsAttnA SPL 4	LH DefaultC Rsp 1	0.049	0.0669205	0.487255
RH DorsAttnA SPL 4	RH VisCent ExStr 3	0.029	-0.0879703	0.553006
RH DorsAttnA SPL 4	RH DorsAttnA SPL 3	0.035	0.103793	0.538462
RH DorsAttnB PostC 2	LH VisCent Striate 1	0.023	-0.0501296	0.601421
RH DorsAttnB PostC 2	LH DorsAttnA TempOcc 1	0.046	-0.068948	0.509434
RH DorsAttnB PostC 2	LH ContA PFClv 1	0.031	-0.0722299	0.562971
RH DorsAttnB PostC 2	LH ContB PFClv 1	0.042	-0.0436219	0.494821
RH DorsAttnB PostC 2	LH ContB PFClv 2	0.022	-0.0686694	0.61445
RH DorsAttnB PostC 2	LH DefaultA PFCm 3	0.041	-0.0598958	0.497084
RH DorsAttnB PostC 2	LH DefaultB PFCd 1	0.023	-0.0810523	0.600521
RH DorsAttnB PostC 2	RH DorsAttnA SPL 1	0.038	-0.0663103	0.538322
RH DorsAttnB PostC 3	LH VisCent ExStr 2	0.012	-0.0805669	0.705034
RH DorsAttnB PostC 3	LH VisCent Striate 1	0.031	-0.0539248	0.543916
RH DorsAttnB PostC 3	LH VisCent ExStr 5	0.036	-0.0553246	0.538509
RH DorsAttnB PostC 3	LH SomMotA 7	0.014	-0.142691	0.648125
RH DorsAttnB PostC 3	LH SomMotB Aud 1	0.008	-0.129817	0.707486
RH DorsAttnB PostC 3	LH SomMotB Aud 2	0.041	-0.117509	0.563559
RH DorsAttnB PostC 3	LH SomMotB Aud 3	0.035	-0.101911	0.538644
RH DorsAttnB PostC 3	LH SomMotB S2 3	0.023	-0.112135	0.593973
RH DorsAttnB PostC 3	LH DorsAttnA TempOcc 2	0.027	-0.0584899	0.563764
RH DorsAttnB PostC 3	LH DorsAttnA ParOcc 1	0.025	-0.0980382	0.597221
RH DorsAttnB PostC 3	LH SalVentAttnA Ins 1	0.047	-0.0815837	0.469892
RH DorsAttnB PostC 3	LH SalVentAttnA ParMed 1	0.019	-0.140961	0.638304
RH DorsAttnB PostC 3	LH SalVentAttnB Ins 1	0.014	-0.0992376	0.64442
RH DorsAttnB PostC 3	LH LimbicA TempPole 1	0.029	-0.0694478	0.575714
RH DorsAttnB PostC 3	LH LimbicA TempPole 3	0.034	-0.0631277	0.55663
RH DorsAttnB PostC 3	LH LimbicA TempPole 4	0.008	-0.0775993	0.679318
RH DorsAttnB PostC 3	LH ContA IPS 1	0.038	-0.086011	0.528732
RH DorsAttnB PostC 3	LH ContA PFClv 1	0.013	-0.0859657	0.706053
RH DorsAttnB PostC 3	LH ContB PFClv 1	0.014	-0.0731146	0.672299
RH DorsAttnB PostC 3	LH ContC pCun 1	0.004	-0.128198	0.719871
RH DorsAttnB PostC 3	LH DefaultA pCunPCC 3	0.012	-0.122114	0.669022
RH DorsAttnB PostC 3	LH DefaultA PFCm 3	0.049	-0.0590201	0.495057
RH DorsAttnB PostC 3	LH DefaultB PFCv 1	0.037	-0.0613443	0.511606
RH DorsAttnB PostC 3	LH DefaultC IPL 1	0.012	-0.108538	0.678018
RH DorsAttnB PostC 3	RH VisCent ExStr 3	0.028	-0.070982	0.58637
RH DorsAttnB PostC 3	RH VisCent ExStr 4	0.045	-0.0655747	0.477247
RH DorsAttnB PostC 3	RH SomMotA 8	0.047	-0.084441	0.492046
RH DorsAttnB PostC 3	RH SomMotA 11	0.049	-0.0985922	0.480855
RH DorsAttnB PostC 3	RH SomMotB Aud 1	0.047	-0.0907269	0.508857
RH DorsAttnB PostC 3	RH SomMotB S2 1	0.023	-0.0897281	0.557104
RH DorsAttnB PostC 3	RH SomMotB S2 2	0.049	-0.0851947	0.518866
RH DorsAttnB PostC 3	RH DorsAttnA ParOcc 1	0.048	-0.091466	0.505749
RH DorsAttnB PostC 3	RH DorsAttnA SPL 1	0.038	-0.0772476	0.513713
RH DorsAttnB PostC 4	LH VisCent ExStr 2	0	-0.0997354	1.00148
RH DorsAttnB PostC 4	LH VisCent Striate 1	0.044	-0.0403747	0.504645
RH DorsAttnB PostC 4	LH DorsAttnA TempOcc 2	0.006	-0.0562288	0.701373
RH DorsAttnB PostC 4	LH DorsAttnA SPL 1	0.011	-0.0912458	0.710729
RH DorsAttnB PostC 4	LH DorsAttnA SPL 3	0.049	-0.0773396	0.468573
RH DorsAttnB PostC 4	LH DorsAttnB PostC 4	0.041	-0.104865	0.525635
RH DorsAttnB PostC 4	LH SalVentAttnB IPL 1	0.004	-0.103033	0.687968
RH DorsAttnB PostC 4	LH SalVentAttnB Ins 1	0.004	-0.0991177	0.776313
RH DorsAttnB PostC 4	LH SalVentAttnB PFCmp 1	0.021	-0.0821585	0.600827
RH DorsAttnB PostC 4	LH LimbicB OFC 1	0.021	-0.0747858	0.579242
RH DorsAttnB PostC 4	LH LimbicA TempPole 1	0.037	-0.0718467	0.505738
RH DorsAttnB PostC 4	LH LimbicA TempPole 4	0.032	-0.0638111	0.523305
RH DorsAttnB PostC 4	LH ContA Temp 1	0.019	-0.0698509	0.596399
RH DorsAttnB PostC 4	LH ContA IPS 1	0.002	-0.101565	0.840271
RH DorsAttnB PostC 4	LH ContA IPS 3	0.038	-0.0907628	0.563185
RH DorsAttnB PostC 4	LH ContA PFClv 1	0	-0.102209	0.979158
RH DorsAttnB PostC 4	LH ContA PFCl 1	0.033	-0.0407259	0.56265
RH DorsAttnB PostC 4	LH ContA PFCl 2	0.004	-0.0858563	0.76481
RH DorsAttnB PostC 4	LH ContA PFCl 3	0.018	-0.0816255	0.616958
RH DorsAttnB PostC 4	LH ContB IPL 1	0.03	-0.0641992	0.567154
RH DorsAttnB PostC 4	LH ContB PFCl 1	0.029	-0.0410619	0.519911
RH DorsAttnB PostC 4	LH ContB PFClv 1	0.001	-0.0905811	0.965125
RH DorsAttnB PostC 4	LH ContB PFClv 2	0.018	-0.0701358	0.656113
RH DorsAttnB PostC 4	LH ContC pCun 1	0.002	-0.122665	0.877736
RH DorsAttnB PostC 4	LH ContC pCun 2	0.01	-0.160054	0.706106
RH DorsAttnB PostC 4	LH ContC Cingp 1	0.038	-0.0560292	0.489071
RH DorsAttnB PostC 4	LH DefaultA IPL 1	0.017	-0.0713571	0.7167
RH DorsAttnB PostC 4	LH DefaultA pCunPCC 1	0.017	-0.0806785	0.631931
RH DorsAttnB PostC 4	LH DefaultA pCunPCC 2	0.037	-0.0672448	0.545069
RH DorsAttnB PostC 4	LH DefaultA pCunPCC 3	0.002	-0.13758	0.841233
RH DorsAttnB PostC 4	LH DefaultA PFCm 2	0.004	-0.0913711	0.781528
RH DorsAttnB PostC 4	LH DefaultA PFCm 3	0.021	-0.0793997	0.652686
RH DorsAttnB PostC 4	LH DefaultB IPL 1	0.049	-0.0442021	0.492712
RH DorsAttnB PostC 4	LH DefaultB PFCd 2	0.016	-0.0629207	0.642735
RH DorsAttnB PostC 4	LH DefaultB PFCd 3	0.017	-0.066881	0.621161
RH DorsAttnB PostC 4	LH DefaultB PFCv 1	0.026	-0.061601	0.561209
RH DorsAttnB PostC 4	LH DefaultB PFCv 2	0.005	-0.0673363	0.745521
RH DorsAttnB PostC 4	LH DefaultC IPL 1	0.001	-0.128469	0.960052
RH DorsAttnB PostC 4	RH DorsAttnA SPL 2	0.019	-0.107875	0.619757
RH DorsAttnB FEF 1	LH VisCent ExStr 2	0.009	-0.076439	0.65194
RH DorsAttnB FEF 1	LH DorsAttnA ParOcc 1	0.046	-0.0640614	0.469148
RH DorsAttnB FEF 1	LH SalVentAttnB Ins 1	0.049	-0.0838743	0.513296
RH DorsAttnB FEF 1	LH SalVentAttnB PFCmp 1	0.038	-0.0721236	0.500838
RH DorsAttnB FEF 1	LH ContA PFClv 1	0.037	-0.0646047	0.559048
RH DorsAttnB FEF 1	LH ContB PFClv 1	0.034	-0.0518824	0.503555
RH DorsAttnB FEF 1	LH ContC pCun 1	0.043	-0.0631002	0.482349
RH DorsAttnB FEF 1	LH DefaultA pCunPCC 3	0.037	-0.0651364	0.549102
RH DorsAttnB FEF 1	LH DefaultB PFCv 1	0.044	-0.0688576	0.477758
RH DorsAttnB FEF 1	RH DorsAttnA TempOcc 1	0.041	-0.0739238	0.524554
RH DorsAttnB FEF 1	RH DorsAttnA SPL 1	0.044	-0.0731087	0.527445
RH SalVentAttnA ParOper 1	LH SomMotB Aud 1	0.014	-0.119171	0.644573
RH SalVentAttnA ParOper 1	LH SomMotB Aud 2	0.026	-0.124913	0.607553
RH SalVentAttnA ParOper 1	LH ContC pCun 2	0.043	-0.103557	0.541072
RH SalVentAttnA ParOper 1	LH DefaultA pCunPCC 3	0.017	-0.0950191	0.605731
RH SalVentAttnA ParOper 1	LH DefaultB PFCd 1	0.026	-0.0824028	0.581165
RH SalVentAttnA ParOper 1	RH DorsAttnB PostC 3	0.005	-0.137325	0.756087
RH SalVentAttnA PrC 1	LH SomMotA 1	0.039	-0.0809096	0.497374
RH SalVentAttnA PrC 1	LH SomMotB Aud 1	0.014	-0.102069	0.714168
RH SalVentAttnA PrC 1	LH SomMotB Aud 2	0.024	-0.0905804	0.612392
RH SalVentAttnA PrC 1	LH SomMotB S2 1	0.047	-0.0661471	0.489679
RH SalVentAttnA PrC 1	LH SomMotB S2 3	0.034	-0.0839274	0.564578
RH SalVentAttnA PrC 1	LH LimbicA TempPole 4	0.028	-0.0622797	0.570862
RH SalVentAttnA PrC 1	LH DefaultA pCunPCC 3	0.032	-0.0713966	0.566005
RH SalVentAttnA PrC 1	RH VisCent ExStr 1	0.027	0.0724715	0.538128
RH SalVentAttnA PrC 1	RH SomMotB Aud 1	0.006	-0.112586	0.671785
RH SalVentAttnA PrC 1	RH SomMotB Aud 2	0.009	-0.114611	0.713736
RH SalVentAttnA PrC 1	RH SomMotB S2 2	0.032	-0.0715928	0.513984
RH SalVentAttnA Ins 1	LH SomMotA 6	0.039	-0.0622903	0.52894
RH SalVentAttnA Ins 1	LH DorsAttnA TempOcc 1	0.018	-0.077723	0.618413
RH SalVentAttnA Ins 1	LH DorsAttnA SPL 1	0.04	-0.0545252	0.507274
RH SalVentAttnA Ins 1	LH DorsAttnB PostC 1	0.014	-0.0821872	0.64956
RH SalVentAttnA Ins 1	LH ContA Temp 1	0.027	-0.0682974	0.572731
RH SalVentAttnA Ins 1	LH ContA IPS 1	0.011	-0.079688	0.743828
RH SalVentAttnA Ins 1	LH ContA IPS 2	0.042	-0.0596227	0.498888
RH SalVentAttnA Ins 1	LH ContA IPS 3	0.015	-0.0845898	0.667541
RH SalVentAttnA Ins 1	LH ContB PFClv 1	0.011	-0.0660341	0.666513
RH SalVentAttnA Ins 1	LH ContC pCun 1	0.016	-0.0756216	0.673498
RH SalVentAttnA Ins 1	LH ContC pCun 2	0.024	-0.0823193	0.587142
RH SalVentAttnA Ins 1	LH DefaultA IPL 1	0.032	-0.0555074	0.533634
RH SalVentAttnA Ins 1	LH DefaultA pCunPCC 3	0.016	-0.0747649	0.617638
RH SalVentAttnA Ins 1	LH DefaultA PFCm 2	0.049	-0.0599943	0.495424
RH SalVentAttnA Ins 1	LH DefaultC IPL 1	0.012	-0.0692808	0.615346
RH SalVentAttnA Ins 1	RH VisCent ExStr 2	0.012	-0.0782246	0.666087
RH SalVentAttnA Ins 1	RH SomMotA 4	0.029	-0.0792161	0.587499
RH SalVentAttnA Ins 1	RH SomMotA 5	0.036	-0.0616073	0.523704
RH SalVentAttnA Ins 1	RH SomMotA 7	0	-0.116205	0.971295
RH SalVentAttnA Ins 1	RH SomMotA 8	0.023	-0.0748917	0.58224
RH SalVentAttnA Ins 1	RH DorsAttnA SPL 2	0.013	-0.0954365	0.665176
RH SalVentAttnA Ins 1	RH DorsAttnA SPL 3	0.023	-0.0752161	0.578556
RH SalVentAttnA Ins 1	RH DorsAttnB PostC 3	0.039	-0.0675913	0.508528
RH SalVentAttnA Ins 1	RH SalVentAttnA PrC 1	0.034	-0.0804177	0.580532
RH SalVentAttnA Ins 2	LH VisCent ExStr 5	0.028	-0.0442999	0.589906
RH SalVentAttnA Ins 2	LH SomMotA 5	0.037	-0.0800222	0.535591
RH SalVentAttnA Ins 2	LH SomMotA 7	0.022	-0.100124	0.588192
RH SalVentAttnA Ins 2	LH SomMotB Aud 1	0.025	-0.107935	0.592127
RH SalVentAttnA Ins 2	LH SomMotB Aud 2	0.033	-0.114997	0.589119
RH SalVentAttnA Ins 2	LH DorsAttnA TempOcc 1	0.041	-0.0772077	0.513462
RH SalVentAttnA Ins 2	LH DorsAttnA SPL 1	0.031	-0.0714092	0.556178
RH SalVentAttnA Ins 2	LH DorsAttnA SPL 2	0.047	-0.0749955	0.489866
RH SalVentAttnA Ins 2	LH DorsAttnB PostC 4	0.019	-0.110961	0.655049
RH SalVentAttnA Ins 2	LH DorsAttnB FEF 1	0.014	-0.0983497	0.655916
RH SalVentAttnA Ins 2	LH SalVentAttnA ParMed 1	0.024	-0.1091	0.623416
RH SalVentAttnA Ins 2	LH SalVentAttnB PFCl 1	0.03	-0.0918467	0.588943
RH SalVentAttnA Ins 2	LH SalVentAttnB PFCmp 1	0.036	-0.0911332	0.506682
RH SalVentAttnA Ins 2	LH ContA IPS 1	0.013	-0.0854991	0.685976
RH SalVentAttnA Ins 2	LH ContA PFClv 1	0.033	-0.0775892	0.545113
RH SalVentAttnA Ins 2	LH ContB IPL 1	0.025	-0.067269	0.576006
RH SalVentAttnA Ins 2	LH ContB PFClv 1	0.034	-0.0659259	0.538751
RH SalVentAttnA Ins 2	LH ContB PFClv 2	0.03	-0.0843943	0.576398
RH SalVentAttnA Ins 2	LH ContC pCun 1	0.016	-0.0983641	0.680854
RH SalVentAttnA Ins 2	LH ContC pCun 2	0.001	-0.141601	0.807018
RH SalVentAttnA Ins 2	LH DefaultA IPL 1	0.031	-0.0658652	0.552458
RH SalVentAttnA Ins 2	LH DefaultA pCunPCC 3	0	-0.142989	1.04845
RH SalVentAttnA Ins 2	LH DefaultA PFCm 2	0.041	-0.0606798	0.474478
RH SalVentAttnA Ins 2	LH DefaultA PFCm 3	0.012	-0.105427	0.679269
RH SalVentAttnA Ins 2	LH DefaultB PFCd 1	0.037	-0.0754471	0.537609
RH SalVentAttnA Ins 2	LH DefaultC IPL 1	0.008	-0.0915697	0.693495
RH SalVentAttnA Ins 2	RH VisCent ExStr 2	0.023	-0.0775248	0.594739
RH SalVentAttnA Ins 2	RH VisPeri ExStrSup 2	0.036	-0.0811316	0.478147
RH SalVentAttnA Ins 2	RH SomMotA 4	0.022	-0.0977341	0.580864
RH SalVentAttnA Ins 2	RH SomMotA 8	0.043	-0.0788133	0.526176
RH SalVentAttnA Ins 2	RH DorsAttnA SPL 2	0.018	-0.0995663	0.637
RH SalVentAttnA Ins 2	RH DorsAttnA SPL 3	0.023	-0.0964076	0.597213
RH SalVentAttnA Ins 2	RH DorsAttnB PostC 3	0.005	-0.141185	0.812087
RH SalVentAttnA Ins 2	RH DorsAttnB PostC 4	0.009	-0.105613	0.633853
RH SalVentAttnA Ins 2	RH DorsAttnB FEF 1	0.024	-0.120247	0.623335
RH SalVentAttnA Ins 2	RH SalVentAttnA PrC 1	0.007	-0.111863	0.698189
RH SalVentAttnA FrOper 1	LH VisPeri ExStrInf 2	0.026	0.0782828	0.59036
RH SalVentAttnA FrOper 1	LH SomMotA 6	0.022	-0.101357	0.626951
RH SalVentAttnA FrOper 1	LH SomMotA 7	0.014	-0.0957736	0.582739
RH SalVentAttnA FrOper 1	LH SomMotB Aud 1	0.039	-0.100976	0.5178
RH SalVentAttnA FrOper 1	LH DorsAttnB PostC 4	0.046	-0.0820729	0.501458
RH SalVentAttnA FrOper 1	LH ContA IPS 1	0.04	-0.0603289	0.543534
RH SalVentAttnA FrOper 1	LH ContC pCun 1	0.02	-0.0910261	0.608259
RH SalVentAttnA FrOper 1	LH ContC pCun 2	0.043	-0.0893674	0.519999
RH SalVentAttnA FrOper 1	LH DefaultA pCunPCC 3	0.012	-0.0905058	0.736091
RH SalVentAttnA FrOper 1	RH SomMotA 8	0.035	-0.0887374	0.53914
RH SalVentAttnA FrOper 1	RH DorsAttnA SPL 2	0.035	-0.0775044	0.578372
RH SalVentAttnA FrOper 1	RH DorsAttnB PostC 3	0.003	-0.136394	0.825933
RH SalVentAttnA FrOper 1	RH DorsAttnB FEF 1	0.031	-0.104158	0.570105
RH SalVentAttnA FrMed 1	LH VisPeri ExStrInf 2	0.032	0.0685649	0.54495
RH SalVentAttnA FrMed 1	LH SomMotB Aud 1	0.013	-0.12489	0.652296
RH SalVentAttnA FrMed 1	LH SomMotB Aud 2	0.031	-0.114254	0.547217
RH SalVentAttnA FrMed 1	LH SalVentAttnB PFCl 1	0.023	-0.105382	0.591489
RH SalVentAttnA FrMed 1	LH ContA PFClv 1	0.04	-0.0795583	0.516663
RH SalVentAttnA FrMed 1	LH ContB PFClv 1	0.013	-0.061426	0.633899
RH SalVentAttnA FrMed 1	LH ContB PFClv 2	0.023	-0.0893468	0.614011
RH SalVentAttnA FrMed 1	LH DefaultA pCunPCC 3	0.013	-0.104171	0.640993
RH SalVentAttnA FrMed 1	LH DefaultB PFCd 1	0.035	-0.0905693	0.589566
RH SalVentAttnA FrMed 1	RH SomMotB Aud 2	0.027	-0.113628	0.571372
RH SalVentAttnA FrMed 1	RH DorsAttnB PostC 3	0.007	-0.148204	0.736707
RH SalVentAttnA FrMed 1	RH DorsAttnB PostC 4	0.045	-0.109401	0.543979
RH SalVentAttnA FrMed 1	RH SalVentAttnA Ins 2	0.022	-0.114467	0.588201
RH SalVentAttnA ParMed 1	LH LimbicA TempPole 3	0.037	-0.0541193	0.546475
RH SalVentAttnA ParMed 1	LH ContB PFClv 1	0.04	-0.0458594	0.488474
RH SalVentAttnA ParMed 1	LH DefaultC Rsp 1	0.048	0.0810458	0.523199
RH SalVentAttnA ParMed 2	LH SomMotA 7	0.018	-0.12244	0.657999
RH SalVentAttnA ParMed 2	LH SomMotB Aud 1	0.024	-0.113372	0.583714
RH SalVentAttnA ParMed 2	LH SomMotB Aud 2	0.015	-0.144425	0.689233
RH SalVentAttnA ParMed 2	LH SomMotB S2 3	0.039	-0.102468	0.566178
RH SalVentAttnA ParMed 2	LH SalVentAttnB Ins 1	0.031	-0.0939105	0.527678
RH SalVentAttnA ParMed 2	LH ContB PFClv 1	0.017	-0.0585914	0.644885
RH SalVentAttnA ParMed 2	LH DefaultA PFCm 3	0.038	-0.0694335	0.484792
RH SalVentAttnA ParMed 2	RH SomMotA 4	0.04	-0.085824	0.512985
RH SalVentAttnA ParMed 2	RH SomMotA 5	0.022	-0.116282	0.590826
RH SalVentAttnA ParMed 2	RH SomMotA 6	0.015	-0.0965972	0.691002
RH SalVentAttnA ParMed 2	RH SomMotA 7	0.046	-0.0890815	0.471046
RH SalVentAttnA ParMed 2	RH SomMotA 8	0.019	-0.110274	0.614473
RH SalVentAttnA ParMed 2	RH SomMotA 11	0.007	-0.11338	0.656182
RH SalVentAttnA ParMed 2	RH SomMotB Aud 1	0.048	-0.116302	0.558327
RH SalVentAttnA ParMed 2	RH SomMotB Aud 2	0.024	-0.106084	0.611151
RH SalVentAttnA ParMed 2	RH DorsAttnB PostC 4	0.049	-0.109437	0.494914
RH SalVentAttnA ParMed 2	RH SalVentAttnA Ins 2	0.017	-0.125666	0.636682
RH SalVentAttnA FrMed 2	LH SomMotB Aud 1	0.003	-0.154821	0.827513
RH SalVentAttnA FrMed 2	LH SomMotB Aud 2	0.042	-0.105494	0.507851
RH SalVentAttnA FrMed 2	LH LimbicA TempPole 3	0.013	-0.0568031	0.697762
RH SalVentAttnA FrMed 2	LH ContC pCun 1	0.015	-0.087855	0.626878
RH SalVentAttnA FrMed 2	LH ContC pCun 2	0.026	-0.111019	0.570697
RH SalVentAttnA FrMed 2	LH DefaultA pCunPCC 2	0.044	-0.0711504	0.483274
RH SalVentAttnA FrMed 2	LH DefaultA pCunPCC 3	0.005	-0.108938	0.749926
RH SalVentAttnA FrMed 2	RH DorsAttnB PostC 3	0.018	-0.13324	0.633344
RH SalVentAttnA FrMed 2	RH SalVentAttnA Ins 2	0.02	-0.112006	0.616303
RH SalVentAttnA FrMed 2	RH SalVentAttnA ParMed 2	0.025	-0.133937	0.59743
RH SalVentAttnB IPL 1	LH VisPeri ExStrInf 2	0.033	0.0581032	0.594898
RH SalVentAttnB IPL 1	LH SomMotA 6	0.043	-0.0421616	0.462243
RH SalVentAttnB IPL 1	LH SomMotA 7	0.028	-0.0578508	0.51282
RH SalVentAttnB IPL 1	LH SomMotA 8	0.043	-0.0605502	0.509055
RH SalVentAttnB IPL 1	LH SomMotB Aud 1	0.049	-0.0653431	0.493525
RH SalVentAttnB IPL 1	LH SomMotB Aud 2	0.02	-0.081191	0.604836
RH SalVentAttnB IPL 1	LH SomMotB S2 3	0.044	-0.06732	0.515524
RH SalVentAttnB IPL 1	LH SalVentAttnA FrMed 2	0.039	-0.0724079	0.54059
RH SalVentAttnB IPL 1	RH SomMotA 8	0.041	-0.0627318	0.511468
RH SalVentAttnB IPL 1	RH SalVentAttnA Ins 2	0.028	-0.105932	0.561108
RH SalVentAttnB PFClv 1	LH VisCent ExStr 1	0.02	0.0554973	0.62386
RH SalVentAttnB PFClv 1	LH VisPeri ExStrInf 1	0.033	0.0552679	0.526054
RH SalVentAttnB PFClv 1	LH VisPeri ExStrInf 2	0.049	0.0534531	0.519734
RH SalVentAttnB PFClv 1	LH SalVentAttnB PFCl 1	0.044	-0.0936663	0.516598
RH SalVentAttnB PFClv 1	LH ContB PFClv 2	0.034	-0.103136	0.569434
RH SalVentAttnB PFClv 1	RH VisCent ExStr 1	0.03	0.0640485	0.6014
RH SalVentAttnB PFClv 1	RH DorsAttnA SPL 4	0.015	0.0860344	0.642342
RH SalVentAttnB PFClv 1	RH DorsAttnB PostC 4	0.036	-0.0579375	0.523138
RH SalVentAttnB PFCl 1	LH SomMotA 7	0.03	-0.0792908	0.568021
RH SalVentAttnB PFCl 1	LH SomMotB Aud 1	0.024	-0.0839631	0.575281
RH SalVentAttnB PFCl 1	LH SomMotB Aud 2	0.027	-0.0884894	0.597414
RH SalVentAttnB PFCl 1	LH SomMotB S2 1	0.025	-0.0903425	0.55916
RH SalVentAttnB PFCl 1	LH SomMotB S2 3	0.029	-0.0909603	0.555448
RH SalVentAttnB PFCl 1	LH LimbicA TempPole 1	0.043	-0.0672351	0.53541
RH SalVentAttnB PFCl 1	LH LimbicA TempPole 3	0.038	-0.0575282	0.487469
RH SalVentAttnB PFCl 1	LH DefaultA pCunPCC 3	0.047	-0.0842343	0.510229
RH SalVentAttnB PFCl 1	LH DefaultA PFCm 3	0.041	-0.0760913	0.515014
RH SalVentAttnB PFCl 1	RH VisPeri ExStrSup 2	0.011	-0.109086	0.693151
RH SalVentAttnB PFCl 1	RH SomMotA 2	0.04	-0.0827537	0.530368
RH SalVentAttnB PFCl 1	RH SomMotA 4	0.002	-0.0986701	0.80263
RH SalVentAttnB PFCl 1	RH SomMotA 5	0.018	-0.090061	0.653501
RH SalVentAttnB PFCl 1	RH SomMotA 6	0.048	-0.0576364	0.511444
RH SalVentAttnB PFCl 1	RH SomMotB Aud 1	0.018	-0.10514	0.639121
RH SalVentAttnB PFCl 1	RH SomMotB Aud 2	0.049	-0.0723126	0.462045
RH SalVentAttnB PFCl 1	RH SomMotB S2 1	0.036	-0.069251	0.4817
RH SalVentAttnB PFCl 1	RH SomMotB S2 2	0.037	-0.0806779	0.516893
RH SalVentAttnB PFCl 1	RH SalVentAttnA Ins 2	0.01	-0.117704	0.723548
RH SalVentAttnB PFCl 1	RH SalVentAttnA FrOper 1	0.037	-0.0915893	0.539711
RH SalVentAttnB PFCl 1	RH SalVentAttnA FrMed 1	0.029	-0.106715	0.575892
RH SalVentAttnB Ins 1	LH DefaultB PFCv 4	0.025	0.0839694	0.571589
RH SalVentAttnB Ins 1	RH VisPeri ExStrInf 2	0.012	0.0635582	0.698686
RH SalVentAttnB Ins 1	RH SalVentAttnA Ins 1	0.018	0.100723	0.647844
RH SalVentAttnB Ins 2	LH SomMotA 6	0.014	-0.0756917	0.658832
RH SalVentAttnB Ins 2	LH SomMotB Aud 1	0.021	-0.0827394	0.538559
RH SalVentAttnB Ins 2	LH DorsAttnB PostC 4	0.024	-0.0707094	0.629712
RH SalVentAttnB Ins 2	LH SalVentAttnA FrMed 2	0.011	-0.0923478	0.661878
RH SalVentAttnB Ins 2	LH ContC pCun 2	0.029	-0.073462	0.561493
RH SalVentAttnB Ins 2	LH DefaultA pCunPCC 3	0.01	-0.0870871	0.752066
RH SalVentAttnB Ins 2	LH DefaultA PFCm 2	0.047	-0.0573257	0.540175
RH SalVentAttnB Ins 2	RH VisCent ExStr 1	0.049	0.0507305	0.518477
RH SalVentAttnB Ins 2	RH SomMotA 4	0.027	-0.0589097	0.590892
RH SalVentAttnB Ins 2	RH SomMotA 9	0.04	-0.0568968	0.523215
RH SalVentAttnB Ins 2	RH SomMotA 10	0.049	-0.0581372	0.491453
RH SalVentAttnB Ins 2	RH DorsAttnB PostC 3	0.031	-0.074871	0.541308
RH SalVentAttnB Ins 2	RH DorsAttnB PostC 4	0.027	-0.0762052	0.625122
RH SalVentAttnB Ins 2	RH SalVentAttnA ParMed 2	0.043	-0.0870478	0.538518
RH SalVentAttnB Ins 2	RH SalVentAttnB Ins 1	0.022	0.100809	0.572447
RH SalVentAttnB PFCmp 1	LH VisCent ExStr 1	0.039	0.0433261	0.534573
RH SalVentAttnB PFCmp 1	LH VisPeri ExStrInf 2	0.007	0.0855756	0.783459
RH SalVentAttnB PFCmp 1	LH SomMotB Aud 1	0.018	-0.0969481	0.601598
RH SalVentAttnB PFCmp 1	LH SomMotB Aud 2	0.022	-0.0996124	0.61981
RH SalVentAttnB PFCmp 1	LH DefaultA PFCm 3	0.038	-0.102451	0.558497
RH SalVentAttnB PFCmp 1	LH DefaultB PFCd 1	0.037	-0.0927199	0.566621
RH SalVentAttnB PFCmp 1	RH DorsAttnB PostC 4	0.032	-0.0838347	0.534824
RH SalVentAttnB PFCmp 1	RH SalVentAttnA Ins 2	0.04	-0.0908675	0.497701
RH SalVentAttnB PFCmp 1	RH SalVentAttnB PFCl 1	0.036	-0.0922118	0.556275
RH LimbicB OFC 1	LH VisCent ExStr 2	0.026	-0.0657481	0.59218
RH LimbicB OFC 1	LH VisCent Striate 1	0.036	-0.0285385	0.54274
RH LimbicB OFC 1	LH VisCent ExStr 5	0.019	-0.0364223	0.572257
RH LimbicB OFC 1	LH SomMotB Aud 2	0.043	-0.0549775	0.485715
RH LimbicB OFC 1	LH DorsAttnA TempOcc 1	0.037	-0.0736736	0.546632
RH LimbicB OFC 1	LH DorsAttnA TempOcc 2	0.03	-0.0480283	0.632171
RH LimbicB OFC 1	LH DorsAttnB PostC 1	0.044	-0.0657436	0.497785
RH LimbicB OFC 1	LH DorsAttnB PostC 4	0.043	-0.0661086	0.533425
RH LimbicB OFC 1	LH SalVentAttnA FrOper 2	0.042	-0.0541565	0.475901
RH LimbicB OFC 1	LH SalVentAttnB PFCmp 1	0.032	-0.0587986	0.495123
RH LimbicB OFC 1	LH LimbicB OFC 2	0.031	-0.163266	0.577199
RH LimbicB OFC 1	LH ContA Cingm 1	0.044	-0.053443	0.492304
RH LimbicB OFC 1	LH ContB IPL 1	0.018	-0.049212	0.591736
RH LimbicB OFC 1	LH ContB PFClv 1	0.003	-0.100898	0.874653
RH LimbicB OFC 1	LH DefaultA PFCm 2	0.001	-0.111625	0.810494
RH LimbicB OFC 1	LH DefaultA PFCm 3	0.014	-0.0833723	0.676478
RH LimbicB OFC 1	LH DefaultB PFCd 1	0.021	-0.0687006	0.592404
RH LimbicB OFC 1	LH DefaultB PFCd 2	0.002	-0.0888525	0.776298
RH LimbicB OFC 1	LH DefaultB PFCd 4	0.044	-0.0590487	0.531574
RH LimbicB OFC 1	RH VisCent ExStr 2	0.006	-0.067767	0.718876
RH LimbicB OFC 1	RH VisCent ExStr 3	0.018	-0.0439852	0.584529
RH LimbicB OFC 1	RH SomMotA 5	0.049	-0.0738216	0.493827
RH LimbicB OFC 1	RH SomMotA 7	0.012	-0.0950422	0.645698
RH LimbicB OFC 1	RH DorsAttnA SPL 1	0.043	-0.0399196	0.507264
RH LimbicB OFC 2	LH SomMotB Aud 2	0.035	-0.0728221	0.542687
RH LimbicB OFC 2	LH SomMotB S2 3	0.045	-0.0629913	0.533171
RH LimbicB OFC 2	LH ContA IPS 1	0.024	-0.0664862	0.611066
RH LimbicB OFC 2	LH ContA PFClv 1	0.048	-0.0581489	0.50556
RH LimbicB OFC 2	LH ContB PFClv 1	0.013	-0.0850933	0.678732
RH LimbicB OFC 2	LH DefaultA pCunPCC 3	0.032	-0.0660298	0.51389
RH LimbicB OFC 2	LH DefaultA PFCm 3	0.044	-0.067043	0.494054
RH LimbicB OFC 2	LH DefaultC IPL 1	0.049	-0.0535846	0.493972
RH LimbicB OFC 2	RH VisCent ExStr 2	0.043	-0.053503	0.521588
RH LimbicB OFC 2	RH SomMotA 4	0.048	-0.0640867	0.479407
RH LimbicB OFC 2	RH SalVentAttnB Ins 1	0.031	0.0927432	0.553796
RH LimbicB OFC 3	LH VisCent Striate 1	0.007	-0.0387022	0.741125
RH LimbicB OFC 3	LH VisCent ExStr 5	0.003	-0.0439198	0.693494
RH LimbicB OFC 3	LH SomMotB Aud 2	0.046	-0.0668897	0.505005
RH LimbicB OFC 3	LH DorsAttnA TempOcc 1	0.018	-0.0629171	0.616053
RH LimbicB OFC 3	LH DorsAttnA TempOcc 2	0.024	-0.0353225	0.570606
RH LimbicB OFC 3	LH DorsAttnB PostC 4	0.015	-0.0750475	0.611992
RH LimbicB OFC 3	LH ContB PFClv 1	0.027	-0.0681341	0.554821
RH LimbicB OFC 3	LH DefaultB PFCd 3	0.017	-0.0877144	0.582541
RH LimbicB OFC 3	LH DefaultB PFCv 3	0.029	-0.0771086	0.55195
RH LimbicB OFC 3	RH VisCent ExStr 2	0.027	-0.0550683	0.565545
RH LimbicB OFC 3	RH VisCent Striate 1	0.049	-0.0270544	0.473173
RH LimbicB OFC 3	RH VisPeri ExStrInf 2	0.033	-0.0740391	0.580395
RH LimbicB OFC 3	RH SomMotA 5	0.047	-0.0615231	0.486524
RH LimbicB OFC 3	RH SomMotA 7	0.019	-0.0769663	0.609272
RH LimbicB OFC 3	RH DorsAttnA SPL 2	0.032	-0.0629405	0.563856
RH LimbicB OFC 3	RH SalVentAttnA PrC 1	0.046	-0.0570698	0.525057
RH LimbicB OFC 3	RH SalVentAttnA Ins 1	0.04	-0.0855777	0.550838
RH LimbicB OFC 3	RH SalVentAttnA FrMed 2	0.028	-0.06243	0.568925
RH LimbicB OFC 4	LH VisCent Striate 1	0.046	-0.0267086	0.500018
RH LimbicB OFC 4	LH VisPeri ExStrInf 1	0.042	-0.0567503	0.551821
RH LimbicB OFC 4	LH SomMotA 7	0.035	-0.0567243	0.523623
RH LimbicB OFC 4	LH SomMotB S2 3	0.015	-0.0699257	0.676078
RH LimbicB OFC 4	LH DorsAttnB PostC 1	0.013	-0.057961	0.665557
RH LimbicB OFC 4	LH LimbicA TempPole 1	0.015	-0.0898456	0.716309
RH LimbicB OFC 4	LH LimbicA TempPole 4	0.012	-0.0664603	0.671244
RH LimbicB OFC 4	RH SomMotA 6	0.015	-0.0602777	0.586751
RH LimbicB OFC 4	RH SomMotA 7	0.017	-0.062504	0.600291
RH LimbicB OFC 4	RH SomMotB S2 4	0.047	-0.051946	0.519984
RH LimbicB OFC 4	RH SalVentAttnA ParOper 1	0.048	-0.059329	0.525731
RH LimbicB OFC 4	RH SalVentAttnA FrMed 1	0.049	-0.0518935	0.464574
RH LimbicB OFC 4	RH SalVentAttnA FrMed 2	0.047	-0.0641671	0.54213
RH LimbicB OFC 4	RH SalVentAttnB Ins 2	0.027	-0.0731638	0.590849
RH LimbicA TempPole 1	LH SomMotA 1	0.002	-0.0961583	0.901259
RH LimbicA TempPole 1	LH SomMotA 3	0.027	-0.0805776	0.547338
RH LimbicA TempPole 1	LH SomMotA 4	0.032	-0.0686588	0.529534
RH LimbicA TempPole 1	LH SomMotA 5	0.03	-0.0641891	0.581437
RH LimbicA TempPole 1	LH SomMotA 6	0.02	-0.0740932	0.627267
RH LimbicA TempPole 1	LH SomMotA 7	0.006	-0.0922177	0.777673
RH LimbicA TempPole 1	LH SomMotA 8	0.018	-0.0927489	0.569105
RH LimbicA TempPole 1	LH SomMotB Aud 1	0.044	-0.0768879	0.511007
RH LimbicA TempPole 1	LH SomMotB Aud 2	0.02	-0.0909225	0.640443
RH LimbicA TempPole 1	LH SomMotB S2 2	0.018	-0.0840656	0.628397
RH LimbicA TempPole 1	LH SomMotB S2 3	0.039	-0.0688114	0.508637
RH LimbicA TempPole 1	LH DorsAttnB PostC 4	0.016	-0.100392	0.651852
RH LimbicA TempPole 1	LH DorsAttnB FEF 1	0.029	-0.073794	0.549761
RH LimbicA TempPole 1	LH SalVentAttnA ParOper 1	0.044	-0.0550019	0.505636
RH LimbicA TempPole 1	LH SalVentAttnB PFCl 1	0.04	-0.0616958	0.492918
RH LimbicA TempPole 1	LH LimbicA TempPole 1	0.019	-0.163085	0.595587
RH LimbicA TempPole 1	LH LimbicA TempPole 4	0.005	-0.139607	0.72465
RH LimbicA TempPole 1	LH ContA IPS 1	0	-0.105287	0.831901
RH LimbicA TempPole 1	LH ContA IPS 3	0.022	-0.0683844	0.600821
RH LimbicA TempPole 1	LH ContA PFCd 1	0.038	-0.0665231	0.526593
RH LimbicA TempPole 1	LH ContA PFClv 1	0.047	-0.0613837	0.517604
RH LimbicA TempPole 1	LH ContA PFCl 2	0.025	-0.0644816	0.545153
RH LimbicA TempPole 1	LH ContB IPL 1	0.034	-0.0643985	0.535095
RH LimbicA TempPole 1	LH ContB PFCl 1	0.036	-0.0492224	0.54662
RH LimbicA TempPole 1	LH ContB PFClv 1	0.008	-0.090059	0.705901
RH LimbicA TempPole 1	LH ContC pCun 1	0.029	-0.0627594	0.607062
RH LimbicA TempPole 1	LH ContC pCun 2	0.022	-0.0961891	0.557242
RH LimbicA TempPole 1	LH DefaultA IPL 1	0.034	-0.0652951	0.522466
RH LimbicA TempPole 1	LH DefaultA pCunPCC 3	0.003	-0.12143	0.86856
RH LimbicA TempPole 1	LH DefaultA PFCm 2	0.043	-0.0765661	0.537405
RH LimbicA TempPole 1	LH DefaultB Temp 2	0.045	-0.0777216	0.462655
RH LimbicA TempPole 1	LH DefaultB PFCd 4	0.048	-0.0824866	0.511618
RH LimbicA TempPole 1	LH DefaultC IPL 1	0.01	-0.0851386	0.661187
RH LimbicA TempPole 1	LH TempPar 2	0.026	-0.0713672	0.641114
RH LimbicA TempPole 1	RH VisCent ExStr 2	0.003	-0.102534	0.842927
RH LimbicA TempPole 1	RH VisCent ExStr 3	0.021	-0.0461278	0.587835
RH LimbicA TempPole 1	RH VisPeri ExStrSup 2	0.03	-0.087697	0.563844
RH LimbicA TempPole 1	RH SomMotA 4	0.023	-0.093358	0.593688
RH LimbicA TempPole 1	RH SomMotA 5	0.049	-0.085278	0.537521
RH LimbicA TempPole 1	RH SomMotA 6	0.046	-0.0538918	0.490707
RH LimbicA TempPole 1	RH SomMotA 7	0.012	-0.0837547	0.659433
RH LimbicA TempPole 1	RH SomMotA 11	0.014	-0.0957042	0.576768
RH LimbicA TempPole 1	RH SomMotB Aud 1	0.034	-0.0964179	0.570355
RH LimbicA TempPole 1	RH DorsAttnA SPL 2	0.022	-0.105967	0.584981
RH LimbicA TempPole 1	RH DorsAttnB PostC 3	0.017	-0.0895064	0.594376
RH LimbicA TempPole 1	RH DorsAttnB PostC 4	0.03	-0.0873729	0.539808
RH LimbicA TempPole 1	RH DorsAttnB FEF 1	0.039	-0.0785737	0.519549
RH LimbicA TempPole 1	RH SalVentAttnA ParMed 1	0.041	-0.0640034	0.519266
RH LimbicA TempPole 2	LH VisCent Striate 1	0.012	-0.0409907	0.660905
RH LimbicA TempPole 2	LH VisPeri ExStrInf 1	0.048	-0.0841984	0.477582
RH LimbicA TempPole 2	LH VisPeri ExStrSup 1	0.045	-0.0648459	0.504164
RH LimbicA TempPole 2	LH SomMotA 5	0.035	-0.0514562	0.550389
RH LimbicA TempPole 2	LH SomMotA 6	0.037	-0.0521914	0.502475
RH LimbicA TempPole 2	LH SomMotA 7	0.01	-0.0796525	0.648875
RH LimbicA TempPole 2	LH DorsAttnA TempOcc 1	0.034	-0.0810176	0.51884
RH LimbicA TempPole 2	LH DorsAttnB PostC 4	0.035	-0.0808317	0.522242
RH LimbicA TempPole 2	LH SalVentAttnB PFCl 1	0.031	-0.0682559	0.547592
RH LimbicA TempPole 2	LH LimbicA TempPole 4	0.008	-0.125786	0.726943
RH LimbicA TempPole 2	LH ContA IPS 1	0.04	-0.0774836	0.540303
RH LimbicA TempPole 2	LH ContA IPS 3	0.035	-0.055394	0.533617
RH LimbicA TempPole 2	LH ContA PFClv 1	0.044	-0.0575222	0.552608
RH LimbicA TempPole 2	LH ContA PFCl 2	0.049	-0.0545113	0.50858
RH LimbicA TempPole 2	LH ContB PFClv 1	0.044	-0.063955	0.483806
RH LimbicA TempPole 2	LH DefaultA pCunPCC 3	0.028	-0.0886165	0.595536
RH LimbicA TempPole 2	LH DefaultA PFCm 2	0.022	-0.0751769	0.552591
RH LimbicA TempPole 2	LH DefaultB PFCd 2	0.018	-0.0738744	0.622055
RH LimbicA TempPole 2	LH DefaultB PFCd 3	0.044	-0.0690973	0.522454
RH LimbicA TempPole 2	RH VisCent ExStr 2	0.025	-0.0683528	0.550756
RH LimbicA TempPole 2	RH VisPeri StriCal 1	0.017	-0.0510204	0.619026
RH LimbicA TempPole 2	RH VisPeri ExStrSup 2	0.026	-0.0903138	0.616534
RH LimbicA TempPole 2	RH SomMotA 7	0.048	-0.0664844	0.508181
RH LimbicA TempPole 2	RH SomMotA 8	0.037	-0.0580331	0.534914
RH LimbicA TempPole 2	RH DorsAttnA SPL 2	0.028	-0.0945872	0.531098
RH LimbicA TempPole 2	RH SalVentAttnB IPL 1	0.043	-0.0695452	0.534991
RH LimbicA TempPole 2	RH LimbicA TempPole 1	0.018	-0.185059	0.657992
RH LimbicA TempPole 3	LH VisCent ExStr 2	0.029	-0.0632777	0.533716
RH LimbicA TempPole 3	LH VisCent Striate 1	0.034	-0.0307236	0.538631
RH LimbicA TempPole 3	LH VisPeri ExStrSup 1	0.044	-0.0665966	0.504321
RH LimbicA TempPole 3	LH VisPeri ExStrSup 2	0.044	-0.0502001	0.513366
RH LimbicA TempPole 3	LH SomMotA 1	0.003	-0.0898315	0.838088
RH LimbicA TempPole 3	LH SomMotA 3	0.008	-0.0783589	0.665023
RH LimbicA TempPole 3	LH SomMotA 4	0.003	-0.082266	0.777688
RH LimbicA TempPole 3	LH SomMotA 5	0.011	-0.0585671	0.6389
RH LimbicA TempPole 3	LH SomMotA 6	0.01	-0.0744291	0.70872
RH LimbicA TempPole 3	LH SomMotA 7	0.002	-0.0945062	0.866934
RH LimbicA TempPole 3	LH SomMotA 8	0.037	-0.0685827	0.506302
RH LimbicA TempPole 3	LH SomMotB Aud 2	0.03	-0.0721891	0.591771
RH LimbicA TempPole 3	LH SomMotB S2 2	0.007	-0.093856	0.793322
RH LimbicA TempPole 3	LH SomMotB S2 3	0.021	-0.0762587	0.588646
RH LimbicA TempPole 3	LH SomMotB Cent 2	0.026	-0.0562364	0.587643
RH LimbicA TempPole 3	LH DorsAttnA TempOcc 1	0.003	-0.116979	0.800546
RH LimbicA TempPole 3	LH DorsAttnB PostC 1	0.03	-0.0544383	0.552202
RH LimbicA TempPole 3	LH DorsAttnB PostC 4	0.008	-0.0894733	0.665662
RH LimbicA TempPole 3	LH DorsAttnB FEF 1	0.048	-0.0607998	0.510534
RH LimbicA TempPole 3	LH SalVentAttnA FrMed 2	0.024	-0.0633387	0.578147
RH LimbicA TempPole 3	LH LimbicB OFC 2	0.032	-0.0775799	0.529071
RH LimbicA TempPole 3	LH LimbicA TempPole 1	0.014	-0.14541	0.656758
RH LimbicA TempPole 3	LH LimbicA TempPole 4	0.019	-0.106358	0.649791
RH LimbicA TempPole 3	LH ContA IPS 1	0.007	-0.0901925	0.751035
RH LimbicA TempPole 3	LH ContA IPS 3	0.035	-0.0558167	0.551294
RH LimbicA TempPole 3	LH ContA PFCd 1	0.01	-0.0711032	0.667454
RH LimbicA TempPole 3	LH ContA PFClv 1	0.024	-0.0614218	0.625981
RH LimbicA TempPole 3	LH ContA PFCl 1	0.035	-0.0485305	0.577129
RH LimbicA TempPole 3	LH ContA PFCl 2	0.037	-0.0599029	0.536941
RH LimbicA TempPole 3	LH ContA PFCl 3	0.015	-0.0655145	0.617428
RH LimbicA TempPole 3	LH ContB IPL 1	0.026	-0.0568011	0.557482
RH LimbicA TempPole 3	LH ContB PFCl 1	0.007	-0.0648396	0.75091
RH LimbicA TempPole 3	LH ContB PFClv 1	0.002	-0.0816726	0.804851
RH LimbicA TempPole 3	LH ContC pCun 2	0.02	-0.0922325	0.608971
RH LimbicA TempPole 3	LH DefaultA IPL 1	0.042	-0.0625761	0.529953
RH LimbicA TempPole 3	LH DefaultA PFCd 1	0.024	-0.0725523	0.620432
RH LimbicA TempPole 3	LH DefaultA pCunPCC 1	0.046	-0.0566382	0.476434
RH LimbicA TempPole 3	LH DefaultA pCunPCC 3	0.009	-0.087238	0.691976
RH LimbicA TempPole 3	LH DefaultA PFCm 2	0.009	-0.0952369	0.734785
RH LimbicA TempPole 3	LH DefaultB Temp 1	0.025	-0.131791	0.623352
RH LimbicA TempPole 3	LH DefaultB Temp 2	0.044	-0.0750459	0.511773
RH LimbicA TempPole 3	LH DefaultB Temp 3	0.047	-0.0926261	0.535979
RH LimbicA TempPole 3	LH DefaultB PFCd 2	0.049	-0.05564	0.502646
RH LimbicA TempPole 3	LH DefaultB PFCd 4	0.046	-0.0592838	0.477503
RH LimbicA TempPole 3	LH DefaultC IPL 1	0.016	-0.080363	0.637886
RH LimbicA TempPole 3	LH TempPar 1	0.049	-0.0696701	0.53176
RH LimbicA TempPole 3	RH VisCent ExStr 2	0.009	-0.0810845	0.688113
RH LimbicA TempPole 3	RH VisPeri StriCal 1	0.02	-0.0471228	0.588435
RH LimbicA TempPole 3	RH VisPeri ExStrSup 1	0.041	-0.076229	0.550236
RH LimbicA TempPole 3	RH VisPeri ExStrSup 2	0.023	-0.0835183	0.588853
RH LimbicA TempPole 3	RH SomMotA 3	0.036	-0.063725	0.546157
RH LimbicA TempPole 3	RH SomMotA 4	0.006	-0.106884	0.691154
RH LimbicA TempPole 3	RH SomMotA 6	0.01	-0.0725196	0.696401
RH LimbicA TempPole 3	RH SomMotA 7	0.01	-0.0843786	0.71788
RH LimbicA TempPole 3	RH SomMotA 8	0.028	-0.0651976	0.553543
RH LimbicA TempPole 3	RH SomMotA 10	0.015	-0.0647763	0.626741
RH LimbicA TempPole 3	RH SomMotA 11	0.019	-0.0841608	0.6246
RH LimbicA TempPole 3	RH SomMotB Aud 1	0.022	-0.0847162	0.591964
RH LimbicA TempPole 3	RH DorsAttnA SPL 2	0.008	-0.0989537	0.650519
RH LimbicA TempPole 3	RH DorsAttnA SPL 3	0.045	-0.0634179	0.48557
RH LimbicA TempPole 3	RH DorsAttnB PostC 3	0.007	-0.0896585	0.708647
RH LimbicA TempPole 3	RH DorsAttnB PostC 4	0.033	-0.0744053	0.559393
RH LimbicA TempPole 3	RH DorsAttnB FEF 1	0.004	-0.101381	0.65562
RH LimbicA TempPole 3	RH SalVentAttnA FrMed 1	0.045	-0.0563836	0.488312
RH LimbicA TempPole 3	RH SalVentAttnA FrMed 2	0.028	-0.0570613	0.562004
RH LimbicA TempPole 3	RH LimbicA TempPole 1	0.045	-0.123653	0.516031
RH LimbicA TempPole 3	RH LimbicA TempPole 2	0.014	-0.153943	0.643621
RH LimbicA TempPole 4	LH VisCent ExStr 2	0.047	-0.0795637	0.492209
RH LimbicA TempPole 4	LH SomMotA 2	0.022	-0.0387356	0.617939
RH LimbicA TempPole 4	LH SomMotA 5	0.044	-0.0397173	0.533179
RH LimbicA TempPole 4	LH SomMotA 6	0.038	-0.0349389	0.482507
RH LimbicA TempPole 4	LH SomMotA 7	0.008	-0.0701731	0.73674
RH LimbicA TempPole 4	LH SomMotB Aud 1	0.037	-0.0472602	0.504262
RH LimbicA TempPole 4	LH SomMotB Cent 1	0.04	-0.0406437	0.534492
RH LimbicA TempPole 4	LH LimbicB OFC 2	0.026	-0.0740684	0.544643
RH LimbicA TempPole 4	LH LimbicA TempPole 4	0.036	-0.0569282	0.539419
RH LimbicA TempPole 4	LH DefaultA pCunPCC 3	0.023	-0.044644	0.590698
RH LimbicA TempPole 4	LH DefaultA PFCm 2	0.028	-0.0556576	0.555753
RH LimbicA TempPole 4	LH DefaultB PFCd 2	0.029	-0.0605368	0.564211
RH LimbicA TempPole 4	RH SomMotA 4	0.005	-0.0855149	0.749526
RH LimbicA TempPole 4	RH SomMotA 6	0.002	-0.0626391	0.808665
RH LimbicA TempPole 4	RH SomMotA 7	0.01	-0.068447	0.666849
RH LimbicA TempPole 4	RH SomMotA 8	0.008	-0.0536963	0.710597
RH LimbicA TempPole 4	RH SomMotA 10	0.037	-0.0537908	0.564845
RH LimbicA TempPole 4	RH LimbicB OFC 3	0.031	-0.043562	0.519131
RH LimbicA TempPole 4	RH LimbicA TempPole 1	0.032	-0.0832519	0.523337
RH ContA IPS 1	LH VisCent ExStr 1	0.039	0.0726486	0.506609
RH ContA IPS 1	LH VisCent ExStr 3	0.029	0.0816593	0.581401
RH ContA IPS 1	LH VisCent ExStr 4	0.034	0.0868847	0.55077
RH ContA IPS 1	LH SomMotA 6	0.031	-0.0521349	0.543435
RH ContA IPS 1	LH SomMotA 7	0.005	-0.0848648	0.794918
RH ContA IPS 1	LH SomMotA 8	0.043	-0.0708128	0.551247
RH ContA IPS 1	LH SomMotB Aud 1	0.014	-0.0746321	0.617587
RH ContA IPS 1	LH SomMotB Aud 2	0.011	-0.0790018	0.650242
RH ContA IPS 1	LH SomMotB S2 2	0.017	-0.074815	0.65011
RH ContA IPS 1	LH DorsAttnB PostC 4	0.042	-0.0850148	0.542763
RH ContA IPS 1	LH SalVentAttnA FrMed 2	0.011	-0.0756114	0.658864
RH ContA IPS 1	LH LimbicA TempPole 1	0.012	-0.0949433	0.678984
RH ContA IPS 1	LH LimbicA TempPole 4	0.013	-0.0705107	0.672058
RH ContA IPS 1	LH ContB IPL 1	0.033	-0.0921244	0.570917
RH ContA IPS 1	LH ContB PFClv 1	0.013	-0.0789887	0.617536
RH ContA IPS 1	LH ContB PFClv 2	0.011	-0.0833027	0.66309
RH ContA IPS 1	LH DefaultA pCunPCC 3	0.028	-0.0960526	0.558218
RH ContA IPS 1	LH DefaultA PFCm 2	0.04	-0.0718298	0.557226
RH ContA IPS 1	LH DefaultB Temp 1	0.016	-0.100361	0.66407
RH ContA IPS 1	RH VisCent ExStr 1	0.023	0.0872775	0.570762
RH ContA IPS 1	RH VisPeri StriCal 1	0.033	0.0676307	0.529091
RH ContA IPS 1	RH SomMotA 3	0.035	-0.0637765	0.519181
RH ContA IPS 1	RH SomMotA 4	0.01	-0.0963692	0.704321
RH ContA IPS 1	RH SomMotA 11	0.003	-0.0968664	0.80266
RH ContA IPS 1	RH SomMotB Aud 1	0.019	-0.0860812	0.651155
RH ContA IPS 1	RH SomMotB Aud 2	0.003	-0.102935	0.811515
RH ContA IPS 1	RH SomMotB S2 2	0.019	-0.0663582	0.670166
RH ContA IPS 1	RH DorsAttnB PostC 4	0.011	-0.0897767	0.675666
RH ContA IPS 1	RH SalVentAttnA Ins 1	0.034	-0.0713998	0.593134
RH ContA IPS 1	RH SalVentAttnA Ins 2	0.007	-0.096921	0.725778
RH ContA IPS 1	RH SalVentAttnA FrOper 1	0.031	-0.0661568	0.550098
RH ContA IPS 1	RH LimbicB OFC 3	0.046	-0.0506877	0.474894
RH ContA IPS 1	RH LimbicA TempPole 1	0.008	-0.0967955	0.71897
RH ContA IPS 1	RH LimbicA TempPole 2	0.017	-0.0936881	0.61724
RH ContA IPS 1	RH LimbicA TempPole 3	0.013	-0.0763222	0.651017
RH ContA IPS 2	LH ContB PFClv 1	0.031	-0.0617961	0.56147
RH ContA IPS 2	LH DefaultA pCunPCC 3	0.044	-0.073916	0.497293
RH ContA IPS 2	LH DefaultA PFCm 3	0.019	-0.0807008	0.606908
RH ContA IPS 2	RH SalVentAttnA Ins 1	0.021	-0.0825807	0.625164
RH ContA PFCd 1	LH SalVentAttnB IPL 1	0.035	-0.0875513	0.550226
RH ContA PFCd 1	LH LimbicA TempPole 3	0.014	-0.0646786	0.663585
RH ContA PFCd 1	LH ContA PFClv 1	0.022	-0.0909336	0.5773
RH ContA PFCd 1	LH ContB IPL 1	0.013	-0.0713567	0.66421
RH ContA PFCd 1	LH ContB PFClv 1	0.009	-0.0875529	0.733469
RH ContA PFCd 1	LH ContB PFClv 2	0.025	-0.0966149	0.600252
RH ContA PFCd 1	LH ContC pCun 1	0.013	-0.101043	0.717174
RH ContA PFCd 1	LH DefaultA pCunPCC 3	0.006	-0.105989	0.696422
RH ContA PFCd 1	LH DefaultA PFCm 3	0.022	-0.0703511	0.585971
RH ContA PFCd 1	LH DefaultB PFCd 3	0.018	-0.0945109	0.626176
RH ContA PFCd 1	LH DefaultB PFCv 2	0.027	-0.0638368	0.542995
RH ContA PFCd 1	RH LimbicB OFC 3	0.029	-0.0733546	0.592346
RH ContA PFCd 1	RH LimbicA TempPole 2	0.042	-0.0536016	0.492397
RH ContA PFCd 1	RH LimbicA TempPole 3	0.018	-0.0722398	0.60339
RH ContA PFCl 1	LH VisCent ExStr 3	0.033	0.0561175	0.550079
RH ContA PFCl 1	LH VisPeri ExStrInf 2	0.01	0.0925852	0.736441
RH ContA PFCl 1	LH VisPeri StriCal 1	0.042	0.0657317	0.518611
RH ContA PFCl 1	LH SomMotA 7	0.036	-0.0736303	0.584686
RH ContA PFCl 1	LH SomMotA 8	0.031	-0.0742816	0.57142
RH ContA PFCl 1	RH VisCent ExStr 1	0.008	0.0861826	0.704285
RH ContA PFCl 1	RH VisPeri StriCal 1	0.016	0.0634678	0.616985
RH ContA PFCl 1	RH SomMotA 4	0.023	-0.079937	0.591836
RH ContA PFCl 1	RH DorsAttnB PostC 3	0.033	-0.0747614	0.526244
RH ContA PFCl 1	RH DorsAttnB PostC 4	0.008	-0.0936972	0.74546
RH ContA PFCl 1	RH DorsAttnB FEF 1	0.032	-0.0999384	0.560681
RH ContA PFCl 1	RH LimbicB OFC 4	0.032	-0.0666875	0.57561
RH ContA PFCl 2	LH VisCent ExStr 1	0.017	0.0806256	0.669397
RH ContA PFCl 2	LH VisCent Striate 1	0.03	0.0576444	0.583461
RH ContA PFCl 2	LH VisCent ExStr 3	0.003	0.0855734	0.827587
RH ContA PFCl 2	LH VisCent ExStr 4	0.026	0.0786942	0.594937
RH ContA PFCl 2	LH VisPeri ExStrInf 1	0.001	0.0949877	0.9108
RH ContA PFCl 2	LH VisPeri ExStrInf 2	0.003	0.0962948	0.822519
RH ContA PFCl 2	LH VisPeri StriCal 1	0.016	0.0789038	0.636823
RH ContA PFCl 2	LH SomMotA 6	0.046	-0.0496342	0.519274
RH ContA PFCl 2	LH SomMotA 7	0.027	-0.0717688	0.587593
RH ContA PFCl 2	LH SomMotA 8	0.034	-0.0647831	0.559717
RH ContA PFCl 2	LH SomMotB Aud 1	0.026	-0.0751546	0.573754
RH ContA PFCl 2	LH SomMotB Aud 2	0.031	-0.0738437	0.563132
RH ContA PFCl 2	LH SomMotB S2 3	0.044	-0.0714572	0.527366
RH ContA PFCl 2	LH ContA PFCd 1	0.016	-0.0732815	0.675308
RH ContA PFCl 2	LH ContC Cingp 1	0.043	0.0688224	0.510636
RH ContA PFCl 2	LH DefaultC PHC 1	0.038	0.0691048	0.570362
RH ContA PFCl 2	RH VisCent ExStr 1	0.001	0.111895	1.02073
RH ContA PFCl 2	RH VisCent Striate 1	0.034	0.0578413	0.539223
RH ContA PFCl 2	RH VisCent ExStr 4	0.009	0.0758755	0.7238
RH ContA PFCl 2	RH VisPeri StriCal 1	0.014	0.0772194	0.664871
RH ContA PFCl 2	RH SomMotA 4	0.027	-0.0611918	0.561204
RH ContA PFCl 2	RH SomMotA 8	0.035	-0.0525453	0.546631
RH ContA PFCl 2	RH SomMotB Aud 1	0.026	-0.0897221	0.593335
RH ContA PFCl 2	RH SomMotB Aud 2	0.048	-0.0687647	0.472861
RH ContA PFCl 2	RH DorsAttnB PostC 4	0.017	-0.065802	0.699505
RH ContA Cingm 1	LH VisCent ExStr 1	0.021	0.0575184	0.610885
RH ContA Cingm 1	LH VisCent ExStr 3	0.007	0.0709106	0.768268
RH ContA Cingm 1	LH VisPeri ExStrInf 2	0.016	0.0861022	0.655215
RH ContA Cingm 1	LH VisPeri StriCal 1	0.03	0.0775988	0.581891
RH ContA Cingm 1	LH SomMotA 7	0.017	-0.105453	0.618989
RH ContA Cingm 1	LH SomMotB Aud 1	0.015	-0.121209	0.699296
RH ContA Cingm 1	LH SomMotB Aud 2	0.019	-0.116811	0.616311
RH ContA Cingm 1	LH ContC Cingp 1	0.047	0.0682577	0.497815
RH ContA Cingm 1	RH VisPeri StriCal 1	0.006	0.0791754	0.772612
RH ContA Cingm 1	RH SomMotA 4	0.016	-0.110358	0.648282
RH ContA Cingm 1	RH SomMotA 8	0.049	-0.0726619	0.47217
RH ContA Cingm 1	RH SomMotA 11	0.017	-0.0898591	0.624517
RH ContA Cingm 1	RH SomMotB Aud 1	0.014	-0.124762	0.667613
RH ContA Cingm 1	RH SomMotB Aud 2	0.017	-0.118046	0.619986
RH ContA Cingm 1	RH DorsAttnB PostC 4	0.043	-0.086494	0.490471
RH ContA Cingm 1	RH SalVentAttnA Ins 2	0.047	-0.0872017	0.489799
RH ContB Temp 1	LH SomMotA 7	0.018	-0.0789523	0.65132
RH ContB Temp 1	LH SomMotB S2 2	0.029	-0.0745662	0.554252
RH ContB Temp 1	LH SomMotB S2 3	0.029	-0.0776622	0.556145
RH ContB Temp 1	LH DorsAttnB PostC 1	0.039	-0.0521769	0.526643
RH ContB Temp 1	LH ContA PFClv 1	0.031	-0.072296	0.570786
RH ContB Temp 1	LH DefaultC IPL 1	0.024	-0.0823816	0.598555
RH ContB Temp 1	RH SalVentAttnA FrMed 2	0.016	-0.0804517	0.658836
RH ContB Temp 2	LH VisCent ExStr 3	0.001	0.0742871	0.894926
RH ContB Temp 2	LH VisCent ExStr 4	0.049	0.0772325	0.548601
RH ContB Temp 2	LH SomMotA 7	0.003	-0.083718	0.848551
RH ContB Temp 2	RH VisCent Striate 1	0.042	0.0433246	0.479463
RH ContB Temp 2	RH VisCent ExStr 5	0.045	0.0575111	0.548972
RH ContB Temp 2	RH SomMotA 6	0.04	-0.0480597	0.459921
RH ContB Temp 2	RH SomMotB Aud 2	0.028	-0.0833698	0.590505
RH ContB Temp 2	RH DorsAttnB PostC 4	0.04	-0.0613318	0.508353
RH ContB Temp 2	RH SalVentAttnB PFClv 1	0.046	0.0838446	0.504994
RH ContB IPL 1	LH SomMotA 6	0.02	-0.0559204	0.635834
RH ContB IPL 1	LH SomMotA 7	0.006	-0.0755187	0.76277
RH ContB IPL 1	LH SomMotB Aud 1	0.013	-0.0756045	0.692243
RH ContB IPL 1	LH SomMotB Aud 2	0.007	-0.0819949	0.727802
RH ContB IPL 1	LH SomMotB S2 2	0.022	-0.0676058	0.578939
RH ContB IPL 1	LH SomMotB S2 3	0.002	-0.0884996	0.900955
RH ContB IPL 1	LH DorsAttnB PostC 1	0.018	-0.04682	0.591327
RH ContB IPL 1	LH DorsAttnB PostC 4	0.026	-0.0781657	0.604077
RH ContB IPL 1	LH DorsAttnB FEF 1	0.039	-0.0514251	0.533084
RH ContB IPL 1	LH SalVentAttnA FrOper 2	0.033	-0.0571321	0.54832
RH ContB IPL 1	LH SalVentAttnA FrMed 2	0.027	-0.0646773	0.584276
RH ContB IPL 1	LH LimbicA TempPole 1	0	-0.0952171	0.813041
RH ContB IPL 1	LH LimbicA TempPole 3	0.044	-0.0602505	0.525103
RH ContB IPL 1	LH LimbicA TempPole 4	0.019	-0.0710096	0.647242
RH ContB IPL 1	LH ContA IPS 3	0.048	-0.047588	0.476125
RH ContB IPL 1	LH ContA PFClv 1	0.009	-0.0996475	0.727757
RH ContB IPL 1	LH DefaultA IPL 1	0.01	-0.122228	0.733542
RH ContB IPL 1	LH DefaultA pCunPCC 2	0.018	-0.0833956	0.616204
RH ContB IPL 1	LH DefaultB Temp 1	0.024	-0.0896028	0.601158
RH ContB IPL 1	LH DefaultC IPL 1	0.038	-0.0834641	0.531394
RH ContB IPL 1	RH VisCent ExStr 2	0.032	-0.0450776	0.527845
RH ContB IPL 1	RH VisPeri ExStrSup 2	0.008	-0.0929478	0.756343
RH ContB IPL 1	RH SomMotA 3	0.034	-0.0654147	0.595711
RH ContB IPL 1	RH SomMotA 4	0.006	-0.0890999	0.66118
RH ContB IPL 1	RH SomMotA 5	0.003	-0.0899721	0.751427
RH ContB IPL 1	RH SomMotA 11	0.034	-0.0842929	0.603265
RH ContB IPL 1	RH SomMotB Aud 1	0.015	-0.0780078	0.635183
RH ContB IPL 1	RH SomMotB Aud 2	0.02	-0.0798259	0.666377
RH ContB IPL 1	RH DorsAttnA SPL 3	0.045	-0.0576667	0.491621
RH ContB IPL 1	RH DorsAttnB PostC 4	0.011	-0.0837632	0.668746
RH ContB IPL 1	RH SalVentAttnA Ins 1	0.011	-0.0862176	0.732621
RH ContB IPL 1	RH SalVentAttnA Ins 2	0.006	-0.0949903	0.737025
RH ContB IPL 1	RH SalVentAttnA FrOper 1	0.046	-0.0517084	0.504172
RH ContB IPL 1	RH SalVentAttnA FrMed 1	0.035	-0.0696139	0.552437
RH ContB IPL 1	RH SalVentAttnA FrMed 2	0.047	-0.0509196	0.51776
RH ContB IPL 1	RH SalVentAttnB PFCl 1	0.038	-0.0794381	0.550954
RH ContB IPL 1	RH LimbicB OFC 1	0.044	-0.0573571	0.484518
RH ContB IPL 1	RH LimbicA TempPole 1	0.002	-0.104658	0.81868
RH ContB IPL 1	RH LimbicA TempPole 2	0.012	-0.100138	0.65795
RH ContB IPL 1	RH LimbicA TempPole 3	0.004	-0.082283	0.791192
RH ContB IPL 2	LH VisCent ExStr 1	0.047	0.0425513	0.497722
RH ContB IPL 2	LH VisCent ExStr 3	0.026	0.0440507	0.595791
RH ContB IPL 2	LH SomMotA 7	0.03	-0.0638657	0.566121
RH ContB IPL 2	LH ContA PFClv 1	0.024	-0.0858516	0.574391
RH ContB IPL 2	LH ContB PFClv 1	0.022	-0.0676182	0.569958
RH ContB IPL 2	LH ContB PFClv 2	0.034	-0.0820204	0.514898
RH ContB IPL 2	LH DefaultA PFCm 3	0.026	-0.0766553	0.573448
RH ContB IPL 2	RH SomMotB Aud 2	0.027	-0.0815344	0.553699
RH ContB IPL 2	RH SalVentAttnA Ins 2	0.019	-0.0866632	0.55615
RH ContB PFCld 1	LH ContA PFCd 1	0.047	-0.0695229	0.499821
RH ContB PFCld 2	LH SomMotB Aud 1	0.042	-0.0743966	0.533784
RH ContB PFCld 2	LH SomMotB Aud 2	0.034	-0.0729455	0.554744
RH ContB PFCld 2	RH DorsAttnB PostC 4	0.033	-0.0596778	0.51746
RH ContB PFClv 1	LH SomMotB Aud 2	0.024	-0.0697235	0.566182
RH ContB PFClv 1	LH SomMotB S2 3	0.022	-0.059323	0.622711
RH ContB PFClv 1	LH ContC pCun 1	0.037	-0.0557778	0.551539
RH ContB PFClv 1	RH SomMotB Aud 1	0.026	-0.0785059	0.569481
RH ContB PFClv 1	RH SomMotB Aud 2	0.032	-0.0761087	0.561942
RH ContB PFClv 1	RH DorsAttnB PostC 4	0.028	-0.0627346	0.607521
RH ContB PFClv 2	LH VisCent ExStr 4	0.021	0.0564726	0.614417
RH ContB PFClv 2	LH SomMotA 4	0.018	-0.0545482	0.64227
RH ContB PFClv 2	LH SomMotA 6	0.049	-0.0393731	0.46031
RH ContB PFClv 2	LH SomMotA 7	0.045	-0.0590931	0.505113
RH ContB PFClv 2	LH SomMotB Aud 2	0.046	-0.0622168	0.488968
RH ContB PFClv 2	LH SomMotB S2 3	0.035	-0.0722294	0.546315
RH ContB PFClv 2	LH SomMotB Cent 2	0.034	-0.0553768	0.51134
RH ContB PFClv 2	LH DorsAttnB PostC 1	0.013	-0.0628399	0.688032
RH ContB PFClv 2	LH ContB PFClv 2	0.022	-0.115554	0.589073
RH ContB PFClv 2	LH DefaultA PFCm 3	0.046	-0.0837697	0.493898
RH ContB PFClv 2	RH VisCent ExStr 4	0.024	0.0531378	0.613219
RH ContB PFClv 2	RH VisPeri ExStrSup 2	0.031	-0.0617032	0.51076
RH ContB PFClv 2	RH SomMotA 6	0.012	-0.0689479	0.674135
RH ContB PFClv 2	RH SomMotA 7	0.024	-0.0722844	0.627369
RH ContB PFClv 2	RH SomMotA 10	0.026	-0.0609289	0.589672
RH ContB PFClv 2	RH SomMotB Cent 1	0.04	-0.0547647	0.536104
RH ContB PFClv 2	RH DorsAttnA SPL 4	0.041	0.0571409	0.528463
RH ContB PFClv 2	RH SalVentAttnB IPL 1	0.037	0.0819372	0.519328
RH ContB PFCmp 1	LH SomMotB Aud 1	0.001	-0.122919	0.821818
RH ContB PFCmp 1	LH SomMotB Aud 2	0.008	-0.0990322	0.709742
RH ContB PFCmp 1	LH DorsAttnB PostC 1	0.027	-0.0628251	0.58811
RH ContB PFCmp 1	LH LimbicA TempPole 4	0.035	-0.0717945	0.547552
RH ContB PFCmp 1	LH DefaultB PFCd 4	0.044	-0.108724	0.503822
RH ContB PFCmp 1	RH SomMotA 4	0.047	-0.0642746	0.52098
RH ContB PFCmp 1	RH LimbicB OFC 1	0.046	-0.0548971	0.502156
RH ContB PFCmp 1	RH LimbicB OFC 3	0.006	-0.095265	0.70223
RH ContB PFCld 3	LH VisCent ExStr 5	0.02	-0.0424677	0.577213
RH ContC pCun 1	LH SalVentAttnB PFCl 1	0.025	-0.0788583	0.575596
RH ContC pCun 1	LH ContA PFClv 1	0.012	-0.0861527	0.720562
RH ContC pCun 1	LH ContB IPL 1	0.035	-0.0886873	0.522901
RH ContC pCun 1	LH ContB PFClv 1	0.018	-0.064233	0.629342
RH ContC pCun 1	LH ContB PFClv 2	0.007	-0.0945591	0.753695
RH ContC pCun 1	LH DefaultA IPL 1	0.026	-0.0928708	0.608987
RH ContC pCun 1	LH DefaultA PFCm 2	0.048	-0.0557378	0.498478
RH ContC pCun 1	RH ContB PFClv 1	0.007	-0.0704948	0.721309
RH ContC pCun 2	LH SomMotA 7	0.021	-0.0724738	0.612791
RH ContC pCun 2	LH SomMotB Aud 1	0.003	-0.104135	0.756504
RH ContC pCun 2	LH SomMotB Aud 2	0.001	-0.123643	0.881335
RH ContC pCun 2	LH SomMotB S2 1	0.042	-0.06892	0.515907
RH ContC pCun 2	LH SomMotB S2 2	0.014	-0.0974538	0.693663
RH ContC pCun 2	LH SomMotB Aud 3	0.03	-0.07931	0.552243
RH ContC pCun 2	LH SomMotB S2 3	0.006	-0.0939512	0.726271
RH ContC pCun 2	LH DorsAttnB PostC 3	0.026	-0.0749381	0.52565
RH ContC pCun 2	LH DorsAttnB PostC 4	0.018	-0.103333	0.66123
RH ContC pCun 2	LH DorsAttnB FEF 1	0.039	-0.0708862	0.550654
RH ContC pCun 2	LH SalVentAttnA ParMed 1	0.009	-0.134099	0.733967
RH ContC pCun 2	LH SalVentAttnA FrMed 1	0.033	-0.0874632	0.550627
RH ContC pCun 2	LH LimbicA TempPole 4	0.046	-0.0515815	0.510413
RH ContC pCun 2	LH ContA PFCd 1	0.015	-0.0807743	0.627561
RH ContC pCun 2	LH ContA PFClv 1	0.012	-0.0850629	0.710689
RH ContC pCun 2	LH ContB PFClv 1	0.027	-0.0665042	0.581086
RH ContC pCun 2	LH ContB PFClv 2	0.021	-0.0825242	0.630098
RH ContC pCun 2	LH DefaultB PFCd 3	0.047	-0.0689527	0.481145
RH ContC pCun 2	RH VisPeri ExStrSup 2	0.006	-0.105962	0.742185
RH ContC pCun 2	RH SomMotA 4	0.016	-0.0741005	0.64931
RH ContC pCun 2	RH SomMotA 5	0.012	-0.092776	0.720738
RH ContC pCun 2	RH SomMotA 8	0.012	-0.0721706	0.643476
RH ContC pCun 2	RH SomMotA 11	0.005	-0.0937479	0.775315
RH ContC pCun 2	RH SomMotB Aud 1	0.003	-0.0971118	0.81302
RH ContC pCun 2	RH SomMotB Aud 2	0.026	-0.0725666	0.55471
RH ContC pCun 2	RH SomMotB S2 2	0.006	-0.0938688	0.770956
RH ContC pCun 2	RH DorsAttnA SPL 3	0.038	-0.0831576	0.52135
RH ContC pCun 2	RH DorsAttnB PostC 4	0.004	-0.124608	0.796015
RH ContC pCun 2	RH SalVentAttnA ParOper 1	0.041	-0.0900138	0.552669
RH ContC pCun 2	RH SalVentAttnA Ins 1	0.033	-0.0668367	0.588237
RH ContC pCun 2	RH SalVentAttnA Ins 2	0.004	-0.111327	0.856652
RH ContC pCun 2	RH SalVentAttnA FrOper 1	0.012	-0.0839997	0.62975
RH ContC pCun 2	RH SalVentAttnA FrMed 1	0.021	-0.100157	0.586525
RH ContC pCun 2	RH SalVentAttnA FrMed 2	0.039	-0.0894464	0.556428
RH ContC pCun 2	RH SalVentAttnB Ins 2	0.021	-0.0797551	0.633514
RH ContC pCun 2	RH ContA PFCd 1	0.012	-0.112149	0.655127
RH ContC pCun 2	RH ContC pCun 1	0.016	-0.125812	0.74937
RH ContC Cingp 1	LH VisPeri ExStrInf 2	0.044	0.0511296	0.521218
RH ContC Cingp 1	LH SomMotA 1	0.033	-0.0660294	0.532096
RH ContC Cingp 1	LH SomMotA 6	0.004	-0.0835028	0.773414
RH ContC Cingp 1	LH SomMotA 7	0.008	-0.0737678	0.668779
RH ContC Cingp 1	LH SomMotB Aud 1	0.024	-0.0954284	0.63857
RH ContC Cingp 1	LH SomMotB Aud 2	0.002	-0.124861	0.806702
RH ContC Cingp 1	LH SomMotB S2 2	0.049	-0.0702658	0.483647
RH ContC Cingp 1	LH LimbicA TempPole 4	0.048	-0.0518871	0.512927
RH ContC Cingp 1	LH ContA PFCd 1	0.025	-0.0693038	0.612599
RH ContC Cingp 1	LH ContC Cingp 1	0.019	0.111703	0.611139
RH ContC Cingp 1	RH SomMotA 8	0.002	-0.0820468	0.791194
RH ContC Cingp 1	RH SomMotA 11	0.013	-0.0718661	0.64666
RH ContC Cingp 1	RH SomMotB Aud 1	0.022	-0.0888291	0.63772
RH ContC Cingp 1	RH DorsAttnB PostC 4	0.002	-0.108657	0.827305
RH ContC Cingp 1	RH SalVentAttnA Ins 2	0.044	-0.0759857	0.532966
RH ContC Cingp 1	RH SalVentAttnA FrMed 2	0.038	-0.074659	0.539566
RH ContC Cingp 1	RH ContA PFCd 1	0.019	-0.0852963	0.608312
RH DefaultA IPL 1	LH VisCent ExStr 3	0.034	0.03455	0.585468
RH DefaultA IPL 1	LH VisPeri ExStrInf 2	0.028	0.0692812	0.569658
RH DefaultA IPL 1	LH ContA PFClv 1	0.045	-0.0666471	0.508433
RH DefaultA IPL 1	LH DefaultA pCunPCC 1	0.047	-0.0885095	0.497167
RH DefaultA PFCd 1	LH VisCent ExStr 5	0.012	-0.0429799	0.638087
RH DefaultA PFCd 1	LH LimbicA TempPole 1	0.045	-0.0624174	0.507382
RH DefaultA PFCd 1	LH LimbicA TempPole 4	0.027	-0.0662168	0.555653
RH DefaultA PFCd 1	RH LimbicA TempPole 3	0.029	-0.0714733	0.54526
RH DefaultA pCunPCC 1	LH SomMotA 6	0.046	-0.0412319	0.499434
RH DefaultA pCunPCC 1	LH SomMotA 7	0.002	-0.082339	0.798099
RH DefaultA pCunPCC 1	LH SomMotB Aud 2	0.022	-0.0846645	0.605968
RH DefaultA pCunPCC 1	LH SomMotB S2 2	0.047	-0.0692203	0.463288
RH DefaultA pCunPCC 1	LH SomMotB S2 3	0.018	-0.0831484	0.655862
RH DefaultA pCunPCC 1	LH DorsAttnB PostC 4	0.049	-0.0688647	0.48552
RH DefaultA pCunPCC 1	LH DefaultB PFCd 1	0.045	-0.0709041	0.48718
RH DefaultA pCunPCC 1	RH SomMotA 4	0.024	-0.0681809	0.568709
RH DefaultA pCunPCC 1	RH SomMotA 5	0.035	-0.0770907	0.57734
RH DefaultA pCunPCC 1	RH SomMotA 8	0.032	-0.0511388	0.592569
RH DefaultA pCunPCC 1	RH SomMotA 11	0.014	-0.0735222	0.693403
RH DefaultA pCunPCC 1	RH SomMotB Aud 1	0.042	-0.0765282	0.516699
RH DefaultA pCunPCC 1	RH SomMotB Aud 2	0.042	-0.0712582	0.535089
RH DefaultA pCunPCC 1	RH DorsAttnB PostC 4	0.021	-0.0900795	0.648002
RH DefaultA pCunPCC 1	RH SalVentAttnA Ins 2	0.034	-0.0751725	0.512254
RH DefaultA pCunPCC 1	RH ContB IPL 1	0.024	-0.0944449	0.574301
RH DefaultA pCunPCC 1	RH DefaultA IPL 1	0.027	-0.099622	0.604871
RH DefaultA PFCm 1	LH VisCent ExStr 2	0.047	-0.0418445	0.479945
RH DefaultA PFCm 1	RH SalVentAttnB PFCl 1	0.048	-0.0870886	0.535809
RH DefaultA PFCm 2	LH VisPeri ExStrInf 2	0.003	0.0653983	0.754992
RH DefaultA PFCm 2	LH DefaultB Temp 2	0.048	0.0508112	0.497774
RH DefaultA PFCm 3	LH SomMotB S2 3	0.023	-0.0860743	0.590597
RH DefaultA PFCm 3	LH SalVentAttnB Ins 1	0.048	-0.0608487	0.539972
RH DefaultA PFCm 3	RH SomMotB S2 2	0.048	-0.0640922	0.462388
RH DefaultA PFCm 3	RH DefaultA PFCd 1	0.029	0.102232	0.547609
RH DefaultB Temp 1	LH DefaultB Temp 2	0.049	0.0667534	0.535568
RH DefaultB Temp 1	RH SalVentAttnA FrMed 2	0.015	-0.0989735	0.613946
RH DefaultB AntTemp 1	LH VisCent Striate 1	0.027	-0.034588	0.597605
RH DefaultB AntTemp 1	LH SomMotA 3	0.04	-0.0827589	0.518094
RH DefaultB AntTemp 1	LH SomMotA 8	0.008	-0.0959761	0.66436
RH DefaultB AntTemp 1	LH DorsAttnA TempOcc 1	0.048	-0.0704896	0.48492
RH DefaultB AntTemp 1	LH DorsAttnB PostC 1	0.032	-0.0703988	0.581561
RH DefaultB AntTemp 1	LH DorsAttnB PostC 4	0.01	-0.112279	0.727209
RH DefaultB AntTemp 1	LH DorsAttnB FEF 1	0.014	-0.0800953	0.598263
RH DefaultB AntTemp 1	LH ContA IPS 1	0.002	-0.0978865	0.783851
RH DefaultB AntTemp 1	LH ContA IPS 3	0.035	-0.0620805	0.556069
RH DefaultB AntTemp 1	LH ContA PFCl 2	0.045	-0.0643164	0.517313
RH DefaultB AntTemp 1	LH ContB PFClv 1	0.026	-0.082124	0.578608
RH DefaultB AntTemp 1	LH ContC pCun 1	0.042	-0.0590718	0.552685
RH DefaultB AntTemp 1	LH DefaultA pCunPCC 3	0.019	-0.0901045	0.609707
RH DefaultB AntTemp 1	RH VisCent ExStr 2	0.004	-0.100621	0.764277
RH DefaultB AntTemp 1	RH VisCent ExStr 3	0.003	-0.0593902	0.78185
RH DefaultB AntTemp 1	RH VisPeri ExStrSup 2	0.036	-0.0807558	0.511093
RH DefaultB AntTemp 1	RH SomMotA 5	0.016	-0.0956187	0.619401
RH DefaultB AntTemp 1	RH DorsAttnA SPL 2	0.023	-0.0824696	0.565529
RH DefaultB AntTemp 1	RH ContA IPS 1	0.008	-0.0793549	0.705693
RH DefaultB AntTemp 1	RH ContB IPL 1	0.013	-0.08741	0.667609
RH DefaultB AntTemp 1	RH DefaultA pCunPCC 1	0.044	-0.0616745	0.455682
RH DefaultB PFCd 1	LH VisCent ExStr 5	0.039	-0.0354017	0.538129
RH DefaultB PFCd 1	LH DefaultB PFCd 2	0.046	-0.108406	0.520768
RH DefaultB PFCd 1	LH DefaultB PFCd 4	0.037	-0.0983161	0.497886
RH DefaultB PFCv 1	LH SomMotA 7	0.002	-0.093708	0.735576
RH DefaultB PFCv 1	LH SomMotB Aud 2	0.025	-0.0846114	0.556288
RH DefaultB PFCv 1	LH DorsAttnB PostC 1	0.011	-0.0756816	0.679352
RH DefaultB PFCv 1	LH SalVentAttnA FrMed 2	0.035	-0.079409	0.543713
RH DefaultB PFCv 1	LH ContA PFCd 1	0.049	-0.061948	0.469121
RH DefaultB PFCv 1	RH VisPeri ExStrSup 2	0.047	-0.0750331	0.512954
RH DefaultB PFCv 1	RH SomMotA 8	0.025	-0.0734329	0.590456
RH DefaultB PFCv 1	RH SomMotB Aud 1	0.043	-0.0963019	0.532376
RH DefaultB PFCv 1	RH DorsAttnB PostC 3	0.011	-0.090035	0.716016
RH DefaultB PFCv 1	RH DorsAttnB PostC 4	0.039	-0.0574305	0.509571
RH DefaultB PFCv 1	RH DorsAttnB FEF 1	0.043	-0.0809164	0.511389
RH DefaultB PFCv 1	RH SalVentAttnB Ins 1	0.008	0.121481	0.756975
RH DefaultB PFCv 1	RH SalVentAttnB Ins 2	0.041	0.103363	0.523095
RH DefaultB PFCv 1	RH ContB PFClv 1	0.049	0.106742	0.512334
RH DefaultC IPL 1	LH VisCent ExStr 1	0.017	0.0565216	0.637431
RH DefaultC IPL 1	LH VisCent ExStr 3	0.016	0.057191	0.757395
RH DefaultC IPL 1	LH VisCent ExStr 4	0.012	0.0827767	0.703488
RH DefaultC IPL 1	LH VisPeri ExStrInf 2	0.015	0.0922574	0.675206
RH DefaultC IPL 1	LH SomMotA 1	0.026	-0.0828172	0.595353
RH DefaultC IPL 1	LH SomMotA 3	0.021	-0.0697366	0.588757
RH DefaultC IPL 1	LH SomMotA 6	0.038	-0.0632178	0.558663
RH DefaultC IPL 1	LH SomMotA 7	0.003	-0.124975	0.943272
RH DefaultC IPL 1	LH SomMotA 8	0.007	-0.0888774	0.700624
RH DefaultC IPL 1	LH SomMotB Aud 2	0.032	-0.0842263	0.518682
RH DefaultC IPL 1	LH SomMotB S2 1	0.036	-0.0819318	0.548976
RH DefaultC IPL 1	LH SomMotB S2 2	0.027	-0.0917013	0.573549
RH DefaultC IPL 1	LH SomMotB S2 3	0.023	-0.0911384	0.628835
RH DefaultC IPL 1	LH DorsAttnB PostC 4	0.047	-0.0739033	0.493607
RH DefaultC IPL 1	LH LimbicA TempPole 1	0.037	-0.0704804	0.527049
RH DefaultC IPL 1	LH ContA PFClv 1	0.031	-0.0729175	0.553722
RH DefaultC IPL 1	LH ContC pCun 2	0.044	-0.0916675	0.504141
RH DefaultC IPL 1	RH VisCent ExStr 1	0.016	0.0791761	0.683812
RH DefaultC IPL 1	RH VisCent Striate 1	0.024	0.0508627	0.617732
RH DefaultC IPL 1	RH VisCent ExStr 4	0.04	0.0788842	0.532756
RH DefaultC IPL 1	RH VisCent ExStr 5	0.021	0.0634489	0.589002
RH DefaultC IPL 1	RH VisPeri ExStrInf 1	0.035	0.0728184	0.557482
RH DefaultC IPL 1	RH VisPeri StriCal 1	0.006	0.0864134	0.756523
RH DefaultC IPL 1	RH SomMotA 4	0.017	-0.0944593	0.667761
RH DefaultC IPL 1	RH SomMotA 5	0.048	-0.0613134	0.480807
RH DefaultC IPL 1	RH SomMotA 6	0.036	-0.0659835	0.525534
RH DefaultC IPL 1	RH SomMotA 10	0.042	-0.0744987	0.550519
RH DefaultC IPL 1	RH SomMotA 11	0.003	-0.115592	0.867825
RH DefaultC IPL 1	RH DorsAttnA SPL 4	0.024	0.102941	0.591143
RH DefaultC IPL 1	RH DorsAttnB PostC 3	0.017	-0.100976	0.590602
RH DefaultC IPL 1	RH DorsAttnB PostC 4	0.011	-0.0929491	0.662566
RH DefaultC IPL 1	RH ContB IPL 1	0.023	-0.100895	0.597377
RH DefaultC IPL 1	RH ContC pCun 2	0.038	-0.096014	0.530523
RH DefaultC Rsp 1	LH VisPeri ExStrInf 1	0.018	0.0848044	0.658799
RH DefaultC Rsp 1	LH VisPeri ExStrInf 2	0.008	0.101759	0.742079
RH DefaultC Rsp 1	LH VisPeri StriCal 1	0.046	0.0824252	0.526298
RH DefaultC Rsp 1	LH VisPeri ExStrSup 1	0.04	0.0952051	0.542235
RH DefaultC Rsp 1	LH DorsAttnA ParOcc 1	0.018	0.0982194	0.684196
RH DefaultC Rsp 1	LH ContA Temp 1	0.025	0.0634084	0.594786
RH DefaultC Rsp 1	LH ContB PFClv 2	0.045	-0.0647303	0.468712
RH DefaultC Rsp 1	LH DefaultA PFCm 2	0.013	-0.0926907	0.685852
RH DefaultC Rsp 1	LH DefaultC Rsp 1	0.042	0.0836981	0.491389
RH DefaultC Rsp 1	RH VisPeri ExStrInf 1	0.048	0.0654522	0.463296
RH DefaultC Rsp 1	RH VisPeri ExStrInf 2	0.016	0.0956883	0.655901
RH DefaultC Rsp 1	RH VisPeri StriCal 1	0.033	0.071363	0.500785
RH DefaultC PHC 1	LH SomMotA 2	0.01	-0.0747907	0.750344
RH DefaultC PHC 1	LH SomMotA 3	0.029	-0.0656806	0.536727
RH DefaultC PHC 1	LH SomMotA 4	0.003	-0.0847916	0.800314
RH DefaultC PHC 1	LH SomMotA 5	0.001	-0.0944902	0.8343
RH DefaultC PHC 1	LH SomMotA 6	0.004	-0.0776462	0.842055
RH DefaultC PHC 1	LH SomMotA 7	0	-0.113235	1.00734
RH DefaultC PHC 1	LH SomMotA 8	0.04	-0.076133	0.508961
RH DefaultC PHC 1	LH DorsAttnB PostC 1	0.041	-0.0570322	0.538337
RH DefaultC PHC 1	LH DorsAttnB PostC 4	0.009	-0.0931355	0.721073
RH DefaultC PHC 1	LH SalVentAttnA FrMed 2	0.018	-0.0694483	0.600774
RH DefaultC PHC 1	LH SalVentAttnB PFCl 1	0.048	-0.0630913	0.470437
RH DefaultC PHC 1	LH LimbicB OFC 2	0.036	-0.0737241	0.545041
RH DefaultC PHC 1	LH LimbicA TempPole 4	0.038	-0.0804616	0.503847
RH DefaultC PHC 1	LH ContA PFCd 1	0.003	-0.0912174	0.796896
RH DefaultC PHC 1	LH ContC pCun 2	0.021	-0.0951538	0.600801
RH DefaultC PHC 1	LH DefaultA PFCd 1	0.042	-0.0803201	0.557645
RH DefaultC PHC 1	LH DefaultA pCunPCC 3	0.03	-0.0756137	0.551402
RH DefaultC PHC 1	LH DefaultA PFCm 2	0.019	-0.0756401	0.61003
RH DefaultC PHC 1	LH DefaultB PFCd 1	0.04	-0.0649385	0.520349
RH DefaultC PHC 1	LH DefaultB PFCd 2	0.015	-0.0826395	0.622541
RH DefaultC PHC 1	LH DefaultB PFCd 4	0.039	-0.0810396	0.517214
RH DefaultC PHC 1	RH SomMotA 1	0.04	-0.0546083	0.523159
RH DefaultC PHC 1	RH SomMotA 4	0.022	-0.0633028	0.531226
RH DefaultC PHC 1	RH SomMotA 5	0.049	-0.0644516	0.511073
RH DefaultC PHC 1	RH SomMotA 6	0.001	-0.0901969	0.867962
RH DefaultC PHC 1	RH SomMotA 7	0.005	-0.109865	0.884961
RH DefaultC PHC 1	RH SomMotA 8	0.001	-0.0966347	0.988309
RH DefaultC PHC 1	RH SomMotA 10	0.01	-0.0822576	0.705547
RH DefaultC PHC 1	RH DorsAttnB PostC 3	0.009	-0.090067	0.661499
RH DefaultC PHC 1	RH DorsAttnB PostC 4	0.021	-0.0789908	0.59404
RH DefaultC PHC 1	RH SalVentAttnA Ins 1	0.035	-0.0836984	0.534684
RH DefaultC PHC 1	RH SalVentAttnA FrMed 2	0.042	-0.0521253	0.498339
RH DefaultC PHC 1	RH LimbicB OFC 3	0.008	-0.100629	0.725292
RH DefaultC PHC 1	RH LimbicB OFC 4	0.034	-0.0634178	0.538799
RH DefaultC PHC 1	RH LimbicA TempPole 1	0.037	-0.100092	0.528196
RH DefaultC PHC 1	RH ContA PFCd 1	0.013	-0.088508	0.673729
RH DefaultC PHC 1	RH ContB IPL 1	0.036	-0.0631489	0.550585
RH DefaultC PHC 1	RH DefaultA PFCd 1	0.009	-0.0850136	0.656112
RH DefaultC PHC 1	RH DefaultB PFCd 1	0.03	-0.0794395	0.56501
RH TempPar 1	LH ContA IPS 3	0.035	-0.0571422	0.502521
RH TempPar 1	LH ContA PFClv 1	0.02	-0.0652909	0.575186
RH TempPar 1	LH ContB PFClv 1	0.043	-0.0583418	0.510759
RH TempPar 1	RH VisCent ExStr 2	0.045	-0.0591786	0.496789
RH TempPar 1	RH VisCent ExStr 3	0.039	-0.0426009	0.512084
RH TempPar 1	RH DorsAttnA SPL 3	0.046	-0.0615449	0.49446
RH TempPar 2	LH DorsAttnA TempOcc 1	0.02	-0.0672283	0.581993
RH TempPar 2	LH LimbicA TempPole 1	0.04	-0.075097	0.549302
RH TempPar 2	LH ContA PFClv 1	0.041	-0.0562379	0.519538
RH TempPar 2	LH ContB PFClv 1	0.039	-0.0552408	0.528628
RH TempPar 2	RH LimbicA TempPole 1	0.045	-0.0735556	0.516667
RH TempPar 2	RH LimbicA TempPole 3	0.038	-0.0678947	0.524274
RH TempPar 2	RH LimbicA TempPole 4	0.029	-0.0602326	0.53393
RH TempPar 2	RH ContA IPS 1	0.048	-0.0714345	0.533351
RH TempPar 2	RH DefaultB Temp 1	0.021	0.112402	0.599133
RH TempPar 3	LH VisPeri ExStrInf 2	0.041	0.0827395	0.537401
RH TempPar 3	LH SomMotB Aud 2	0.049	-0.0888901	0.496394
RH TempPar 3	RH VisCent ExStr 2	0.036	-0.0738846	0.535014
RH TempPar 3	RH VisCent ExStr 3	0.039	-0.0520797	0.54843
RH TempPar 3	RH SalVentAttnA FrMed 2	0.038	-0.0872724	0.509339
RH TempPar 4	LH VisCent Striate 1	0.029	-0.0413483	0.558275
RH TempPar 4	RH VisCent ExStr 2	0.011	-0.0842244	0.717045
RH TempPar 4	RH VisCent ExStr 3	0.019	-0.0494499	0.607511
LH Nac	LH VisCent Striate 1	0.03	-0.0330976	0.528639
LH Nac	LH SomMotA 6	0.039	-0.0309146	0.551761
LH Nac	LH ContA Cingm 1	0.045	-0.0526678	0.502196
LH Nac	RH SomMotA 5	0.024	-0.0525227	0.550737
LH Nac	RH LimbicB OFC 1	0.012	-0.0800678	0.625758
LH Amy	LH VisCent Striate 1	0	-0.0576978	0.900258
LH Amy	LH VisCent ExStr 5	0.03	-0.0439201	0.557146
LH Amy	LH VisPeri ExStrSup 2	0.022	-0.0536905	0.658379
LH Amy	LH SomMotA 2	0.003	-0.0737807	0.801332
LH Amy	LH SomMotA 3	0.033	-0.0560547	0.496744
LH Amy	LH SomMotA 4	0.009	-0.0713422	0.672699
LH Amy	LH SomMotA 5	0.001	-0.0668458	0.845961
LH Amy	LH SomMotA 6	0.024	-0.0543064	0.612057
LH Amy	LH SomMotA 7	0	-0.0794291	0.822908
LH Amy	LH SomMotA 8	0.025	-0.0648389	0.514869
LH Amy	LH SomMotB Cent 1	0.011	-0.06047	0.671154
LH Amy	LH SomMotB Cent 2	0.043	-0.0543485	0.526202
LH Amy	LH DorsAttnA TempOcc 1	0.046	-0.0596189	0.512198
LH Amy	LH DorsAttnA TempOcc 2	0.043	-0.0332691	0.472447
LH Amy	LH DorsAttnA SPL 3	0.01	-0.0720778	0.695096
LH Amy	LH DorsAttnB PostC 1	0.008	-0.0769031	0.718521
LH Amy	LH DorsAttnB PostC 2	0.009	-0.0701759	0.718388
LH Amy	LH DorsAttnB PostC 3	0.035	-0.056638	0.53164
LH Amy	LH DorsAttnB PostC 4	0.005	-0.0967128	0.750153
LH Amy	LH SalVentAttnA ParOper 1	0.037	-0.0473895	0.486027
LH Amy	LH LimbicB OFC 2	0.039	-0.0633148	0.514363
LH Amy	LH ContA Temp 1	0.001	-0.0924457	0.994457
LH Amy	LH ContA IPS 1	0.007	-0.0721566	0.69832
LH Amy	LH ContA IPS 2	0.004	-0.0683811	0.790481
LH Amy	LH ContA PFCd 1	0.035	-0.0573208	0.549756
LH Amy	LH ContB IPL 1	0.016	-0.0472567	0.556437
LH Amy	LH ContB PFClv 1	0.047	-0.054422	0.511239
LH Amy	LH ContC pCun 1	0.036	-0.0390267	0.593148
LH Amy	LH ContC pCun 2	0.017	-0.0781527	0.596647
LH Amy	LH DefaultA pCunPCC 3	0.028	-0.052073	0.579409
LH Amy	LH DefaultA PFCm 1	0.038	-0.0426566	0.533715
LH Amy	LH DefaultA PFCm 3	0.022	-0.0525937	0.581645
LH Amy	LH DefaultB PFCd 4	0.028	-0.06592	0.527309
LH Amy	LH DefaultC IPL 1	0.015	-0.0563694	0.60902
LH Amy	RH VisCent ExStr 2	0.048	-0.0629677	0.532241
LH Amy	RH VisPeri ExStrSup 3	0.042	-0.0614155	0.512922
LH Amy	RH SomMotA 1	0.01	-0.0660594	0.736535
LH Amy	RH SomMotA 4	0.005	-0.0834354	0.723341
LH Amy	RH SomMotA 6	0.004	-0.0713522	0.764275
LH Amy	RH SomMotA 7	0.029	-0.0566327	0.590314
LH Amy	RH SomMotA 8	0.001	-0.0789407	0.948062
LH Amy	RH SomMotA 10	0.014	-0.0593128	0.634699
LH Amy	RH SomMotA 11	0.022	-0.0671769	0.528745
LH Amy	RH DorsAttnA SPL 1	0.041	-0.0455209	0.484515
LH Amy	RH DorsAttnA SPL 2	0.023	-0.0783191	0.561634
LH Amy	RH DorsAttnA SPL 3	0.036	-0.0562996	0.537553
LH Amy	RH DorsAttnB PostC 3	0.009	-0.0653383	0.644177
LH Amy	RH DorsAttnB PostC 4	0.007	-0.0726019	0.629848
LH Amy	RH DorsAttnB FEF 1	0.032	-0.0626552	0.528174
LH Amy	RH SalVentAttnA PrC 1	0.033	-0.0584306	0.533274
LH Amy	RH SalVentAttnA FrMed 2	0.039	-0.0415468	0.491297
LH Amy	RH SalVentAttnB IPL 1	0.032	-0.0469976	0.541785
LH Amy	RH LimbicB OFC 4	0.046	-0.0567447	0.535779
LH Amy	RH ContA IPS 1	0.024	-0.0560515	0.57499
LH Amy	RH ContB IPL 1	0.021	-0.0546916	0.621566
LH Cau	LH VisCent ExStr 1	0.049	0.0415635	0.518616
LH Cau	LH VisCent ExStr 3	0.022	0.0563328	0.609311
LH Cau	LH VisCent ExStr 4	0.02	0.0518052	0.577179
LH Cau	LH VisPeri ExStrInf 1	0.027	0.0625707	0.506528
LH Cau	LH VisPeri ExStrInf 2	0.021	0.0670004	0.622558
LH Cau	LH VisPeri StriCal 1	0.044	0.0484738	0.526407
LH Cau	LH DefaultA pCunPCC 2	0.036	0.0901761	0.548105
LH Cau	LH DefaultC Rsp 1	0.041	0.076607	0.553323
LH Cau	RH VisCent ExStr 1	0.036	0.0452549	0.546953
LH Cau	RH VisPeri ExStrInf 2	0.048	0.0663282	0.501449
LH Cau	RH SalVentAttnB Ins 1	0.015	0.0820606	0.698021
LH Cau	RH ContB PFCld 2	0.036	0.0731963	0.521233
LH Cau	RH DefaultB PFCv 1	0.041	0.0806848	0.533542
LH Cau	LH Nac	0.027	0.0636983	0.592856
LH Hip	LH SomMotA 2	0.004	-0.0804219	0.941857
LH Hip	LH SomMotA 3	0.004	-0.0761222	0.791535
LH Hip	LH SomMotA 4	0.003	-0.0697586	0.820783
LH Hip	LH SomMotA 5	0.006	-0.0843922	0.76786
LH Hip	LH SomMotA 6	0	-0.0966017	1.07292
LH Hip	LH SomMotA 7	0	-0.100079	0.998578
LH Hip	LH SomMotA 8	0.046	-0.0608137	0.5148
LH Hip	LH SomMotB Cent 1	0.042	-0.0474254	0.488471
LH Hip	LH DorsAttnB PostC 1	0.022	-0.0633124	0.613015
LH Hip	LH DorsAttnB PostC 2	0.011	-0.0616694	0.658699
LH Hip	LH DorsAttnB PostC 4	0.005	-0.0967487	0.824551
LH Hip	LH SalVentAttnA FrMed 2	0.044	-0.0595452	0.527515
LH Hip	LH ContA PFCd 1	0.044	-0.0614071	0.499387
LH Hip	LH ContC pCun 2	0.023	-0.0856723	0.628187
LH Hip	RH SomMotA 1	0.018	-0.060745	0.625094
LH Hip	RH SomMotA 4	0.045	-0.065728	0.499379
LH Hip	RH SomMotA 6	0.012	-0.0569481	0.688279
LH Hip	RH SomMotA 7	0.005	-0.0848538	0.741002
LH Hip	RH SomMotA 8	0.001	-0.079768	0.849319
LH Hip	RH SomMotA 9	0.046	-0.0483646	0.51727
LH Hip	RH SomMotA 10	0.002	-0.0828033	0.881816
LH Hip	RH SomMotA 11	0.015	-0.0730928	0.621452
LH Hip	RH SomMotB S2 4	0.033	-0.065579	0.567915
LH Hip	RH DorsAttnA SPL 2	0.033	-0.0696391	0.541495
LH Hip	RH DorsAttnB PostC 3	0.007	-0.0860016	0.710224
LH Hip	RH DorsAttnB PostC 4	0.017	-0.0691733	0.623086
LH Hip	RH ContA PFCd 1	0.046	-0.0618081	0.509581
LH Pal	LH VisCent ExStr 2	0.033	-0.0430132	0.567473
LH Pal	LH SomMotB Aud 1	0.049	-0.0631365	0.500319
LH Pal	LH ContB PFClv 1	0.025	-0.0478952	0.561386
LH Pal	LH ContB PFClv 2	0.012	-0.0569733	0.727331
LH Pal	LH ContC pCun 1	0.049	-0.0371091	0.489668
LH Pal	LH DefaultA IPL 1	0.032	-0.0442648	0.533439
LH Pal	LH DefaultA PFCm 2	0.016	-0.0687615	0.624348
LH Pal	LH DefaultB PFCd 2	0.045	-0.0467922	0.500346
LH Pal	RH LimbicB OFC 4	0.008	-0.0770132	0.729811
LH Pal	RH ContB IPL 1	0.024	-0.0558708	0.601594
LH Pal	RH ContB IPL 2	0.039	-0.0477439	0.492913
LH Pal	RH ContC pCun 2	0.034	-0.0478348	0.54159
LH Put	LH VisCent ExStr 4	0.039	0.0519362	0.534032
LH Put	LH SomMotA 1	0.041	-0.0672113	0.529021
LH Put	LH SomMotA 4	0	-0.0977979	0.80752
LH Put	LH SomMotA 5	0.017	-0.0733636	0.617562
LH Put	LH SomMotA 6	0.007	-0.0905436	0.788592
LH Put	LH SomMotA 7	0.007	-0.0967535	0.728491
LH Put	LH SomMotB Aud 2	0.008	-0.0960922	0.662759
LH Put	LH ContC pCun 1	0.039	-0.0575693	0.534143
LH Put	LH DefaultA pCunPCC 3	0.032	-0.0699863	0.595021
LH Put	LH DefaultA PFCm 2	0.011	-0.0935873	0.680469
LH Put	RH SomMotA 4	0.028	-0.0784334	0.569627
LH Put	RH SomMotA 6	0.043	-0.0722261	0.517205
LH Put	RH SomMotA 8	0.013	-0.0845182	0.691068
LH Put	RH SomMotA 11	0.028	-0.0826315	0.564382
LH Put	RH DorsAttnB PostC 3	0.037	-0.0778929	0.566342
LH Put	RH DorsAttnB PostC 4	0.028	-0.0822474	0.581026
LH Put	RH LimbicB OFC 4	0.033	-0.0686375	0.579861
LH Put	RH ContB IPL 1	0.011	-0.0716531	0.675359
LH Put	RH ContC pCun 2	0.041	-0.0532007	0.498282
LH Thl	LH VisCent ExStr 1	0.006	0.0778278	0.709467
LH Thl	LH VisCent ExStr 3	0.033	0.0563504	0.547907
LH Thl	LH SomMotA 6	0.018	-0.0858052	0.623432
LH Thl	LH SomMotA 7	0.018	-0.0964668	0.602827
LH Thl	LH SomMotB Aud 1	0.048	-0.100798	0.49895
LH Thl	LH SomMotB Aud 2	0.034	-0.105227	0.559245
LH Thl	LH DorsAttnB PostC 4	0.008	-0.103236	0.712718
LH Thl	LH SalVentAttnA FrMed 2	0.017	-0.0984713	0.612867
LH Thl	LH SalVentAttnB PFCl 1	0.009	-0.10975	0.650799
LH Thl	LH ContA PFCd 1	0.023	-0.0913387	0.55174
LH Thl	LH ContB PFClv 2	0.004	-0.125506	0.778014
LH Thl	LH ContC pCun 2	0.029	-0.0944298	0.538442
LH Thl	LH DefaultA pCunPCC 3	0.012	-0.0964342	0.684227
LH Thl	LH DefaultA PFCm 2	0	-0.121091	0.79904
LH Thl	LH DefaultB PFCd 2	0.02	-0.0764751	0.596862
LH Thl	LH DefaultB PFCd 4	0.04	-0.101215	0.582673
LH Thl	RH VisCent ExStr 1	0.005	0.0849705	0.729441
LH Thl	RH SomMotA 8	0.014	-0.087709	0.671516
LH Thl	RH DorsAttnB PostC 3	0.001	-0.11737	0.857039
LH Thl	RH DorsAttnB PostC 4	0.008	-0.0907441	0.693626
LH Thl	RH SalVentAttnB PFCl 1	0.01	-0.0946576	0.673747
LH Thl	RH LimbicB OFC 4	0.043	-0.068029	0.510797
LH Thl	RH ContA PFCd 1	0.016	-0.0918643	0.624591
[truncated: 207 more rows]
