# Supplementary material for: Task-related differences in network connectivity and dynamics in people with severe opioid use disorder compared with healthy controls
Source: Transl Psychiatry. 2026 Feb 3;16:111. doi: 10.1038/s41398-026-03845-6 (PMC12923702; doi:10.1038/s41398-026-03845-6)
Supplement: Supplementary file 13 — Supp Mat Table 12 [file 41398_2026_3845_MOESM13_ESM.xlsx]

## Sheet: Sheet1
Region Names		p-value	t-stat	Cohen's D
LH SomMotA 1	LH VisCent ExStr 5	0.013	-0.068031	0.717536
LH SomMotA 1	LH VisPeri ExStrSup 2	0.025	-0.0778414	0.579155
LH SomMotA 2	LH VisCent ExStr 5	0.037	-0.0557008	0.561687
LH SomMotA 2	LH VisPeri ExStrSup 2	0.028	-0.0757886	0.59296
LH SomMotA 3	LH VisCent ExStr 5	0.021	-0.0526907	0.588424
LH SomMotA 3	LH VisPeri ExStrInf 1	0.044	-0.0551298	0.493446
LH SomMotA 4	LH VisPeri ExStrInf 3	0.021	-0.0804527	0.646328
LH SomMotA 4	LH SomMotA 3	0.048	0.158141	0.534129
LH SomMotA 5	LH VisCent ExStr 2	0.014	-0.0775942	0.660319
LH SomMotA 6	LH VisPeri ExStrSup 2	0.031	-0.0848788	0.564306
LH SomMotA 7	LH VisCent ExStr 2	0.044	-0.0642496	0.475729
LH SomMotA 7	LH VisCent Striate 1	0.041	-0.0595582	0.549085
LH SomMotA 7	LH VisCent ExStr 5	0.045	-0.0519675	0.492428
LH SomMotA 7	LH SomMotA 2	0.034	0.105279	0.55157
LH SomMotA 7	LH SomMotA 3	0.048	0.11559	0.486294
LH SomMotA 7	LH SomMotA 4	0.035	0.123524	0.543777
LH SomMotA 7	LH SomMotA 6	0.004	0.144909	0.738821
LH SomMotA 8	LH VisCent ExStr 2	0.044	-0.0441611	0.508186
LH SomMotA 8	LH VisPeri ExStrInf 1	0.005	-0.0975563	0.739986
LH SomMotA 8	LH SomMotA 4	0.013	0.160716	0.704127
LH SomMotB Aud 1	LH VisCent ExStr 2	0.02	-0.073378	0.630067
LH SomMotB Aud 1	LH VisCent Striate 1	0.008	-0.0595292	0.698419
LH SomMotB Aud 1	LH VisCent ExStr 3	0.023	-0.0425373	0.626186
LH SomMotB Aud 1	LH VisCent ExStr 4	0.028	-0.0606233	0.586661
LH SomMotB Aud 1	LH VisPeri ExStrInf 1	0.014	-0.0914769	0.661941
LH SomMotB Aud 1	LH VisPeri ExStrSup 2	0.048	-0.0893414	0.50293
LH SomMotB Aud 2	LH VisCent ExStr 2	0.044	-0.063886	0.483566
LH SomMotB Aud 2	LH VisCent Striate 1	0.006	-0.0693296	0.73441
LH SomMotB Aud 2	LH VisPeri ExStrSup 2	0.031	-0.0907943	0.544544
LH SomMotB S2 1	LH VisPeri ExStrSup 2	0.026	-0.0805083	0.586857
LH SomMotB S2 2	LH VisCent ExStr 2	0.049	-0.0581943	0.490386
LH SomMotB S2 3	LH VisPeri ExStrSup 2	0.043	-0.0681472	0.510237
LH SomMotB S2 3	LH SomMotB Aud 1	0.012	-0.130219	0.674014
LH SomMotB Cent 1	LH VisCent ExStr 1	0.047	-0.0481422	0.501403
LH SomMotB Cent 1	LH SomMotA 6	0.035	0.111375	0.55825
LH SomMotB Cent 1	LH SomMotA 8	0.032	0.108741	0.531805
LH SomMotB Cent 2	LH SomMotA 6	0.026	0.133442	0.611349
LH SomMotB Cent 2	LH SomMotA 8	0.038	0.131589	0.541845
LH DorsAttnA TempOcc 1	LH SomMotA 2	0.02	-0.0560016	0.588373
LH DorsAttnA TempOcc 1	LH SomMotA 7	0.021	-0.0778672	0.617815
LH DorsAttnA TempOcc 1	LH SomMotA 8	0.041	-0.0620059	0.516332
LH DorsAttnA TempOcc 1	LH SomMotB Aud 1	0.013	-0.0891209	0.667606
LH DorsAttnA TempOcc 2	LH SomMotA 5	0.028	-0.052443	0.562768
LH DorsAttnA TempOcc 2	LH SomMotB Aud 1	0.001	-0.0733744	0.838808
LH DorsAttnA ParOcc 1	LH VisCent ExStr 2	0.031	-0.0965352	0.528265
LH DorsAttnA ParOcc 1	LH DorsAttnA TempOcc 2	0.012	-0.108922	0.67859
LH DorsAttnA SPL 1	LH VisPeri ExStrInf 1	0.049	0.0626348	0.46413
LH DorsAttnA SPL 1	LH SomMotA 1	0.026	-0.0669897	0.602044
LH DorsAttnA SPL 1	LH SomMotA 2	0.032	-0.0556679	0.498899
LH DorsAttnA SPL 1	LH SomMotA 3	0.047	-0.0616961	0.506895
LH DorsAttnA SPL 1	LH SomMotA 6	0.049	-0.0553214	0.485059
LH DorsAttnA SPL 1	LH SomMotA 7	0.031	-0.0814058	0.543063
LH DorsAttnA SPL 1	LH SomMotA 8	0.021	-0.0668307	0.67506
LH DorsAttnA SPL 1	LH SomMotB Aud 1	0.019	-0.073638	0.608732
LH DorsAttnA SPL 1	LH SomMotB S2 2	0.047	-0.0593286	0.484534
LH DorsAttnA SPL 1	LH SomMotB S2 3	0.047	-0.0565481	0.495706
LH DorsAttnA SPL 3	LH VisCent ExStr 2	0.033	-0.0886545	0.562532
LH DorsAttnA SPL 3	LH SomMotA 8	0.038	-0.0707542	0.534952
LH DorsAttnA SPL 3	LH SomMotB Aud 1	0.022	-0.0731871	0.579394
LH DorsAttnA SPL 3	LH SomMotB S2 3	0.024	-0.0687854	0.602668
LH DorsAttnA SPL 3	LH DorsAttnA TempOcc 2	0.037	-0.0981543	0.534635
LH DorsAttnB PostC 1	LH SomMotA 8	0.046	-0.0776668	0.498948
LH DorsAttnB PostC 1	LH SomMotB Aud 1	0.026	-0.101794	0.599721
LH DorsAttnB PostC 2	LH VisCent ExStr 2	0.033	-0.0672713	0.561861
LH DorsAttnB PostC 2	LH SomMotB Aud 1	0.026	-0.098561	0.584998
LH DorsAttnB PostC 2	LH DorsAttnA SPL 2	0.049	-0.0688218	0.475369
LH DorsAttnB PostC 3	LH VisCent ExStr 3	0.025	-0.0634107	0.569205
LH DorsAttnB PostC 3	LH VisCent ExStr 4	0.028	-0.0684895	0.58568
LH DorsAttnB PostC 3	LH VisCent ExStr 5	0.017	-0.0748243	0.639259
LH DorsAttnB PostC 3	LH VisPeri ExStrSup 2	0.019	-0.101257	0.642835
LH DorsAttnB PostC 3	LH DorsAttnA TempOcc 2	0.017	-0.0974939	0.622332
LH DorsAttnB PostC 3	LH DorsAttnA SPL 3	0.043	-0.0813903	0.513307
LH DorsAttnB PostC 4	LH VisCent ExStr 2	0.038	-0.0705432	0.499344
LH DorsAttnB PostC 4	LH SomMotB Aud 1	0.04	-0.0964889	0.512587
LH DorsAttnB PostC 4	LH DorsAttnA TempOcc 1	0.032	-0.0685839	0.55285
LH DorsAttnB PostC 4	LH DorsAttnB PostC 1	0.027	-0.0986155	0.569156
LH DorsAttnB FEF 1	LH VisCent ExStr 2	0.039	-0.0716802	0.55259
LH DorsAttnB FEF 1	LH SomMotB Aud 1	0.031	-0.110456	0.55363
LH DorsAttnB FEF 1	LH DorsAttnA TempOcc 2	0.033	-0.0717367	0.567641
LH SalVentAttnA ParOper 1	LH SomMotB Aud 1	0.017	-0.12673	0.632682
LH SalVentAttnA ParOper 1	LH DorsAttnB PostC 2	0.038	-0.0882892	0.526151
LH SalVentAttnA Ins 1	LH SomMotA 6	0.02	-0.102673	0.634585
LH SalVentAttnA FrOper 1	LH DorsAttnA TempOcc 2	0.026	-0.0521682	0.596218
LH SalVentAttnA FrOper 1	LH DorsAttnA SPL 1	0.038	-0.0546133	0.547136
LH SalVentAttnA FrOper 2	LH SomMotA 7	0.013	-0.0933558	0.62562
LH SalVentAttnA ParMed 1	LH VisCent ExStr 3	0.032	-0.0431698	0.555827
LH SalVentAttnA ParMed 1	LH SomMotA 7	0.043	-0.112699	0.55112
LH SalVentAttnA ParMed 1	LH SomMotB Aud 1	0.021	-0.122688	0.597681
LH SalVentAttnA ParMed 1	LH SomMotB Aud 2	0.009	-0.13967	0.648837
LH SalVentAttnA ParMed 1	LH SomMotB S2 3	0.044	-0.113957	0.535843
LH SalVentAttnA FrMed 1	LH VisCent ExStr 5	0.025	-0.053177	0.59246
LH SalVentAttnA FrMed 1	LH VisPeri ExStrSup 2	0.02	-0.0955161	0.622337
LH SalVentAttnA FrMed 1	LH SomMotA 6	0.049	-0.102459	0.507609
LH SalVentAttnA FrMed 1	LH SomMotB Aud 1	0.042	-0.105248	0.510056
LH SalVentAttnA FrMed 1	LH SomMotB S2 1	0.028	-0.108193	0.539821
LH SalVentAttnA FrMed 1	LH DorsAttnA SPL 1	0.004	-0.0946564	0.742879
LH SalVentAttnA FrMed 1	LH DorsAttnB PostC 4	0.028	-0.109275	0.557843
LH SalVentAttnA FrMed 2	LH SalVentAttnA Ins 1	0.049	-0.0831808	0.465039
LH SalVentAttnB IPL 1	LH VisCent ExStr 1	0.016	0.0771945	0.610473
LH SalVentAttnB IPL 1	LH SomMotA 1	0.018	-0.0895368	0.627375
LH SalVentAttnB IPL 1	LH SomMotA 6	0.019	-0.0872381	0.571176
LH SalVentAttnB IPL 1	LH SomMotB Aud 1	0.024	-0.100326	0.560474
LH SalVentAttnB IPL 1	LH SomMotB Aud 2	0.048	-0.0923449	0.476898
LH SalVentAttnB IPL 1	LH SomMotB S2 2	0.039	-0.100465	0.529073
LH SalVentAttnB IPL 1	LH DorsAttnB PostC 1	0.03	-0.0859407	0.56125
LH SalVentAttnB IPL 1	LH DorsAttnB PostC 3	0.046	-0.0894081	0.513836
LH SalVentAttnB IPL 1	LH DorsAttnB PostC 4	0.025	-0.0920825	0.573468
LH SalVentAttnB IPL 1	LH SalVentAttnA FrMed 2	0.023	-0.115083	0.598547
LH SalVentAttnB PFCl 1	LH VisPeri ExStrSup 1	0.04	-0.0796597	0.536578
LH SalVentAttnB PFCl 1	LH SomMotA 6	0.044	-0.0663763	0.4896
LH SalVentAttnB PFCl 1	LH SomMotB Aud 1	0.046	-0.0808406	0.483052
LH SalVentAttnB PFCl 1	LH SomMotB Aud 2	0.017	-0.0884107	0.646736
LH SalVentAttnB PFCl 1	LH SalVentAttnA FrMed 1	0.04	-0.0920153	0.514219
LH SalVentAttnB Ins 1	LH SomMotA 1	0.004	-0.10132	0.754442
LH SalVentAttnB Ins 1	LH SomMotA 3	0.025	-0.0580531	0.557365
LH SalVentAttnB Ins 1	LH SomMotA 4	0.043	-0.0577646	0.47484
LH SalVentAttnB Ins 1	LH SomMotA 5	0.032	-0.0829366	0.560484
LH SalVentAttnB Ins 1	LH SomMotA 6	0.001	-0.120622	0.878914
LH SalVentAttnB Ins 1	LH SomMotA 7	0.006	-0.105162	0.728407
LH SalVentAttnB Ins 1	LH SomMotB Aud 1	0.011	-0.108199	0.666431
LH SalVentAttnB Ins 1	LH SomMotB Aud 2	0.004	-0.124377	0.83165
LH SalVentAttnB Ins 1	LH SomMotB S2 1	0.01	-0.1185	0.710486
LH SalVentAttnB Ins 1	LH SomMotB Aud 3	0.024	-0.101417	0.574985
LH SalVentAttnB Ins 1	LH SomMotB S2 3	0.044	-0.0790965	0.493194
LH SalVentAttnB Ins 1	LH SomMotB Cent 2	0.036	-0.0859336	0.537401
LH SalVentAttnB Ins 1	LH DorsAttnB PostC 1	0.032	-0.0695389	0.591292
LH SalVentAttnB Ins 1	LH DorsAttnB PostC 2	0.045	-0.0497905	0.512238
LH SalVentAttnB Ins 1	LH DorsAttnB PostC 4	0.001	-0.110222	0.873774
LH SalVentAttnB Ins 1	LH SalVentAttnA FrMed 2	0.002	-0.136219	0.88825
LH SalVentAttnB PFCmp 1	LH VisCent ExStr 5	0.043	-0.0442216	0.532434
LH SalVentAttnB PFCmp 1	LH VisPeri ExStrSup 2	0.018	-0.0823927	0.62722
LH SalVentAttnB PFCmp 1	LH SomMotA 7	0.031	-0.0893641	0.571211
LH SalVentAttnB PFCmp 1	LH SomMotB Aud 1	0.015	-0.113864	0.64707
LH SalVentAttnB PFCmp 1	LH SomMotB Aud 2	0.045	-0.0959755	0.525532
LH SalVentAttnB PFCmp 1	LH SomMotB S2 1	0.027	-0.103688	0.56778
LH SalVentAttnB PFCmp 1	LH SomMotB S2 3	0.036	-0.088548	0.538268
LH SalVentAttnB PFCmp 1	LH DorsAttnB PostC 1	0.027	-0.0745534	0.600639
LH SalVentAttnB PFCmp 1	LH DorsAttnB PostC 2	0.023	-0.062899	0.608047
LH SalVentAttnB PFCmp 1	LH DorsAttnB PostC 4	0.024	-0.0803214	0.588469
LH SalVentAttnB PFCmp 1	LH SalVentAttnA FrOper 1	0.048	-0.0781272	0.510912
LH LimbicB OFC 1	LH SomMotA 5	0.033	-0.0554632	0.575659
LH LimbicB OFC 1	LH SomMotA 6	0.044	-0.0586986	0.503247
LH LimbicB OFC 1	LH DorsAttnA SPL 3	0.017	-0.0712512	0.617153
LH LimbicB OFC 2	LH VisCent ExStr 2	0.032	-0.0688994	0.508071
LH LimbicB OFC 2	LH VisCent ExStr 5	0.033	-0.0557143	0.587378
LH LimbicB OFC 2	LH SomMotA 7	0.044	-0.0585007	0.51693
LH LimbicB OFC 2	LH SomMotB Aud 2	0.038	-0.0664847	0.51822
LH LimbicB OFC 2	LH SomMotB S2 1	0.047	-0.0609067	0.463215
LH LimbicB OFC 2	LH SomMotB S2 3	0.004	-0.102839	0.83657
LH LimbicB OFC 2	LH DorsAttnA ParOcc 1	0.04	-0.067658	0.502133
LH LimbicB OFC 2	LH DorsAttnB PostC 1	0.003	-0.0968434	0.880951
LH LimbicB OFC 2	LH DorsAttnB FEF 1	0.045	-0.0544897	0.490456
LH LimbicB OFC 2	LH SalVentAttnA FrMed 2	0.024	-0.0682498	0.633157
LH LimbicB OFC 2	LH SalVentAttnB Ins 1	0.042	-0.0456696	0.471034
LH LimbicA TempPole 1	LH SomMotA 1	0.008	-0.0827385	0.847574
LH LimbicA TempPole 1	LH SomMotA 5	0.035	-0.056944	0.530659
LH LimbicA TempPole 1	LH SomMotA 7	0.012	-0.083917	0.700758
LH LimbicA TempPole 1	LH SomMotA 8	0.049	-0.0722451	0.539849
LH LimbicA TempPole 1	LH SomMotB S2 2	0.041	-0.0629567	0.527716
LH LimbicA TempPole 1	LH SomMotB S2 3	0.031	-0.0656023	0.54225
LH LimbicA TempPole 1	LH DorsAttnA SPL 3	0.017	-0.0642327	0.610581
LH LimbicA TempPole 1	LH DorsAttnB PostC 1	0.01	-0.0561905	0.740869
LH LimbicA TempPole 1	LH DorsAttnB PostC 4	0.047	-0.0648442	0.525369
LH LimbicA TempPole 1	LH SalVentAttnA ParOper 1	0.035	-0.0544174	0.563672
LH LimbicA TempPole 2	LH SomMotB Aud 1	0.049	-0.0654595	0.486378
LH LimbicA TempPole 2	LH SalVentAttnA ParOper 1	0.014	-0.0767707	0.665885
LH LimbicA TempPole 3	LH SomMotA 1	0.036	-0.0557826	0.543789
LH LimbicA TempPole 3	LH SomMotA 3	0.019	-0.0665172	0.665872
LH LimbicA TempPole 3	LH SomMotA 4	0.003	-0.0696171	0.822519
LH LimbicA TempPole 3	LH SomMotA 5	0.011	-0.0627668	0.713237
LH LimbicA TempPole 3	LH SomMotA 6	0.005	-0.074222	0.779036
LH LimbicA TempPole 3	LH SomMotA 7	0.014	-0.0709671	0.726865
LH LimbicA TempPole 3	LH SomMotA 8	0.037	-0.0615803	0.541689
LH LimbicA TempPole 3	LH SomMotB Aud 2	0.001	-0.09334	0.82489
LH LimbicA TempPole 3	LH SomMotB S2 2	0.039	-0.0648575	0.579287
LH LimbicA TempPole 3	LH SomMotB S2 3	0.045	-0.063034	0.524039
LH LimbicA TempPole 3	LH SomMotB Cent 2	0.032	-0.0518987	0.575544
LH LimbicA TempPole 3	LH DorsAttnB PostC 1	0.029	-0.046384	0.559077
LH LimbicA TempPole 3	LH DorsAttnB PostC 4	0.033	-0.0560721	0.56644
LH LimbicA TempPole 3	LH SalVentAttnA FrMed 2	0.046	-0.0428239	0.500425
LH LimbicA TempPole 4	LH VisCent ExStr 1	0.048	-0.0407537	0.48587
LH LimbicA TempPole 4	LH SomMotB S2 3	0.027	-0.077596	0.574091
LH LimbicA TempPole 4	LH DorsAttnB PostC 1	0.015	-0.0654163	0.600883
LH LimbicA TempPole 4	LH DorsAttnB PostC 2	0.046	-0.0460578	0.472649
LH ContA Temp 1	LH SomMotA 2	0.018	-0.0677689	0.602161
LH ContA Temp 1	LH SomMotA 3	0.003	-0.0603674	0.764098
LH ContA Temp 1	LH SomMotA 5	0.044	-0.058247	0.486047
LH ContA Temp 1	LH SomMotA 8	0.029	-0.0588384	0.557265
LH ContA IPS 1	LH VisCent ExStr 3	0.044	0.0617684	0.489703
LH ContA IPS 1	LH SomMotA 7	0.048	-0.0622888	0.484442
LH ContA IPS 1	LH SomMotA 8	0.019	-0.0628768	0.564194
LH ContA IPS 1	LH SomMotB Aud 1	0.013	-0.0894721	0.64703
LH ContA IPS 1	LH SomMotB Aud 2	0.03	-0.0811778	0.556197
LH ContA IPS 1	LH SomMotB S2 2	0.042	-0.0632002	0.52442
LH ContA IPS 1	LH LimbicA TempPole 1	0.019	-0.0647607	0.591721
LH ContA IPS 1	LH LimbicA TempPole 2	0.032	-0.0651376	0.542888
LH ContA IPS 1	LH LimbicA TempPole 4	0.025	-0.0656454	0.58786
LH ContA IPS 2	LH SomMotA 5	0.042	-0.0950728	0.550865
LH ContA IPS 2	LH SomMotA 6	0.043	-0.0749787	0.498249
LH ContA IPS 2	LH SomMotA 7	0.014	-0.108136	0.682514
LH ContA IPS 2	LH SomMotB Aud 1	0.024	-0.0950548	0.575263
LH ContA IPS 2	LH DorsAttnB PostC 3	0.043	-0.0863981	0.491556
LH ContA IPS 2	LH LimbicA TempPole 4	0.013	-0.0680006	0.638431
LH ContA IPS 3	LH SomMotB Aud 1	0.003	-0.108511	0.72543
LH ContA IPS 3	LH DorsAttnB PostC 1	0.004	-0.137387	0.756924
LH ContA IPS 3	LH SalVentAttnA ParOper 1	0.033	-0.0980207	0.556532
LH ContA IPS 3	LH SalVentAttnA FrOper 1	0.044	-0.0545665	0.505776
LH ContA IPS 3	LH SalVentAttnA FrMed 1	0.027	-0.0908893	0.615167
LH ContA IPS 3	LH LimbicA TempPole 1	0.043	-0.0491698	0.522482
LH ContA PFCd 1	LH VisCent ExStr 2	0.022	-0.068041	0.602126
LH ContA PFCd 1	LH VisCent Striate 1	0.008	-0.0728635	0.694282
LH ContA PFCd 1	LH VisCent ExStr 3	0.012	-0.0621309	0.653997
LH ContA PFCd 1	LH VisCent ExStr 5	0.035	-0.0623307	0.574291
LH ContA PFCd 1	LH DorsAttnA TempOcc 1	0.04	-0.0652929	0.523291
LH ContA PFCd 1	LH DorsAttnA TempOcc 2	0.017	-0.0718178	0.653913
LH ContA PFCd 1	LH DorsAttnA SPL 1	0.014	-0.0933289	0.652097
LH ContA PFCd 1	LH DorsAttnA SPL 3	0.031	-0.0769954	0.603488
LH ContA PFCd 1	LH SalVentAttnB IPL 1	0.005	-0.130742	0.716619
LH ContA PFCd 1	LH ContA Temp 1	0.008	-0.092789	0.692035
LH ContA PFCd 1	LH ContA IPS 3	0.027	-0.0972008	0.612793
LH ContA PFClv 1	LH SomMotA 1	0.038	-0.070166	0.540068
LH ContA PFClv 1	LH SomMotA 6	0.023	-0.0805693	0.566946
LH ContA PFClv 1	LH SomMotA 7	0.001	-0.140667	0.923916
LH ContA PFClv 1	LH SomMotB Aud 1	0.044	-0.0811975	0.520353
LH ContA PFClv 1	LH SomMotB Aud 2	0.009	-0.102247	0.675749
LH ContA PFClv 1	LH SomMotB S2 1	0.043	-0.0849707	0.52565
LH ContA PFClv 1	LH SalVentAttnA ParMed 1	0.024	-0.0848053	0.603361
LH ContA PFClv 1	LH SalVentAttnA FrMed 1	0.025	-0.10617	0.610058
LH ContA PFClv 1	LH SalVentAttnA FrMed 2	0.042	-0.100965	0.581324
LH ContA PFClv 1	LH LimbicA TempPole 1	0.004	-0.0915529	0.801416
LH ContA PFCl 1	LH VisPeri ExStrInf 1	0.018	0.0770792	0.625322
LH ContA PFCl 2	LH SomMotA 6	0.048	-0.0731979	0.526441
LH ContA PFCl 2	LH SomMotA 8	0.029	-0.0713034	0.612243
LH ContA PFCl 2	LH LimbicA TempPole 1	0.029	-0.0523577	0.576942
LH ContA PFCl 2	LH LimbicA TempPole 4	0.034	-0.0644341	0.515383
LH ContA PFCl 3	LH SomMotB Aud 1	0.038	-0.0810627	0.542112
LH ContA Cingm 1	LH VisPeri ExStrSup 2	0.041	-0.0577333	0.52867
LH ContA Cingm 1	LH SomMotA 5	0.033	-0.0707193	0.568614
LH ContA Cingm 1	LH SomMotB S2 2	0.034	-0.0678719	0.541078
LH ContA Cingm 1	LH LimbicA TempPole 2	0.025	-0.0707184	0.614335
LH ContA Cingm 1	LH ContA PFClv 1	0.02	-0.0714529	0.578455
LH ContB IPL 1	LH VisPeri ExStrSup 1	0.033	-0.0718508	0.579294
LH ContB IPL 1	LH SomMotA 1	0.02	-0.0688102	0.619318
LH ContB IPL 1	LH SomMotA 6	0.004	-0.0809002	0.734683
LH ContB IPL 1	LH SomMotA 7	0.022	-0.0721286	0.595981
LH ContB IPL 1	LH SomMotB Aud 1	0.019	-0.087702	0.635518
LH ContB IPL 1	LH SomMotB Aud 2	0.032	-0.0868839	0.543096
LH ContB IPL 1	LH SomMotB S2 2	0.045	-0.0607878	0.478065
LH ContB IPL 1	LH LimbicA TempPole 1	0.028	-0.0563127	0.591842
LH ContB IPL 1	LH LimbicA TempPole 4	0.033	-0.0664001	0.559592
LH ContB IPL 1	LH ContA PFCd 1	0.022	-0.075898	0.569406
LH ContB PFCl 1	LH SomMotA 4	0.032	0.0495447	0.532436
LH ContB PFClv 1	LH SomMotA 5	0.036	-0.0579211	0.546793
LH ContB PFClv 1	LH SomMotA 6	0.036	-0.056161	0.520454
LH ContB PFClv 1	LH SomMotA 7	0.022	-0.066399	0.590093
LH ContB PFClv 1	LH SomMotB Aud 1	0.028	-0.0694006	0.568932
LH ContB PFClv 1	LH DorsAttnB PostC 4	0.046	-0.0572466	0.501332
LH ContB PFClv 1	LH LimbicA TempPole 1	0.023	-0.0830251	0.658764
LH ContB PFClv 1	LH LimbicA TempPole 4	0.027	-0.0621102	0.552094
LH ContB PFClv 2	LH VisPeri StriCal 1	0.034	-0.0601035	0.558331
LH ContB PFClv 2	LH VisPeri ExStrSup 1	0.015	-0.0946548	0.727476
LH ContB PFClv 2	LH VisPeri ExStrSup 2	0.006	-0.0892643	0.760911
LH ContB PFClv 2	LH SomMotA 1	0.043	-0.0642676	0.560868
LH ContB PFClv 2	LH SomMotA 6	0.018	-0.0708003	0.603321
LH ContB PFClv 2	LH SomMotA 7	0.03	-0.0774867	0.563372
LH ContB PFClv 2	LH SomMotB Aud 1	0.019	-0.0931812	0.624891
LH ContB PFClv 2	LH SomMotB S2 1	0.037	-0.0730687	0.504498
LH ContB PFClv 2	LH SomMotB S2 3	0.015	-0.0837838	0.683682
LH ContB PFClv 2	LH SomMotB Cent 2	0.048	-0.0603561	0.476966
LH ContB PFClv 2	LH DorsAttnB PostC 1	0.034	-0.0565572	0.513213
LH ContB PFClv 2	LH DorsAttnB PostC 2	0.02	-0.0743627	0.635156
LH ContB PFClv 2	LH DorsAttnB FEF 1	0.049	-0.0636006	0.469868
LH ContB PFClv 2	LH SalVentAttnA FrMed 1	0.019	-0.0939013	0.603798
LH ContB PFClv 2	LH SalVentAttnB Ins 1	0.011	-0.0993376	0.669081
LH ContC pCun 1	LH VisCent Striate 1	0.011	-0.0679246	0.594481
LH ContC pCun 1	LH VisCent ExStr 3	0.018	-0.0556329	0.656846
LH ContC pCun 1	LH VisPeri StriCal 1	0.044	-0.0798705	0.492376
LH ContC pCun 1	LH VisPeri ExStrSup 2	0.021	-0.116449	0.605853
LH ContC pCun 1	LH SomMotA 1	0.005	-0.105758	0.665571
LH ContC pCun 1	LH SomMotA 3	0.013	-0.0830316	0.683078
LH ContC pCun 1	LH SomMotA 5	0.024	-0.0896283	0.592793
LH ContC pCun 1	LH SomMotA 6	0.026	-0.0869999	0.561713
LH ContC pCun 1	LH SomMotA 7	0.015	-0.11472	0.647743
LH ContC pCun 1	LH SomMotB Aud 1	0.04	-0.106771	0.558972
LH ContC pCun 1	LH SomMotB Aud 2	0.006	-0.137077	0.741879
LH ContC pCun 1	LH SomMotB S2 1	0.028	-0.0978022	0.56416
LH ContC pCun 1	LH SomMotB S2 2	0.004	-0.161372	0.820997
LH ContC pCun 1	LH SomMotB S2 3	0.009	-0.115124	0.714214
LH ContC pCun 1	LH DorsAttnA ParOcc 1	0.049	-0.0605884	0.463392
LH ContC pCun 1	LH DorsAttnA SPL 1	0.049	-0.0850511	0.510312
LH ContC pCun 1	LH DorsAttnB PostC 1	0.019	-0.088029	0.620204
LH ContC pCun 1	LH DorsAttnB PostC 2	0.02	-0.0712376	0.610879
LH ContC pCun 1	LH DorsAttnB PostC 3	0.024	-0.103585	0.57883
LH ContC pCun 1	LH DorsAttnB FEF 1	0.023	-0.0861463	0.54735
LH ContC pCun 1	LH SalVentAttnA ParOper 1	0.04	-0.0984626	0.540199
LH ContC pCun 1	LH SalVentAttnA Ins 1	0.027	-0.0992198	0.626753
LH ContC pCun 1	LH SalVentAttnA FrOper 1	0.026	-0.0892263	0.600319
LH ContC pCun 1	LH SalVentAttnA FrOper 2	0.015	-0.104435	0.63186
LH ContC pCun 1	LH SalVentAttnA ParMed 1	0.033	-0.109655	0.527495
LH ContC pCun 1	LH SalVentAttnA FrMed 1	0.01	-0.140941	0.735844
LH ContC pCun 1	LH SalVentAttnB PFCl 1	0.012	-0.109265	0.651567
LH ContC pCun 1	LH SalVentAttnB Ins 1	0.015	-0.0897761	0.655999
LH ContC pCun 1	LH LimbicA TempPole 2	0.04	-0.0567456	0.499418
LH ContC pCun 1	LH ContA IPS 2	0.007	-0.10303	0.686101
LH ContC pCun 1	LH ContA IPS 3	0.047	-0.0783038	0.482773
LH ContC pCun 1	LH ContA PFCd 1	0.012	-0.0963523	0.687675
LH ContC pCun 1	LH ContA PFClv 1	0.013	-0.103805	0.704075
LH ContC pCun 1	LH ContB IPL 1	0.022	-0.114152	0.630171
LH ContC pCun 1	LH ContB PFClv 2	0.001	-0.123637	0.884675
LH ContC pCun 2	LH SomMotA 1	0.039	-0.092256	0.501498
LH ContC pCun 2	LH SomMotA 3	0.031	-0.0747636	0.529826
LH ContC pCun 2	LH SomMotA 7	0.031	-0.111474	0.53996
LH ContC pCun 2	LH SomMotB Aud 1	0.039	-0.105836	0.547141
LH ContC pCun 2	LH SomMotB S2 2	0.026	-0.10299	0.610264
LH ContC pCun 2	LH SomMotB S2 3	0.002	-0.148169	0.832276
LH ContC pCun 2	LH DorsAttnB PostC 3	0.017	-0.140183	0.618369
LH ContC pCun 2	LH DorsAttnB PostC 4	0.042	-0.131969	0.52799
LH ContC pCun 2	LH SalVentAttnA ParMed 1	0.009	-0.150531	0.715994
LH ContC pCun 2	LH SalVentAttnA FrMed 1	0.009	-0.124299	0.683775
LH ContC pCun 2	LH SalVentAttnB Ins 1	0.013	-0.0933125	0.604403
LH ContC pCun 2	LH LimbicA TempPole 3	0.04	-0.0598004	0.514892
LH ContC pCun 2	LH LimbicA TempPole 4	0.048	-0.0809389	0.500985
LH ContC pCun 2	LH ContA IPS 2	0.024	-0.105752	0.583236
LH ContC pCun 2	LH ContA PFClv 1	0.014	-0.123314	0.70534
LH ContC Cingp 1	LH VisPeri ExStrInf 2	0.04	0.0533586	0.578018
LH DefaultA IPL 1	LH SomMotB S2 3	0.024	-0.0725663	0.559656
LH DefaultA IPL 1	LH ContC pCun 1	0.039	-0.0913836	0.524
LH DefaultA PFCd 1	LH ContC pCun 1	0.042	-0.0644438	0.513495
LH DefaultA pCunPCC 1	LH SomMotB Aud 2	0.023	-0.0837769	0.592299
LH DefaultA pCunPCC 1	LH SomMotB S2 3	0.01	-0.0968488	0.676804
LH DefaultA pCunPCC 2	LH SomMotA 6	0.01	-0.0876422	0.704239
LH DefaultA pCunPCC 2	LH SomMotA 7	0.045	-0.0825275	0.507913
LH DefaultA pCunPCC 2	LH SomMotB Aud 2	0.025	-0.0943303	0.552629
LH DefaultA pCunPCC 2	LH SalVentAttnA FrMed 2	0.042	-0.0932518	0.544604
LH DefaultA pCunPCC 2	LH ContA PFCd 1	0.04	-0.0728881	0.535729
LH DefaultA pCunPCC 2	LH ContB PFClv 2	0.026	-0.0990292	0.552437
LH DefaultA pCunPCC 2	LH ContC Cingp 1	0.024	0.104186	0.586483
LH DefaultA pCunPCC 3	LH VisPeri StriCal 1	0.049	-0.0743185	0.51869
LH DefaultA pCunPCC 3	LH SomMotA 1	0.013	-0.106427	0.712555
LH DefaultA pCunPCC 3	LH SomMotA 3	0.033	-0.0742206	0.590245
LH DefaultA pCunPCC 3	LH SomMotA 5	0.047	-0.0649516	0.502483
LH DefaultA pCunPCC 3	LH SomMotA 6	0.025	-0.0730869	0.521664
LH DefaultA pCunPCC 3	LH SomMotA 7	0.032	-0.0868307	0.552112
LH DefaultA pCunPCC 3	LH SomMotB Aud 1	0	-0.133143	0.842408
LH DefaultA pCunPCC 3	LH SomMotB Aud 2	0.015	-0.11396	0.696952
LH DefaultA pCunPCC 3	LH SomMotB S2 1	0.049	-0.0745767	0.495373
LH DefaultA pCunPCC 3	LH SomMotB S2 2	0.004	-0.131103	0.854744
LH DefaultA pCunPCC 3	LH SomMotB Aud 3	0.026	-0.0961446	0.609398
LH DefaultA pCunPCC 3	LH SomMotB S2 3	0	-0.140592	1.02418
LH DefaultA pCunPCC 3	LH DorsAttnB PostC 2	0.047	-0.0602009	0.495374
LH DefaultA pCunPCC 3	LH DorsAttnB PostC 3	0.031	-0.0896097	0.527425
LH DefaultA pCunPCC 3	LH SalVentAttnA ParOper 1	0.041	-0.0840467	0.543941
LH DefaultA pCunPCC 3	LH SalVentAttnA FrOper 1	0.01	-0.0748024	0.692178
LH DefaultA pCunPCC 3	LH SalVentAttnA FrOper 2	0.048	-0.0710018	0.498952
LH DefaultA pCunPCC 3	LH SalVentAttnA ParMed 1	0.009	-0.140242	0.665178
LH DefaultA pCunPCC 3	LH SalVentAttnA FrMed 1	0.016	-0.119148	0.634347
LH DefaultA pCunPCC 3	LH SalVentAttnB Ins 1	0.026	-0.0895767	0.60609
LH DefaultA pCunPCC 3	LH LimbicA TempPole 1	0.021	-0.0701671	0.595473
LH DefaultA pCunPCC 3	LH LimbicA TempPole 4	0.018	-0.0800875	0.590138
LH DefaultA pCunPCC 3	LH ContA PFCd 1	0.007	-0.0996978	0.692657
LH DefaultA pCunPCC 3	LH ContB PFClv 2	0.03	-0.0935103	0.528148
LH DefaultA pCunPCC 3	LH DefaultA pCunPCC 1	0.03	0.105099	0.564955
LH DefaultA PFCm 1	LH VisPeri ExStrSup 2	0.017	-0.0616418	0.612031
LH DefaultA PFCm 1	LH SomMotB Aud 1	0.043	-0.0661581	0.50909
LH DefaultA PFCm 1	LH SomMotB Aud 2	0.047	-0.061752	0.473328
LH DefaultA PFCm 1	LH DorsAttnB PostC 4	0.011	-0.0668478	0.620012
LH DefaultA PFCm 1	LH DorsAttnB FEF 1	0.04	-0.0573345	0.504027
LH DefaultA PFCm 1	LH SalVentAttnA FrMed 1	0.019	-0.0695684	0.630894
LH DefaultA PFCm 1	LH ContC pCun 1	0.032	-0.0630134	0.558343
LH DefaultA PFCm 2	LH VisPeri ExStrInf 3	0.031	-0.0760825	0.571845
LH DefaultA PFCm 2	LH VisPeri ExStrSup 1	0.009	-0.0830819	0.711263
LH DefaultA PFCm 2	LH VisPeri ExStrSup 2	0.024	-0.0749714	0.597074
LH DefaultA PFCm 2	LH SomMotA 6	0.04	-0.0667788	0.506527
LH DefaultA PFCm 2	LH SomMotA 7	0.006	-0.0926609	0.717046
LH DefaultA PFCm 2	LH SomMotB Aud 1	0.017	-0.102743	0.622394
LH DefaultA PFCm 2	LH SomMotB Aud 2	0.017	-0.0949607	0.619684
LH DefaultA PFCm 2	LH SomMotB S2 2	0.046	-0.0757579	0.519377
LH DefaultA PFCm 2	LH SomMotB S2 3	0.012	-0.0960984	0.633581
LH DefaultA PFCm 2	LH SomMotB Cent 1	0.005	-0.100229	0.766031
LH DefaultA PFCm 2	LH SomMotB Cent 2	0.039	-0.0646255	0.508524
LH DefaultA PFCm 2	LH DorsAttnA SPL 1	0.038	-0.0592752	0.536006
LH DefaultA PFCm 2	LH DorsAttnB PostC 1	0.022	-0.0576076	0.578094
LH DefaultA PFCm 2	LH DorsAttnB PostC 2	0.049	-0.0587547	0.484956
LH DefaultA PFCm 2	LH SalVentAttnA FrMed 2	0.024	-0.0835255	0.588718
LH DefaultA PFCm 2	LH LimbicA TempPole 1	0.034	-0.0698093	0.498139
LH DefaultA PFCm 2	LH ContC pCun 1	0.007	-0.102085	0.747239
LH DefaultA PFCm 3	LH VisPeri ExStrSup 2	0.026	-0.0697444	0.547912
LH DefaultA PFCm 3	LH SomMotA 5	0.045	-0.0664123	0.506402
LH DefaultA PFCm 3	LH SomMotA 7	0.015	-0.102733	0.651114
LH DefaultA PFCm 3	LH SomMotB Aud 1	0.024	-0.10254	0.561559
LH DefaultA PFCm 3	LH SomMotB Aud 2	0.012	-0.11771	0.699391
LH DefaultA PFCm 3	LH SomMotB S2 1	0.027	-0.107948	0.59893
LH DefaultA PFCm 3	LH SomMotB S2 2	0.027	-0.108059	0.590639
LH DefaultA PFCm 3	LH SomMotB S2 3	0.019	-0.0876022	0.600468
LH DefaultA PFCm 3	LH DorsAttnB PostC 2	0.016	-0.0713505	0.617966
LH DefaultA PFCm 3	LH DorsAttnB PostC 4	0.014	-0.0856253	0.704843
LH DefaultA PFCm 3	LH SalVentAttnA ParMed 1	0.041	-0.0732375	0.50292
LH DefaultA PFCm 3	LH LimbicA TempPole 1	0.041	-0.052794	0.514786
LH DefaultB Temp 1	LH VisCent Striate 1	0.026	-0.0538999	0.542173
LH DefaultB Temp 1	LH VisPeri ExStrSup 2	0.039	-0.0656853	0.547907
LH DefaultB Temp 1	LH DorsAttnB PostC 1	0.023	-0.056428	0.582937
LH DefaultB Temp 1	LH DorsAttnB FEF 1	0.038	-0.0624407	0.532687
LH DefaultB Temp 1	LH ContB PFClv 1	0.041	-0.0764189	0.53682
LH DefaultB Temp 3	LH SomMotA 2	0.031	-0.0754609	0.597877
LH DefaultB Temp 3	LH SalVentAttnA ParMed 1	0.041	-0.0938589	0.506381
LH DefaultB Temp 3	LH SalVentAttnB Ins 1	0.023	-0.0956182	0.592525
LH DefaultB Temp 3	LH DefaultA PFCm 2	0.049	-0.0708295	0.467076
LH DefaultB Temp 3	LH DefaultA PFCm 3	0.035	-0.0837198	0.537481
LH DefaultB Temp 4	LH LimbicB OFC 2	0.015	-0.0595496	0.669989
LH DefaultB Temp 4	LH LimbicA TempPole 4	0.043	-0.0570071	0.486352
LH DefaultB IPL 1	LH SomMotB S2 3	0.045	-0.066204	0.499826
LH DefaultB PFCd 1	LH VisPeri ExStrSup 2	0.047	-0.0688138	0.520129
LH DefaultB PFCd 1	LH SomMotA 1	0.03	-0.0604021	0.55807
LH DefaultB PFCd 1	LH SomMotB Aud 1	0.012	-0.0941883	0.614457
LH DefaultB PFCd 1	LH SomMotB Aud 2	0.028	-0.083289	0.571704
LH DefaultB PFCd 1	LH SomMotB S2 1	0.034	-0.0728683	0.553118
LH DefaultB PFCd 1	LH SomMotB S2 3	0.014	-0.0965661	0.685759
LH DefaultB PFCd 1	LH DorsAttnB PostC 2	0.025	-0.0728584	0.577514
LH DefaultB PFCd 1	LH SalVentAttnA ParOper 1	0.035	-0.0741139	0.567139
LH DefaultB PFCd 2	LH VisCent ExStr 3	0.024	-0.0630196	0.592916
LH DefaultB PFCd 2	LH VisCent ExStr 5	0.049	-0.0562446	0.536465
LH DefaultB PFCd 2	LH VisPeri ExStrSup 2	0.029	-0.0804881	0.555747
LH DefaultB PFCd 3	LH VisPeri ExStrSup 2	0.043	-0.0688743	0.528746
LH DefaultB PFCd 3	LH SomMotB Aud 1	0.01	-0.103848	0.716125
LH DefaultB PFCd 3	LH SomMotB Aud 2	0.02	-0.0965189	0.658611
LH DefaultB PFCd 3	LH DorsAttnB PostC 1	0.028	-0.0599069	0.574284
LH DefaultB PFCd 3	LH ContC pCun 1	0.026	-0.0975763	0.594541
LH DefaultB PFCd 4	LH LimbicA TempPole 3	0.04	-0.0476041	0.48657
LH DefaultB PFCv 1	LH DorsAttnB PostC 1	0.008	-0.0663619	0.669927
LH DefaultB PFCv 2	LH SomMotA 1	0.032	-0.0542487	0.53885
LH DefaultB PFCv 2	LH SomMotA 6	0	-0.0943623	1.00751
LH DefaultB PFCv 2	LH SomMotA 7	0.013	-0.0798455	0.68905
LH DefaultB PFCv 2	LH SomMotB Aud 1	0.042	-0.0737435	0.535107
LH DefaultB PFCv 2	LH SomMotB Aud 2	0.008	-0.0903075	0.745529
LH DefaultB PFCv 2	LH SomMotB Aud 3	0.013	-0.0789022	0.59053
LH DefaultB PFCv 2	LH SomMotB S2 3	0.044	-0.0546934	0.484773
LH DefaultB PFCv 2	LH DorsAttnB PostC 1	0.032	-0.0495885	0.514261
LH DefaultB PFCv 2	LH DorsAttnB PostC 4	0.001	-0.0775431	0.997585
LH DefaultB PFCv 2	LH SalVentAttnA FrMed 2	0.024	-0.0755028	0.574913
LH DefaultB PFCv 2	LH SalVentAttnB IPL 1	0.024	-0.0785131	0.580152
LH DefaultB PFCv 2	LH LimbicA TempPole 1	0.032	-0.074944	0.565293
LH DefaultB PFCv 2	LH ContA PFCd 1	0.026	-0.0780748	0.571261
LH DefaultB PFCv 3	LH DorsAttnA TempOcc 2	0.028	-0.0568212	0.529418
LH DefaultB PFCv 4	LH SalVentAttnA FrOper 2	0.009	0.122765	0.686328
LH DefaultC IPL 1	LH VisCent ExStr 3	0.023	0.0740756	0.570749
LH DefaultC IPL 1	LH VisPeri ExStrInf 1	0.021	0.099208	0.624503
LH DefaultC IPL 1	LH SomMotA 2	0.042	-0.0502846	0.522148
LH DefaultC IPL 1	LH SomMotA 3	0.031	-0.0649555	0.541305
LH DefaultC IPL 1	LH SomMotA 7	0.014	-0.0940831	0.704406
LH DefaultC IPL 1	LH SomMotA 8	0.015	-0.0718283	0.632123
LH DefaultC IPL 1	LH SomMotB Aud 1	0.018	-0.0964914	0.609228
LH DefaultC IPL 1	LH DorsAttnB PostC 3	0.048	-0.0735801	0.479477
LH DefaultC IPL 1	LH DorsAttnB PostC 4	0.014	-0.107026	0.665704
LH DefaultC IPL 1	LH SalVentAttnA FrMed 1	0.043	-0.0688019	0.51371
LH DefaultC IPL 1	LH LimbicA TempPole 1	0.025	-0.0652698	0.578172
LH DefaultC Rsp 1	LH VisPeri ExStrInf 2	0.028	0.0899831	0.519841
LH DefaultC Rsp 1	LH VisPeri ExStrInf 3	0.04	0.0918401	0.542426
LH DefaultC Rsp 1	LH VisPeri ExStrSup 1	0.045	0.0998384	0.57063
LH DefaultC Rsp 1	LH DorsAttnA ParOcc 1	0	0.1208	0.845763
LH DefaultC Rsp 1	LH SalVentAttnB PFCl 1	0.048	-0.0746582	0.500808
LH DefaultC Rsp 1	LH ContB PFClv 2	0.02	-0.0980072	0.637777
LH DefaultC Rsp 1	LH DefaultA PFCm 2	0.037	-0.0818395	0.531129
LH DefaultC Rsp 1	LH DefaultB PFCd 1	0.047	-0.0816441	0.515295
LH DefaultC PHC 1	LH SomMotA 2	0.04	-0.0552929	0.56047
LH DefaultC PHC 1	LH SomMotA 3	0.012	-0.0702896	0.697307
LH DefaultC PHC 1	LH SomMotA 4	0.029	-0.0550506	0.52767
LH DefaultC PHC 1	LH SomMotA 6	0.023	-0.0665705	0.611891
LH DefaultC PHC 1	LH SomMotA 7	0.022	-0.0665621	0.546158
LH DefaultC PHC 1	LH DorsAttnB PostC 1	0.048	-0.0566817	0.529703
LH DefaultC PHC 1	LH SalVentAttnA FrMed 2	0.03	-0.0614762	0.525949
LH TempPar 1	LH VisPeri ExStrInf 1	0.043	-0.0664282	0.480287
LH TempPar 1	LH SomMotA 1	0.044	0.0752382	0.509798
LH TempPar 1	LH LimbicB OFC 2	0.044	-0.0596989	0.493479
LH TempPar 1	LH DefaultB Temp 4	0.034	0.100739	0.520853
LH TempPar 2	LH VisPeri ExStrInf 2	0.033	0.0793535	0.540466
LH TempPar 2	LH SomMotB Aud 1	0.038	-0.0846296	0.546
RH VisCent ExStr 1	LH SomMotA 5	0.025	-0.0569237	0.582419
RH VisCent ExStr 1	LH SomMotB Aud 1	0.034	-0.0549621	0.541392
RH VisCent ExStr 1	LH DorsAttnA SPL 1	0.037	0.0936039	0.547575
RH VisCent ExStr 1	LH SalVentAttnB Ins 1	0.037	0.057595	0.557716
RH VisCent ExStr 1	LH ContA PFCl 1	0.011	0.0847013	0.657754
RH VisCent ExStr 1	LH DefaultB PFCv 4	0.041	0.063867	0.530018
RH VisCent ExStr 1	LH DefaultC IPL 1	0.005	0.12875	0.887702
RH VisCent ExStr 1	LH DefaultC Rsp 1	0.005	0.09927	0.723027
RH VisCent ExStr 1	LH TempPar 2	0.048	0.0548175	0.49655
RH VisCent ExStr 2	LH SomMotB Aud 1	0.018	-0.100127	0.646065
RH VisCent ExStr 2	LH LimbicB OFC 2	0.028	-0.0542319	0.552811
RH VisCent ExStr 2	LH LimbicA TempPole 1	0.015	-0.0624412	0.634841
RH VisCent ExStr 2	LH ContA PFCd 1	0.025	-0.0799292	0.578112
RH VisCent ExStr 2	LH ContA Cingm 1	0.038	-0.0393233	0.524746
RH VisCent Striate 1	LH SomMotA 5	0.016	-0.0522297	0.637475
RH VisCent Striate 1	LH ContA IPS 1	0.029	0.0842761	0.581941
RH VisCent Striate 1	LH ContC pCun 1	0.016	-0.0625886	0.685301
RH VisCent ExStr 3	LH VisCent ExStr 1	0.047	-0.0950376	0.490398
RH VisCent ExStr 3	LH VisCent ExStr 5	0.036	-0.104139	0.521803
RH VisCent ExStr 3	LH SomMotA 1	0.038	-0.0522712	0.572834
RH VisCent ExStr 3	LH SomMotA 5	0.004	-0.0869991	0.740498
RH VisCent ExStr 3	LH SomMotA 7	0.031	-0.0626554	0.535683
RH VisCent ExStr 3	LH SomMotA 8	0.044	-0.0491057	0.54306
RH VisCent ExStr 3	LH SomMotB Aud 1	0.001	-0.103695	0.987321
RH VisCent ExStr 3	LH SomMotB S2 2	0.031	-0.0641682	0.577035
RH VisCent ExStr 3	LH SomMotB S2 3	0.014	-0.0606445	0.602892
RH VisCent ExStr 3	LH DorsAttnA TempOcc 2	0.043	-0.0888971	0.507179
RH VisCent ExStr 3	LH DorsAttnA ParOcc 1	0.027	-0.0913949	0.608109
RH VisCent ExStr 3	LH DorsAttnA SPL 3	0.006	-0.107854	0.703825
RH VisCent ExStr 3	LH DorsAttnB PostC 3	0.037	-0.0740042	0.575297
RH VisCent ExStr 3	LH DorsAttnB PostC 4	0.003	-0.0932186	0.758256
RH VisCent ExStr 3	LH DorsAttnB FEF 1	0.019	-0.0866185	0.61426
RH VisCent ExStr 3	LH SalVentAttnA FrOper 1	0.016	-0.0609318	0.686356
RH VisCent ExStr 3	LH SalVentAttnA FrMed 1	0.026	-0.0708858	0.597947
RH VisCent ExStr 3	LH SalVentAttnB PFCmp 1	0.024	-0.072777	0.599094
RH VisCent ExStr 3	LH LimbicB OFC 2	0.015	-0.0622274	0.598194
RH VisCent ExStr 3	LH ContA Temp 1	0.027	-0.0807724	0.565318
RH VisCent ExStr 3	LH ContA PFCd 1	0.003	-0.0797466	0.840024
RH VisCent ExStr 3	LH ContA Cingm 1	0.047	-0.0458625	0.502549
RH VisCent ExStr 3	LH ContC pCun 1	0.021	-0.0674902	0.585905
RH VisCent ExStr 3	LH DefaultA PFCm 1	0.031	-0.0479655	0.525553
RH VisCent ExStr 3	LH DefaultB Temp 1	0.025	-0.0630809	0.595611
RH VisCent ExStr 4	LH SomMotA 2	0.032	-0.0569789	0.560816
RH VisCent ExStr 4	LH SomMotA 3	0.04	-0.048551	0.560219
RH VisCent ExStr 4	LH SomMotA 7	0.037	-0.0568579	0.519952
RH VisCent ExStr 4	LH SomMotA 8	0.031	-0.0541428	0.570549
RH VisCent ExStr 4	LH SomMotB Aud 1	0.002	-0.090959	0.833189
RH VisCent ExStr 4	LH SomMotB Aud 2	0.009	-0.0726849	0.663119
RH VisCent ExStr 4	LH SalVentAttnB Ins 1	0.035	0.0525638	0.5482
RH VisCent ExStr 4	LH ContA PFCd 1	0.019	-0.0578027	0.638655
RH VisCent ExStr 4	RH VisCent ExStr 2	0.033	-0.102087	0.541498
RH VisCent ExStr 4	RH VisCent ExStr 3	0.036	-0.10918	0.530736
RH VisCent ExStr 5	LH SomMotB Aud 1	0.039	-0.0490612	0.554594
RH VisCent ExStr 5	LH ContC pCun 1	0.037	-0.0656117	0.568767
RH VisPeri ExStrInf 1	LH VisCent Striate 1	0.034	-0.109175	0.608841
RH VisPeri ExStrInf 1	LH VisPeri ExStrSup 1	0.037	0.0805964	0.520657
RH VisPeri ExStrInf 1	LH DefaultC IPL 1	0.03	0.097019	0.612566
RH VisPeri ExStrInf 1	LH TempPar 2	0.018	0.0845768	0.622163
RH VisPeri ExStrInf 1	RH VisCent Striate 1	0.028	-0.0992145	0.565133
RH VisPeri ExStrInf 1	RH VisCent ExStr 3	0.028	-0.0892298	0.603775
RH VisPeri ExStrInf 2	LH VisPeri ExStrSup 1	0.043	0.069601	0.495255
RH VisPeri ExStrInf 2	LH SomMotB Aud 2	0.048	-0.0797531	0.496529
RH VisPeri ExStrInf 2	LH DorsAttnB PostC 1	0.016	-0.0811881	0.646336
RH VisPeri ExStrInf 2	LH DefaultA PFCm 2	0.016	-0.0789746	0.613303
RH VisPeri ExStrInf 2	LH DefaultB PFCd 1	0.046	-0.0628266	0.49361
RH VisPeri ExStrInf 2	LH DefaultC Rsp 1	0.034	0.100885	0.527315
RH VisPeri StriCal 1	LH VisPeri ExStrSup 1	0.048	0.0924457	0.509461
RH VisPeri StriCal 1	LH ContA PFCl 1	0.039	0.0633077	0.49688
RH VisPeri StriCal 1	LH DefaultC IPL 1	0.02	0.0851744	0.612349
RH VisPeri StriCal 1	LH DefaultC Rsp 1	0.025	0.0976614	0.613873
RH VisPeri StriCal 1	RH VisCent ExStr 3	0.044	-0.0833679	0.47684
RH VisPeri ExStrSup 1	LH VisCent Striate 1	0.044	-0.0710153	0.562707
RH VisPeri ExStrSup 1	LH VisPeri ExStrSup 1	0.042	0.0892625	0.505773
RH VisPeri ExStrSup 1	LH DefaultA PFCm 2	0.008	-0.0830609	0.65432
RH VisPeri ExStrSup 1	RH VisPeri ExStrInf 2	0.001	0.12811	0.773926
RH VisPeri ExStrSup 2	LH SalVentAttnB PFCl 1	0.011	-0.0821333	0.675245
RH VisPeri ExStrSup 2	LH ContA PFClv 1	0.02	-0.0737489	0.630088
RH VisPeri ExStrSup 2	LH ContB IPL 1	0.035	-0.0713866	0.516242
RH VisPeri ExStrSup 2	LH ContB PFClv 2	0	-0.131611	1.13788
RH VisPeri ExStrSup 2	LH DefaultA pCunPCC 3	0.003	-0.143626	0.932878
RH VisPeri ExStrSup 2	LH DefaultA PFCm 2	0.005	-0.0960893	0.781149
RH VisPeri ExStrSup 2	LH DefaultB PFCd 3	0.038	-0.067275	0.54003
RH VisPeri ExStrSup 3	LH VisCent ExStr 2	0.032	-0.111882	0.57489
RH VisPeri ExStrSup 3	LH VisPeri ExStrSup 2	0.039	-0.101888	0.51364
RH VisPeri ExStrSup 3	LH SomMotA 1	0.035	-0.0779391	0.568488
RH VisPeri ExStrSup 3	LH SomMotB Aud 1	0.015	-0.100871	0.630704
RH VisPeri ExStrSup 3	LH SomMotB Aud 2	0.036	-0.0822954	0.511104
RH VisPeri ExStrSup 3	LH SomMotB S2 2	0.042	-0.0791154	0.501846
RH VisPeri ExStrSup 3	LH SalVentAttnA FrMed 1	0.011	-0.0943309	0.676304
RH VisPeri ExStrSup 3	LH ContA PFClv 1	0.017	-0.0726011	0.65933
RH VisPeri ExStrSup 3	LH ContB Temp 1	0.033	-0.0830312	0.552611
RH VisPeri ExStrSup 3	LH ContB IPL 1	0.037	-0.0759499	0.514354
RH VisPeri ExStrSup 3	LH ContB PFClv 2	0.003	-0.077011	0.775929
RH VisPeri ExStrSup 3	LH DefaultA PFCm 1	0.049	-0.0505597	0.452959
RH VisPeri ExStrSup 3	LH DefaultA PFCm 2	0.02	-0.0735954	0.609427
RH VisPeri ExStrSup 3	LH DefaultA PFCm 3	0.043	-0.0608808	0.493308
RH VisPeri ExStrSup 3	LH DefaultB PFCd 1	0.013	-0.0860838	0.657149
RH VisPeri ExStrSup 3	LH DefaultB PFCd 2	0.026	-0.0764422	0.638114
RH VisPeri ExStrSup 3	LH DefaultB PFCd 3	0.015	-0.0751782	0.62829
RH VisPeri ExStrSup 3	LH DefaultB PFCd 4	0.023	-0.0675048	0.542588
RH VisPeri ExStrSup 3	LH DefaultB PFCv 3	0.037	-0.0688729	0.505283
RH SomMotA 1	LH ContB PFClv 2	0.034	-0.0706687	0.59681
RH SomMotA 1	LH ContC pCun 2	0.036	-0.0886645	0.574043
RH SomMotA 1	LH DefaultA PFCm 2	0.041	-0.0632418	0.511112
RH SomMotA 1	LH DefaultB PFCd 1	0.038	-0.0705479	0.52028
RH SomMotA 1	LH DefaultB PFCv 2	0.048	-0.0464871	0.471252
RH SomMotA 2	LH SalVentAttnB PFCmp 1	0.031	-0.0881588	0.515786
RH SomMotA 2	LH ContA IPS 2	0.01	-0.096245	0.663073
RH SomMotA 2	LH ContA PFClv 1	0.049	-0.0750278	0.500686
RH SomMotA 2	LH ContB PFClv 2	0.024	-0.0835115	0.602771
RH SomMotA 2	LH DefaultA pCunPCC 3	0.04	-0.0792611	0.543856
RH SomMotA 2	LH DefaultA PFCm 3	0.023	-0.0923639	0.610835
RH SomMotA 2	LH DefaultB PFCd 1	0.023	-0.0917152	0.62763
RH SomMotA 2	RH VisCent ExStr 3	0.042	-0.0526655	0.519097
RH SomMotA 3	LH VisCent Striate 1	0.028	-0.0492237	0.61415
RH SomMotA 3	LH VisCent ExStr 3	0.044	-0.0384958	0.530905
RH SomMotA 3	LH VisCent ExStr 5	0.015	-0.0556051	0.630099
RH SomMotA 3	LH VisPeri ExStrSup 2	0.037	-0.092855	0.592684
RH SomMotA 3	LH DorsAttnA TempOcc 1	0.023	-0.0697124	0.597569
RH SomMotA 3	LH DorsAttnA TempOcc 2	0.029	-0.0496831	0.562809
RH SomMotA 3	LH DorsAttnA SPL 1	0.021	-0.0713182	0.595572
RH SomMotA 3	LH DorsAttnA SPL 2	0.023	-0.0752016	0.54987
RH SomMotA 3	LH SalVentAttnB PFCl 1	0.03	-0.0915043	0.575241
RH SomMotA 3	LH SalVentAttnB Ins 1	0.009	-0.124799	0.699523
RH SomMotA 3	LH LimbicA TempPole 3	0.026	-0.0718305	0.569048
RH SomMotA 3	LH ContA PFClv 1	0.017	-0.0983709	0.650793
RH SomMotA 3	LH ContB PFClv 1	0.041	-0.0520313	0.546653
RH SomMotA 3	LH ContB PFClv 2	0.01	-0.0810907	0.673197
RH SomMotA 3	LH ContC pCun 1	0.016	-0.10672	0.667457
RH SomMotA 3	LH ContC pCun 2	0.047	-0.102482	0.510891
RH SomMotA 3	LH DefaultA pCunPCC 3	0.022	-0.0962843	0.607291
RH SomMotA 3	LH DefaultA PFCm 1	0.031	-0.0592687	0.554554
RH SomMotA 3	LH DefaultA PFCm 2	0.045	-0.0703574	0.490589
RH SomMotA 3	LH DefaultA PFCm 3	0.004	-0.113802	0.783969
RH SomMotA 3	LH DefaultB PFCd 1	0.013	-0.0863008	0.654781
RH SomMotA 3	LH DefaultB PFCv 2	0.026	-0.052538	0.565052
RH SomMotA 3	LH DefaultC IPL 1	0.006	-0.0795002	0.698381
RH SomMotA 3	RH VisCent ExStr 4	0.02	-0.0621221	0.589117
RH SomMotA 4	LH VisCent ExStr 1	0.023	-0.0616369	0.601282
RH SomMotA 4	LH VisCent Striate 1	0.012	-0.0687525	0.621526
RH SomMotA 4	LH VisCent ExStr 5	0	-0.0673453	0.934135
RH SomMotA 4	LH VisPeri ExStrInf 1	0.017	-0.0811628	0.608503
RH SomMotA 4	LH VisPeri ExStrInf 3	0.008	-0.110367	0.724157
RH SomMotA 4	LH VisPeri ExStrSup 2	0.004	-0.107535	0.729739
RH SomMotA 4	LH SomMotB S2 3	0.02	-0.120142	0.611215
RH SomMotA 4	LH DorsAttnA TempOcc 1	0.003	-0.110141	0.909073
RH SomMotA 4	LH DorsAttnA TempOcc 2	0.015	-0.0582039	0.626314
RH SomMotA 4	LH DorsAttnA SPL 1	0.032	-0.0764621	0.563138
RH SomMotA 4	LH DorsAttnA SPL 2	0.041	-0.0898392	0.546175
RH SomMotA 4	LH SalVentAttnA FrOper 2	0.015	-0.0761389	0.596689
RH SomMotA 4	LH SalVentAttnA ParMed 1	0.011	-0.127641	0.710006
RH SomMotA 4	LH SalVentAttnA FrMed 1	0.032	-0.0945408	0.530767
RH SomMotA 4	LH SalVentAttnB IPL 1	0.038	-0.0724001	0.527863
RH SomMotA 4	LH SalVentAttnB Ins 1	0.001	-0.111888	0.884863
RH SomMotA 4	LH SalVentAttnB PFCmp 1	0.006	-0.109916	0.732284
RH SomMotA 4	LH LimbicB OFC 1	0.049	-0.0687841	0.501742
RH SomMotA 4	LH LimbicB OFC 2	0.005	-0.089428	0.745774
RH SomMotA 4	LH LimbicA TempPole 1	0.024	-0.0893138	0.55111
RH SomMotA 4	LH LimbicA TempPole 3	0.014	-0.0802533	0.636921
RH SomMotA 4	LH LimbicA TempPole 4	0.004	-0.113797	0.828919
RH SomMotA 4	LH ContA Temp 1	0.027	-0.049471	0.552747
RH SomMotA 4	LH ContA IPS 1	0.012	-0.0874651	0.654892
RH SomMotA 4	LH ContA IPS 2	0.032	-0.0761856	0.530351
RH SomMotA 4	LH ContA IPS 3	0.03	-0.0764766	0.567896
RH SomMotA 4	LH ContA PFClv 1	0.002	-0.117821	0.874628
RH SomMotA 4	LH ContA Cingm 1	0.029	-0.0685422	0.577539
RH SomMotA 4	LH ContB IPL 1	0.005	-0.104202	0.737267
RH SomMotA 4	LH ContB PFClv 2	0.039	-0.0643661	0.535336
RH SomMotA 4	LH ContC pCun 2	0.003	-0.141154	0.801029
RH SomMotA 4	LH DefaultA pCunPCC 3	0.023	-0.0940819	0.579416
RH SomMotA 4	LH DefaultA PFCm 2	0.037	-0.0891177	0.534437
RH SomMotA 4	LH DefaultA PFCm 3	0.006	-0.115128	0.774711
RH SomMotA 4	LH DefaultB PFCd 1	0.014	-0.0953662	0.656987
RH SomMotA 4	LH DefaultB PFCd 3	0.006	-0.0945466	0.704711
RH SomMotA 4	LH DefaultB PFCv 2	0	-0.0886987	0.878051
RH SomMotA 4	LH DefaultC IPL 1	0.003	-0.108469	0.808064
RH SomMotA 4	LH DefaultC PHC 1	0.03	-0.0767327	0.564581
RH SomMotA 4	RH VisCent ExStr 1	0.021	-0.0542565	0.581224
RH SomMotA 4	RH VisCent ExStr 3	0.023	-0.063688	0.539612
RH SomMotA 4	RH VisCent ExStr 4	0.041	-0.0581052	0.492251
RH SomMotA 4	RH VisCent ExStr 5	0.015	-0.0563589	0.631091
RH SomMotA 4	RH VisPeri ExStrInf 2	0.043	-0.0836811	0.531682
RH SomMotA 4	RH VisPeri ExStrSup 3	0.023	-0.109074	0.60895
RH SomMotA 5	LH VisCent ExStr 2	0.006	-0.0894541	0.732304
RH SomMotA 5	LH VisCent ExStr 3	0.019	-0.0429893	0.637539
RH SomMotA 5	LH DorsAttnA TempOcc 2	0.017	-0.0504284	0.585013
RH SomMotA 5	LH SalVentAttnA Ins 1	0.03	-0.095093	0.584124
RH SomMotA 5	LH SalVentAttnA FrOper 2	0.047	-0.0847673	0.545855
RH SomMotA 5	LH SalVentAttnB Ins 1	0.018	-0.0873923	0.691946
RH SomMotA 5	LH SalVentAttnB PFCmp 1	0.003	-0.105469	0.860331
RH SomMotA 5	LH LimbicB OFC 1	0.035	-0.0745058	0.529812
RH SomMotA 5	LH LimbicB OFC 2	0.012	-0.0915192	0.703978
RH SomMotA 5	LH LimbicA TempPole 1	0.014	-0.0882339	0.592419
RH SomMotA 5	LH LimbicA TempPole 3	0.021	-0.0731642	0.553587
RH SomMotA 5	LH LimbicA TempPole 4	0.005	-0.0795618	0.731484
RH SomMotA 5	LH ContA PFClv 1	0.01	-0.0852659	0.750124
RH SomMotA 5	LH ContA Cingm 1	0.017	-0.0724444	0.634525
RH SomMotA 5	LH ContB PFClv 2	0.018	-0.0729535	0.626852
RH SomMotA 5	LH ContC pCun 2	0.043	-0.0916619	0.495028
RH SomMotA 5	LH DefaultA pCunPCC 1	0.019	-0.0827575	0.639045
RH SomMotA 5	LH DefaultA pCunPCC 2	0.023	-0.0769202	0.611667
RH SomMotA 5	LH DefaultA pCunPCC 3	0.011	-0.105797	0.742209
RH SomMotA 5	LH DefaultA PFCm 1	0.018	-0.067405	0.634179
RH SomMotA 5	LH DefaultA PFCm 2	0.01	-0.0937385	0.695432
RH SomMotA 5	LH DefaultA PFCm 3	0.01	-0.0931579	0.737005
RH SomMotA 5	LH DefaultB Temp 3	0.026	-0.0755479	0.574204
RH SomMotA 5	LH DefaultB PFCd 1	0.009	-0.0790084	0.696237
RH SomMotA 5	LH DefaultB PFCd 2	0.04	-0.0700691	0.542167
RH SomMotA 5	LH DefaultB PFCd 3	0.048	-0.0529006	0.468812
RH SomMotA 5	LH DefaultB PFCv 2	0.029	-0.0619381	0.58827
RH SomMotA 5	RH VisCent ExStr 4	0.037	-0.0689739	0.508761
RH SomMotA 6	LH VisCent ExStr 5	0.021	-0.0588821	0.610663
RH SomMotA 6	LH VisPeri ExStrInf 3	0.007	-0.0982155	0.70509
RH SomMotA 6	LH VisPeri StriCal 1	0.045	-0.0758329	0.49879
RH SomMotA 6	LH VisPeri ExStrSup 1	0.034	-0.0821588	0.547609
RH SomMotA 6	LH VisPeri ExStrSup 2	0.032	-0.0947549	0.585391
RH SomMotA 6	LH SomMotA 8	0.009	0.162922	0.743939
RH SomMotA 6	LH SalVentAttnA Ins 1	0.025	-0.104555	0.621277
RH SomMotA 6	LH SalVentAttnA ParMed 1	0.019	-0.109144	0.636456
RH SomMotA 6	LH SalVentAttnB IPL 1	0.024	-0.0762529	0.603784
RH SomMotA 6	LH SalVentAttnB Ins 1	0.001	-0.103058	0.785968
RH SomMotA 6	LH LimbicB OFC 2	0.031	-0.0850977	0.578809
RH SomMotA 6	LH ContA Temp 1	0.013	-0.0708626	0.615599
RH SomMotA 6	LH ContA PFClv 1	0.014	-0.101964	0.681742
RH SomMotA 6	LH DefaultA PFCm 2	0.034	-0.07285	0.555562
RH SomMotA 6	LH DefaultA PFCm 3	0.042	-0.0707603	0.519053
RH SomMotA 6	RH VisCent Striate 1	0.025	-0.0552038	0.588432
RH SomMotA 6	RH VisCent ExStr 3	0.03	-0.0667517	0.592856
RH SomMotA 6	RH VisCent ExStr 4	0.034	-0.0519931	0.555638
RH SomMotA 6	RH VisCent ExStr 5	0.025	-0.0543822	0.580194
RH SomMotA 6	RH SomMotA 4	0.049	0.161022	0.504754
RH SomMotA 7	LH VisCent ExStr 3	0.019	-0.0563421	0.635441
RH SomMotA 7	LH VisPeri ExStrSup 2	0.042	-0.0805527	0.523748
RH SomMotA 7	LH DorsAttnA TempOcc 1	0.03	-0.0704141	0.57996
RH SomMotA 7	LH DorsAttnB PostC 1	0.025	-0.104397	0.616642
RH SomMotA 7	LH SalVentAttnA Ins 1	0.026	-0.105259	0.581545
RH SomMotA 7	LH SalVentAttnA FrOper 2	0.035	-0.0743577	0.524734
RH SomMotA 7	LH SalVentAttnB PFCl 1	0.031	-0.0689885	0.577373
RH SomMotA 7	LH SalVentAttnB Ins 1	0.017	-0.0941469	0.690974
RH SomMotA 7	LH SalVentAttnB PFCmp 1	0.033	-0.0713325	0.537414
RH SomMotA 7	LH LimbicB OFC 2	0.012	-0.12232	0.698749
RH SomMotA 7	LH LimbicA TempPole 1	0.005	-0.0894189	0.809923
RH SomMotA 7	LH LimbicA TempPole 3	0.025	-0.060094	0.597552
RH SomMotA 7	LH ContA IPS 2	0.015	-0.0935152	0.639927
RH SomMotA 7	LH ContA PFClv 1	0.01	-0.104105	0.7455
RH SomMotA 7	LH ContA Cingm 1	0.009	-0.0868097	0.717908
RH SomMotA 7	LH ContB IPL 1	0.032	-0.056519	0.551231
RH SomMotA 7	LH ContB PFClv 1	0.033	-0.0560462	0.555707
RH SomMotA 7	LH ContB PFClv 2	0.007	-0.0881885	0.710661
RH SomMotA 7	LH ContC pCun 1	0.031	-0.0851278	0.550775
RH SomMotA 7	LH DefaultA pCunPCC 2	0.03	-0.0767785	0.547958
RH SomMotA 7	LH DefaultA pCunPCC 3	0.015	-0.097896	0.673146
RH SomMotA 7	LH DefaultA PFCm 1	0.031	-0.0681228	0.566367
RH SomMotA 7	LH DefaultA PFCm 2	0.01	-0.100271	0.695912
RH SomMotA 7	LH DefaultA PFCm 3	0.025	-0.0821414	0.611737
RH SomMotA 7	LH DefaultB Temp 1	0.027	-0.0702209	0.558176
RH SomMotA 7	LH DefaultB IPL 1	0.015	-0.0616158	0.673959
RH SomMotA 7	LH DefaultB PFCd 1	0.017	-0.0702085	0.579758
RH SomMotA 7	RH VisCent ExStr 3	0.038	-0.0656794	0.559662
RH SomMotA 8	LH VisCent ExStr 1	0.001	-0.0642329	0.810363
RH SomMotA 8	LH VisCent Striate 1	0.007	-0.0615493	0.721898
RH SomMotA 8	LH VisCent ExStr 3	0.002	-0.0601666	0.830726
RH SomMotA 8	LH VisCent ExStr 5	0.007	-0.0583398	0.723045
RH SomMotA 8	LH VisPeri ExStrInf 1	0.021	-0.0683492	0.58776
RH SomMotA 8	LH VisPeri ExStrInf 3	0.019	-0.0751368	0.591549
RH SomMotA 8	LH VisPeri StriCal 1	0.031	-0.0791794	0.521005
RH SomMotA 8	LH VisPeri ExStrSup 2	0.001	-0.114343	0.785736
RH SomMotA 8	LH SomMotB Aud 1	0.021	-0.103525	0.604739
RH SomMotA 8	LH DorsAttnA TempOcc 1	0.043	-0.0529948	0.497277
RH SomMotA 8	LH DorsAttnA TempOcc 2	0.028	-0.0444643	0.535803
RH SomMotA 8	LH DorsAttnA SPL 1	0.017	-0.0618968	0.613864
RH SomMotA 8	LH DorsAttnA SPL 3	0.03	-0.0695622	0.55952
RH SomMotA 8	LH SalVentAttnA Ins 1	0.012	-0.115403	0.693996
RH SomMotA 8	LH SalVentAttnA FrOper 2	0.009	-0.12231	0.695419
RH SomMotA 8	LH SalVentAttnA ParMed 1	0.031	-0.121536	0.573438
RH SomMotA 8	LH SalVentAttnA FrMed 1	0.037	-0.106363	0.538399
RH SomMotA 8	LH SalVentAttnB IPL 1	0.013	-0.0986626	0.605936
RH SomMotA 8	LH SalVentAttnB PFCl 1	0.034	-0.0901496	0.528226
RH SomMotA 8	LH SalVentAttnB Ins 1	0.007	-0.115696	0.721411
RH SomMotA 8	LH SalVentAttnB PFCmp 1	0.016	-0.0918881	0.632006
RH SomMotA 8	LH LimbicB OFC 1	0.047	-0.0374081	0.486541
RH SomMotA 8	LH LimbicB OFC 2	0.012	-0.0776382	0.685849
RH SomMotA 8	LH LimbicA TempPole 3	0.007	-0.0668029	0.738935
RH SomMotA 8	LH LimbicA TempPole 4	0.02	-0.0807168	0.632978
RH SomMotA 8	LH ContA Temp 1	0.007	-0.0762656	0.781906
RH SomMotA 8	LH ContA IPS 1	0.046	-0.0508568	0.504326
RH SomMotA 8	LH ContA IPS 2	0.029	-0.0852391	0.557795
RH SomMotA 8	LH ContA IPS 3	0.018	-0.0978707	0.605058
RH SomMotA 8	LH ContA PFClv 1	0.006	-0.10988	0.749143
RH SomMotA 8	LH ContA PFCl 2	0.038	-0.0680581	0.525881
RH SomMotA 8	LH ContB IPL 1	0.027	-0.0532406	0.553222
RH SomMotA 8	LH ContB PFClv 1	0.014	-0.0632597	0.669742
RH SomMotA 8	LH ContC pCun 1	0.005	-0.114448	0.761724
RH SomMotA 8	LH ContC pCun 2	0.046	-0.103367	0.546643
RH SomMotA 8	LH ContC Cingp 1	0.005	-0.0680943	0.717535
RH SomMotA 8	LH DefaultA pCunPCC 2	0.008	-0.100691	0.732656
RH SomMotA 8	LH DefaultA pCunPCC 3	0.013	-0.0981396	0.65253
RH SomMotA 8	LH DefaultA PFCm 2	0.025	-0.0715948	0.607211
RH SomMotA 8	LH DefaultA PFCm 3	0.003	-0.107942	0.797459
RH SomMotA 8	LH DefaultB Temp 2	0.029	-0.0545261	0.596598
RH SomMotA 8	LH DefaultB PFCd 3	0.026	-0.0808957	0.56574
RH SomMotA 8	LH DefaultB PFCv 1	0.025	-0.0695682	0.590402
RH SomMotA 8	LH DefaultB PFCv 2	0.009	-0.0794869	0.675783
RH SomMotA 8	LH DefaultC IPL 1	0.013	-0.0798717	0.691244
RH SomMotA 8	LH DefaultC Rsp 1	0.024	-0.0816179	0.585013
RH SomMotA 8	LH DefaultC PHC 1	0	-0.0930601	0.888411
RH SomMotA 8	RH VisCent ExStr 1	0.015	-0.0519998	0.622953
RH SomMotA 8	RH VisCent ExStr 3	0.02	-0.0546177	0.581321
RH SomMotA 8	RH VisPeri ExStrInf 2	0.046	-0.0738152	0.501456
RH SomMotA 8	RH VisPeri StriCal 1	0.011	-0.0666386	0.682847
RH SomMotA 9	LH VisCent ExStr 3	0.049	-0.0365042	0.509805
RH SomMotA 9	LH DorsAttnB PostC 1	0.046	-0.077691	0.484329
RH SomMotA 9	LH SalVentAttnB Ins 1	0.015	-0.100261	0.694814
RH SomMotA 9	LH LimbicA TempPole 1	0.039	-0.0626149	0.531715
RH SomMotA 9	LH LimbicA TempPole 3	0.028	-0.0589857	0.615449
RH SomMotA 9	LH ContA PFClv 1	0.039	-0.0717644	0.496729
RH SomMotA 9	LH DefaultA PFCm 1	0.035	-0.0601665	0.557751
RH SomMotA 9	LH DefaultA PFCm 2	0.01	-0.0784926	0.690011
RH SomMotA 9	LH DefaultA PFCm 3	0.038	-0.0722481	0.519952
RH SomMotA 9	LH DefaultB PFCv 2	0.013	-0.0660936	0.628437
RH SomMotA 9	RH VisCent ExStr 3	0.046	-0.0680958	0.521605
RH SomMotA 10	LH SomMotA 2	0.027	0.102897	0.585571
RH SomMotA 10	LH SomMotA 3	0.048	0.113726	0.508535
RH SomMotA 10	LH SomMotA 4	0.009	0.180922	0.773302
RH SomMotA 10	LH SomMotA 6	0.009	0.152359	0.707596
RH SomMotA 10	LH SomMotA 8	0.036	0.121297	0.548056
RH SomMotA 10	LH SomMotB Cent 1	0.039	0.116441	0.548932
RH SomMotA 10	LH SomMotB Cent 2	0.034	0.119856	0.552688
RH SomMotA 10	LH DorsAttnA SPL 1	0.035	-0.0734236	0.566946
RH SomMotA 10	LH SalVentAttnB Ins 1	0.025	-0.0735561	0.546106
RH SomMotA 10	LH LimbicA TempPole 1	0.019	-0.0713424	0.624806
RH SomMotA 10	LH LimbicA TempPole 3	0.006	-0.0808702	0.770991
RH SomMotA 10	LH ContB PFClv 2	0.025	-0.0841563	0.585823
RH SomMotA 10	LH DefaultA PFCm 2	0.031	-0.0851064	0.588014
RH SomMotA 10	LH DefaultB PFCv 2	0.049	-0.0549132	0.516476
RH SomMotA 10	LH DefaultC IPL 1	0.031	-0.0822052	0.575293
RH SomMotA 10	RH SomMotA 4	0.048	0.121441	0.492559
RH SomMotA 11	LH VisCent ExStr 2	0.044	-0.056559	0.498861
RH SomMotA 11	LH VisCent ExStr 3	0.046	-0.0378349	0.544419
RH SomMotA 11	LH VisCent ExStr 4	0.033	-0.0406013	0.523257
RH SomMotA 11	LH VisCent ExStr 5	0.005	-0.0589216	0.801494
RH SomMotA 11	LH VisPeri StriCal 1	0.029	-0.0780431	0.549557
RH SomMotA 11	LH SomMotA 4	0.024	0.117741	0.579979
RH SomMotA 11	LH DorsAttnA SPL 1	0.007	-0.0809536	0.776068
RH SomMotA 11	LH DorsAttnB PostC 4	0.024	-0.105978	0.512316
RH SomMotA 11	LH SalVentAttnA ParMed 1	0.038	-0.105971	0.530591
RH SomMotA 11	LH SalVentAttnB IPL 1	0.034	-0.0753462	0.553548
RH SomMotA 11	LH SalVentAttnB Ins 1	0.045	-0.0719528	0.523344
RH SomMotA 11	LH LimbicA TempPole 3	0.035	-0.069263	0.594188
RH SomMotA 11	LH ContA Temp 1	0.005	-0.0776118	0.800435
RH SomMotA 11	LH ContA IPS 1	0.003	-0.0938461	0.741347
RH SomMotA 11	LH ContA IPS 2	0.04	-0.0586181	0.508461
RH SomMotA 11	LH ContA PFClv 1	0.02	-0.0756903	0.595132
RH SomMotA 11	LH ContB PFCl 1	0.035	0.0572262	0.561868
RH SomMotA 11	LH ContC pCun 2	0.005	-0.148907	0.810578
RH SomMotA 11	LH DefaultA pCunPCC 2	0.047	-0.0638669	0.483807
RH SomMotA 11	LH DefaultA pCunPCC 3	0.009	-0.1069	0.746593
RH SomMotA 11	LH DefaultB PFCv 2	0.039	-0.060645	0.556699
RH SomMotA 11	LH DefaultC IPL 1	0.028	-0.0840776	0.562479
RH SomMotA 11	RH SomMotA 6	0.01	0.159168	0.727754
RH SomMotB Aud 1	LH DorsAttnA TempOcc 1	0.049	-0.0810386	0.503924
RH SomMotB Aud 1	LH DorsAttnA SPL 1	0.006	-0.093289	0.731213
RH SomMotB Aud 1	LH DorsAttnA SPL 2	0.041	-0.0762232	0.495504
RH SomMotB Aud 1	LH DorsAttnA SPL 3	0.01	-0.0859489	0.723031
RH SomMotB Aud 1	LH SalVentAttnB Ins 1	0.039	-0.0918839	0.517828
RH SomMotB Aud 1	LH SalVentAttnB PFCmp 1	0.038	-0.0968314	0.516459
RH SomMotB Aud 1	LH LimbicB OFC 2	0.016	-0.087429	0.675656
RH SomMotB Aud 1	LH ContA IPS 1	0.006	-0.0974326	0.730352
RH SomMotB Aud 1	LH ContA IPS 3	0.028	-0.0930766	0.570719
RH SomMotB Aud 1	LH ContA PFClv 1	0.017	-0.102386	0.641806
RH SomMotB Aud 1	LH ContB PFClv 1	0.027	-0.0698381	0.555727
RH SomMotB Aud 1	LH ContB PFClv 2	0.012	-0.0959906	0.657949
RH SomMotB Aud 1	LH DefaultA pCunPCC 3	0.014	-0.125124	0.675274
RH SomMotB Aud 1	LH DefaultA PFCm 2	0.011	-0.112693	0.688473
RH SomMotB Aud 1	LH DefaultA PFCm 3	0.022	-0.106712	0.594318
RH SomMotB Aud 1	LH DefaultB PFCd 1	0.011	-0.106268	0.690992
RH SomMotB Aud 1	LH DefaultB PFCv 2	0.026	-0.0697925	0.578099
RH SomMotB Aud 1	LH DefaultC IPL 1	0.027	-0.0862954	0.597442
RH SomMotB Aud 1	RH VisCent ExStr 3	0.036	-0.0586543	0.527915
RH SomMotB Aud 2	LH VisCent ExStr 2	0.037	-0.064008	0.543675
RH SomMotB Aud 2	LH VisPeri ExStrSup 2	0.046	-0.0677866	0.509221
RH SomMotB Aud 2	LH DorsAttnA SPL 1	0.028	-0.0683955	0.584072
RH SomMotB Aud 2	LH DorsAttnA SPL 3	0.047	-0.0556362	0.470697
RH SomMotB Aud 2	LH SalVentAttnB IPL 1	0.048	-0.093136	0.488461
RH SomMotB Aud 2	LH ContA IPS 1	0.019	-0.0860949	0.645758
RH SomMotB Aud 2	LH ContA IPS 3	0.036	-0.0838896	0.534379
RH SomMotB Aud 2	LH ContA PFClv 1	0.012	-0.109284	0.68102
RH SomMotB Aud 2	LH ContB IPL 1	0.027	-0.0901788	0.535844
RH SomMotB Aud 2	LH ContB PFClv 1	0.02	-0.0835988	0.595021
RH SomMotB Aud 2	LH ContB PFClv 2	0.024	-0.0968897	0.593718
RH SomMotB Aud 2	LH DefaultA pCunPCC 3	0.026	-0.109983	0.575985
RH SomMotB Aud 2	LH DefaultA PFCm 2	0.005	-0.0964496	0.727461
RH SomMotB Aud 2	LH DefaultA PFCm 3	0.002	-0.125635	0.807172
RH SomMotB Aud 2	LH DefaultB PFCd 1	0.006	-0.112286	0.686058
RH SomMotB Aud 2	LH DefaultB PFCv 2	0.036	-0.0571172	0.501626
RH SomMotB Aud 2	LH DefaultC IPL 1	0.028	-0.0671726	0.54171
RH SomMotB Aud 2	RH VisCent ExStr 3	0.036	-0.0529365	0.539913
RH SomMotB Aud 2	RH VisPeri ExStrSup 3	0.035	-0.0679086	0.534962
RH SomMotB S2 1	LH DorsAttnB PostC 4	0.046	-0.0801926	0.509812
RH SomMotB S2 1	RH VisCent ExStr 3	0.031	-0.0552729	0.568041
RH SomMotB S2 2	LH VisCent ExStr 1	0.023	-0.0432989	0.597941
RH SomMotB S2 2	LH VisCent ExStr 5	0.042	-0.0412924	0.512555
RH SomMotB S2 2	LH DorsAttnA TempOcc 1	0.044	-0.0578804	0.490037
RH SomMotB S2 2	LH DorsAttnA TempOcc 2	0.041	-0.0408685	0.4901
RH SomMotB S2 2	LH DorsAttnA SPL 1	0.041	-0.0642286	0.515877
RH SomMotB S2 2	LH SalVentAttnB PFCl 1	0.034	-0.0797819	0.549102
RH SomMotB S2 2	LH SalVentAttnB Ins 1	0.026	-0.103714	0.618286
RH SomMotB S2 2	LH SalVentAttnB PFCmp 1	0.039	-0.0953795	0.537304
RH SomMotB S2 2	LH ContA IPS 1	0.041	-0.0575004	0.5259
RH SomMotB S2 2	LH ContA IPS 2	0.047	-0.0688195	0.495387
RH SomMotB S2 2	LH ContA PFClv 1	0.018	-0.103188	0.675371
RH SomMotB S2 2	LH ContB IPL 1	0.035	-0.0665493	0.520109
RH SomMotB S2 2	LH ContB PFClv 2	0.009	-0.10034	0.667704
RH SomMotB S2 2	LH ContC pCun 1	0.033	-0.100661	0.574816
RH SomMotB S2 2	LH ContC pCun 2	0.045	-0.0845198	0.481475
RH SomMotB S2 2	LH DefaultA pCunPCC 3	0.007	-0.12098	0.720921
RH SomMotB S2 2	LH DefaultA PFCm 2	0.041	-0.0725013	0.536528
RH SomMotB S2 2	LH DefaultA PFCm 3	0.008	-0.112457	0.695433
RH SomMotB S2 2	LH DefaultB PFCd 1	0.031	-0.0798407	0.534355
RH SomMotB S2 3	LH VisPeri ExStrSup 2	0.04	-0.0646654	0.510139
RH SomMotB S2 3	LH DorsAttnB PostC 1	0.04	-0.0832562	0.484554
RH SomMotB S2 3	LH DefaultA PFCm 3	0.042	-0.0767926	0.503806
RH SomMotB S2 3	LH DefaultB PFCd 1	0.044	-0.0671912	0.502561
RH SomMotB S2 3	RH SomMotA 8	0.041	-0.0976557	0.523735
RH SomMotB S2 4	LH LimbicA TempPole 1	0.033	-0.0649542	0.608368
RH SomMotB S2 4	LH ContB PFClv 2	0.037	-0.0741948	0.560309
RH SomMotB S2 4	LH DefaultA pCunPCC 3	0.024	-0.0900018	0.567329
RH SomMotB S2 4	LH DefaultA PFCm 2	0.037	-0.0708362	0.498809
RH SomMotB S2 4	LH DefaultB IPL 1	0.023	-0.063284	0.591686
RH SomMotB S2 4	LH DefaultB PFCd 1	0.032	-0.0878079	0.549343
RH SomMotB Cent 1	LH SalVentAttnB Ins 1	0.044	-0.0718454	0.518773
RH SomMotB Cent 1	LH ContA PFClv 1	0.047	-0.0731407	0.464417
RH SomMotB Cent 1	LH ContB IPL 1	0.037	-0.0611684	0.558258
RH SomMotB Cent 1	LH ContB PFClv 2	0.032	-0.0633879	0.527714
RH SomMotB Cent 1	LH DefaultA PFCm 3	0.03	-0.079853	0.55844
RH DorsAttnA TempOcc 1	LH SomMotA 5	0.049	-0.049511	0.469489
RH DorsAttnA TempOcc 1	LH SomMotA 7	0.025	-0.0670227	0.510807
RH DorsAttnA TempOcc 1	LH SomMotA 8	0.032	-0.0568467	0.54289
RH DorsAttnA TempOcc 1	LH SomMotB Aud 1	0.013	-0.084107	0.670529
RH DorsAttnA TempOcc 1	LH ContA PFCd 1	0.013	-0.0832099	0.673478
RH DorsAttnA TempOcc 1	LH DefaultC Rsp 1	0.022	0.0833031	0.61226
RH DorsAttnA TempOcc 1	RH SomMotA 2	0.032	-0.0580241	0.523343
RH DorsAttnA TempOcc 1	RH SomMotA 3	0.041	-0.054698	0.4994
RH DorsAttnA TempOcc 1	RH SomMotA 4	0.033	-0.0730684	0.531595
RH DorsAttnA TempOcc 1	RH SomMotA 8	0.026	-0.0686621	0.617079
RH DorsAttnA ParOcc 1	LH VisCent ExStr 2	0.039	-0.0872949	0.505225
RH DorsAttnA ParOcc 1	LH SomMotA 3	0.007	-0.0762231	0.73492
RH DorsAttnA ParOcc 1	LH SomMotA 6	0.026	-0.0960105	0.602886
RH DorsAttnA ParOcc 1	LH SomMotA 7	0.018	-0.101939	0.593718
RH DorsAttnA ParOcc 1	LH SomMotA 8	0.032	-0.082978	0.570554
RH DorsAttnA ParOcc 1	LH SomMotB Aud 1	0.007	-0.12552	0.723642
RH DorsAttnA ParOcc 1	LH SomMotB S2 3	0.019	-0.0949634	0.635637
RH DorsAttnA ParOcc 1	LH DorsAttnB FEF 1	0.042	-0.0875197	0.495788
RH DorsAttnA ParOcc 1	LH DefaultA PFCm 2	0.039	-0.0794275	0.519213
RH DorsAttnA ParOcc 1	RH VisCent ExStr 3	0.035	-0.0811675	0.578683
RH DorsAttnA ParOcc 1	RH SomMotA 3	0.037	-0.0832778	0.526659
RH DorsAttnA ParOcc 1	RH SomMotA 4	0.027	-0.081995	0.537501
RH DorsAttnA ParOcc 1	RH SomMotA 6	0.034	-0.0900253	0.570287
RH DorsAttnA ParOcc 1	RH SomMotA 8	0.015	-0.101525	0.687739
RH DorsAttnA ParOcc 1	RH SomMotA 10	0.041	-0.0901275	0.550518
RH DorsAttnA SPL 1	LH SomMotA 1	0.043	-0.053917	0.516615
RH DorsAttnA SPL 1	LH SomMotA 3	0.037	-0.0529554	0.538174
RH DorsAttnA SPL 1	LH SomMotA 5	0.037	-0.0522688	0.548882
RH DorsAttnA SPL 1	LH SomMotA 7	0.014	-0.0769553	0.623229
RH DorsAttnA SPL 1	LH SomMotA 8	0.036	-0.0475806	0.543929
RH DorsAttnA SPL 1	LH SomMotB Aud 1	0.026	-0.0662356	0.568028
RH DorsAttnA SPL 1	LH SomMotB Aud 2	0.026	-0.0705283	0.569031
RH DorsAttnA SPL 1	LH SomMotB S2 2	0.022	-0.0645111	0.627502
RH DorsAttnA SPL 1	LH DorsAttnB PostC 3	0.035	-0.0730418	0.519679
RH DorsAttnA SPL 1	LH SalVentAttnA FrMed 2	0.043	-0.0498958	0.500924
RH DorsAttnA SPL 1	LH ContA PFCd 1	0.004	-0.0876819	0.821903
RH DorsAttnA SPL 1	LH ContC pCun 1	0.047	-0.0823208	0.503781
RH DorsAttnA SPL 1	RH VisCent ExStr 1	0.012	0.110629	0.683073
RH DorsAttnA SPL 1	RH SomMotA 3	0.022	-0.0596475	0.620637
RH DorsAttnA SPL 1	RH SomMotA 4	0.024	-0.0619133	0.561977
RH DorsAttnA SPL 1	RH SomMotA 5	0.029	-0.0588968	0.560726
RH DorsAttnA SPL 1	RH SomMotA 6	0.017	-0.0546722	0.656513
RH DorsAttnA SPL 1	RH SomMotA 8	0.018	-0.0532467	0.614873
RH DorsAttnA SPL 1	RH SomMotB Aud 2	0.042	-0.0540554	0.496208
RH DorsAttnA SPL 2	LH VisCent ExStr 2	0.02	-0.10365	0.644232
RH DorsAttnA SPL 2	LH SomMotA 1	0.008	-0.0990855	0.714979
RH DorsAttnA SPL 2	LH SomMotA 3	0.018	-0.0869963	0.635424
RH DorsAttnA SPL 2	LH SomMotA 4	0.04	-0.0638147	0.539723
RH DorsAttnA SPL 2	LH SomMotA 5	0.031	-0.0816387	0.534852
RH DorsAttnA SPL 2	LH SomMotA 6	0.04	-0.0795707	0.549208
RH DorsAttnA SPL 2	LH SomMotA 7	0.004	-0.138802	0.898482
RH DorsAttnA SPL 2	LH SomMotA 8	0.002	-0.120963	0.772554
RH DorsAttnA SPL 2	LH SomMotB Aud 1	0.002	-0.12873	0.825234
RH DorsAttnA SPL 2	LH SomMotB Aud 2	0.01	-0.113175	0.744087
RH DorsAttnA SPL 2	LH SomMotB S2 1	0.049	-0.0662942	0.511583
RH DorsAttnA SPL 2	LH SomMotB S2 2	0.002	-0.138882	0.875225
RH DorsAttnA SPL 2	LH SomMotB Aud 3	0.03	-0.0836997	0.557305
RH DorsAttnA SPL 2	LH SomMotB S2 3	0.04	-0.073506	0.510444
RH DorsAttnA SPL 2	LH SomMotB Cent 1	0.041	-0.064999	0.507406
RH DorsAttnA SPL 2	LH DorsAttnA SPL 3	0.03	-0.101073	0.527068
RH DorsAttnA SPL 2	LH DorsAttnB PostC 1	0.033	-0.0797882	0.544874
RH DorsAttnA SPL 2	LH DorsAttnB PostC 2	0.041	-0.0767117	0.534159
RH DorsAttnA SPL 2	LH SalVentAttnA FrMed 2	0.032	-0.0877118	0.570452
RH DorsAttnA SPL 2	LH LimbicB OFC 2	0.034	-0.0535853	0.553573
RH DorsAttnA SPL 2	LH LimbicA TempPole 1	0.003	-0.0909942	0.730694
RH DorsAttnA SPL 2	LH LimbicA TempPole 2	0.014	-0.0878021	0.688396
RH DorsAttnA SPL 2	LH LimbicA TempPole 3	0.007	-0.0873931	0.778939
RH DorsAttnA SPL 2	LH LimbicA TempPole 4	0.005	-0.0945458	0.748012
RH DorsAttnA SPL 2	LH ContA Temp 1	0.033	-0.088964	0.529986
RH DorsAttnA SPL 2	LH ContA PFCd 1	0.03	-0.0816663	0.549131
RH DorsAttnA SPL 2	LH ContA PFClv 1	0.002	-0.104294	0.714084
RH DorsAttnA SPL 2	LH ContA Cingm 1	0.049	-0.0634559	0.500318
RH DorsAttnA SPL 2	LH ContB PFClv 1	0.018	-0.0632194	0.593516
RH DorsAttnA SPL 2	LH ContB PFClv 2	0.038	-0.0669832	0.560612
RH DorsAttnA SPL 2	LH DefaultA PFCm 2	0.007	-0.0980375	0.795194
RH DorsAttnA SPL 2	LH DefaultB Temp 1	0.027	-0.079801	0.574944
RH DorsAttnA SPL 2	LH DefaultB Temp 3	0.028	-0.0812624	0.583386
RH DorsAttnA SPL 2	LH DefaultB PFCv 2	0.048	-0.0538895	0.539691
RH DorsAttnA SPL 2	LH DefaultC IPL 1	0.043	-0.101474	0.516398
RH DorsAttnA SPL 2	RH SomMotA 2	0.017	-0.0688575	0.607309
RH DorsAttnA SPL 2	RH SomMotA 3	0.012	-0.104276	0.682159
RH DorsAttnA SPL 2	RH SomMotA 4	0	-0.129768	0.912204
RH DorsAttnA SPL 2	RH SomMotA 5	0.018	-0.0891105	0.617305
RH DorsAttnA SPL 2	RH SomMotA 6	0.005	-0.096388	0.796545
RH DorsAttnA SPL 2	RH SomMotA 8	0.028	-0.0857685	0.608794
RH DorsAttnA SPL 2	RH SomMotA 10	0.013	-0.0897958	0.626591
RH DorsAttnA SPL 2	RH SomMotA 11	0.001	-0.129037	0.854029
RH DorsAttnA SPL 2	RH SomMotB Aud 1	0.012	-0.101148	0.689901
RH DorsAttnA SPL 2	RH SomMotB Aud 2	0.034	-0.0818552	0.545452
RH DorsAttnA SPL 2	RH SomMotB S2 1	0.032	-0.0807399	0.574919
RH DorsAttnA SPL 2	RH SomMotB S2 4	0.04	-0.0812796	0.550445
RH DorsAttnA SPL 3	LH SomMotA 8	0.022	-0.0866094	0.623641
RH DorsAttnA SPL 3	LH SomMotB Aud 1	0.014	-0.101132	0.73067
RH DorsAttnA SPL 3	LH SomMotB Aud 2	0.009	-0.111499	0.72606
RH DorsAttnA SPL 3	LH SalVentAttnA ParOper 1	0.036	-0.0838582	0.520196
RH DorsAttnA SPL 3	LH LimbicA TempPole 1	0.022	-0.066302	0.57546
RH DorsAttnA SPL 3	LH LimbicA TempPole 4	0.032	-0.0656777	0.570167
RH DorsAttnA SPL 3	LH ContC pCun 1	0.021	-0.0973009	0.615784
RH DorsAttnA SPL 3	RH SomMotA 11	0.019	-0.0805138	0.598921
RH DorsAttnA SPL 3	RH SomMotB Aud 1	0.014	-0.101442	0.631944
RH DorsAttnA SPL 3	RH SomMotB Aud 2	0.024	-0.0743075	0.529238
RH DorsAttnA SPL 4	RH VisCent ExStr 3	0.026	-0.108465	0.611669
RH DorsAttnB PostC 1	LH SomMotA 5	0.015	-0.108922	0.679928
RH DorsAttnB PostC 1	LH SomMotB Aud 1	0.016	-0.117847	0.635933
RH DorsAttnB PostC 1	LH ContA IPS 3	0.044	-0.0783008	0.48729
RH DorsAttnB PostC 1	LH ContB PFClv 2	0.007	-0.0964898	0.711616
RH DorsAttnB PostC 1	LH DefaultA PFCm 1	0.048	-0.0509153	0.484062
RH DorsAttnB PostC 1	LH DefaultA PFCm 2	0.016	-0.088573	0.666423
RH DorsAttnB PostC 1	LH DefaultA PFCm 3	0.026	-0.0737863	0.577871
RH DorsAttnB PostC 1	LH DefaultB PFCd 1	0.034	-0.0869054	0.574578
RH DorsAttnB PostC 1	RH VisCent ExStr 3	0.016	-0.0666645	0.630703
RH DorsAttnB PostC 1	RH SomMotA 8	0.039	-0.0892043	0.510535
RH DorsAttnB PostC 1	RH SomMotA 9	0.036	-0.0942175	0.532072
RH DorsAttnB PostC 2	LH VisCent Striate 1	0.03	-0.0568275	0.528468
RH DorsAttnB PostC 2	LH DorsAttnA TempOcc 1	0.014	-0.0825316	0.591513
RH DorsAttnB PostC 2	LH DorsAttnA TempOcc 2	0.013	-0.065922	0.651908
RH DorsAttnB PostC 2	LH SalVentAttnB PFCmp 1	0.034	-0.0924607	0.585836
RH DorsAttnB PostC 2	LH LimbicA TempPole 4	0.036	-0.0605847	0.525566
RH DorsAttnB PostC 2	LH ContB PFClv 2	0.043	-0.0755793	0.542172
RH DorsAttnB PostC 2	LH DefaultA PFCm 1	0.029	-0.0509748	0.5532
RH DorsAttnB PostC 2	LH DefaultA PFCm 2	0.013	-0.0831614	0.633156
RH DorsAttnB PostC 2	LH DefaultA PFCm 3	0.016	-0.084029	0.630212
RH DorsAttnB PostC 2	LH DefaultB PFCd 1	0.008	-0.100608	0.749813
RH DorsAttnB PostC 2	LH DefaultC IPL 1	0.032	-0.0691938	0.532221
RH DorsAttnB PostC 2	RH VisCent ExStr 3	0.011	-0.0724171	0.696508
RH DorsAttnB PostC 2	RH DorsAttnA SPL 1	0.022	-0.0878081	0.601491
RH DorsAttnB PostC 3	LH VisCent ExStr 2	0.032	-0.0772763	0.541278
RH DorsAttnB PostC 3	LH VisCent ExStr 5	0.035	-0.0643275	0.526904
RH DorsAttnB PostC 3	LH SomMotA 1	0.024	-0.114743	0.58283
RH DorsAttnB PostC 3	LH SomMotA 7	0.003	-0.162701	0.773517
RH DorsAttnB PostC 3	LH SomMotB Aud 1	0.008	-0.135984	0.704127
RH DorsAttnB PostC 3	LH SomMotB S2 1	0.02	-0.114968	0.636804
RH DorsAttnB PostC 3	LH SomMotB S2 2	0.046	-0.102713	0.523502
RH DorsAttnB PostC 3	LH SomMotB S2 3	0.01	-0.135117	0.706835
RH DorsAttnB PostC 3	LH DorsAttnA ParOcc 1	0.043	-0.0823891	0.519199
RH DorsAttnB PostC 3	LH DorsAttnB PostC 1	0.024	-0.11892	0.605677
RH DorsAttnB PostC 3	LH DorsAttnB PostC 2	0.029	-0.101556	0.604608
RH DorsAttnB PostC 3	LH SalVentAttnA ParOper 1	0.025	-0.111122	0.630275
RH DorsAttnB PostC 3	LH SalVentAttnA Ins 1	0.017	-0.110521	0.646615
RH DorsAttnB PostC 3	LH SalVentAttnA ParMed 1	0.007	-0.145728	0.66911
RH DorsAttnB PostC 3	LH SalVentAttnA FrMed 1	0.014	-0.135982	0.712068
RH DorsAttnB PostC 3	LH SalVentAttnB IPL 1	0.041	-0.0871312	0.511536
RH DorsAttnB PostC 3	LH SalVentAttnB Ins 1	0.007	-0.105262	0.697626
RH DorsAttnB PostC 3	LH SalVentAttnB PFCmp 1	0.035	-0.0906284	0.551118
RH DorsAttnB PostC 3	LH LimbicA TempPole 4	0.014	-0.0914794	0.665562
RH DorsAttnB PostC 3	LH ContA IPS 1	0.032	-0.092093	0.524547
RH DorsAttnB PostC 3	LH ContA IPS 2	0.016	-0.11246	0.659751
RH DorsAttnB PostC 3	LH ContA PFClv 1	0.01	-0.100259	0.736871
RH DorsAttnB PostC 3	LH ContA Cingm 1	0.026	-0.0655973	0.586071
RH DorsAttnB PostC 3	LH ContB PFClv 1	0.019	-0.0677066	0.617649
RH DorsAttnB PostC 3	LH ContB PFClv 2	0.017	-0.0762626	0.632615
RH DorsAttnB PostC 3	LH ContC pCun 1	0.01	-0.150839	0.761609
RH DorsAttnB PostC 3	LH DefaultA pCunPCC 2	0.019	-0.10356	0.596157
RH DorsAttnB PostC 3	LH DefaultA pCunPCC 3	0.008	-0.143962	0.720342
RH DorsAttnB PostC 3	LH DefaultA PFCm 2	0.047	-0.0738046	0.532305
RH DorsAttnB PostC 3	LH DefaultA PFCm 3	0.041	-0.058454	0.47627
RH DorsAttnB PostC 3	LH DefaultB PFCd 3	0.038	-0.0709024	0.564435
RH DorsAttnB PostC 3	LH DefaultB PFCv 2	0.035	-0.0671986	0.578501
RH DorsAttnB PostC 3	LH DefaultC IPL 1	0.021	-0.097483	0.605965
RH DorsAttnB PostC 3	LH DefaultC PHC 1	0.04	-0.072986	0.521926
RH DorsAttnB PostC 3	RH VisCent ExStr 3	0.032	-0.0879636	0.573353
RH DorsAttnB PostC 3	RH SomMotA 2	0.033	-0.0892433	0.540656
RH DorsAttnB PostC 3	RH SomMotA 3	0.025	-0.126566	0.579034
RH DorsAttnB PostC 3	RH SomMotA 4	0.008	-0.132979	0.721084
RH DorsAttnB PostC 3	RH SomMotA 6	0.031	-0.0911225	0.599226
RH DorsAttnB PostC 3	RH SomMotA 7	0.044	-0.106169	0.52479
RH DorsAttnB PostC 3	RH SomMotA 8	0.033	-0.103688	0.573549
RH DorsAttnB PostC 3	RH SomMotA 10	0.043	-0.0958448	0.497898
RH DorsAttnB PostC 3	RH SomMotB Aud 1	0.041	-0.103796	0.518803
RH DorsAttnB PostC 3	RH SomMotB S2 1	0.013	-0.119418	0.682079
RH DorsAttnB PostC 3	RH DorsAttnB PostC 1	0.016	-0.114139	0.65124
RH DorsAttnB PostC 4	LH VisCent ExStr 2	0.002	-0.0916575	0.921542
RH DorsAttnB PostC 4	LH VisCent ExStr 5	0.021	-0.0604996	0.61145
RH DorsAttnB PostC 4	LH VisPeri ExStrSup 2	0.034	-0.0956348	0.559022
RH DorsAttnB PostC 4	LH SomMotA 7	0.041	-0.112275	0.541343
RH DorsAttnB PostC 4	LH SomMotB S2 1	0.022	-0.101584	0.584583
RH DorsAttnB PostC 4	LH SomMotB S2 3	0.045	-0.0990839	0.520173
RH DorsAttnB PostC 4	LH DorsAttnA TempOcc 2	0.041	-0.0507026	0.466945
RH DorsAttnB PostC 4	LH DorsAttnA SPL 1	0.003	-0.101751	0.893764
RH DorsAttnB PostC 4	LH DorsAttnB PostC 1	0.024	-0.0973291	0.582589
RH DorsAttnB PostC 4	LH DorsAttnB PostC 4	0.012	-0.13439	0.703437
RH DorsAttnB PostC 4	LH SalVentAttnA ParOper 1	0.033	-0.103241	0.564118
RH DorsAttnB PostC 4	LH SalVentAttnA Ins 1	0.033	-0.0807006	0.530364
RH DorsAttnB PostC 4	LH SalVentAttnA FrOper 2	0.024	-0.0885088	0.569082
RH DorsAttnB PostC 4	LH SalVentAttnA ParMed 1	0.029	-0.136284	0.606951
RH DorsAttnB PostC 4	LH SalVentAttnA FrMed 1	0.009	-0.128721	0.662928
RH DorsAttnB PostC 4	LH SalVentAttnB IPL 1	0	-0.125582	0.954839
RH DorsAttnB PostC 4	LH SalVentAttnB Ins 1	0.002	-0.104748	0.75131
RH DorsAttnB PostC 4	LH SalVentAttnB PFCmp 1	0.015	-0.0902668	0.647241
RH DorsAttnB PostC 4	LH LimbicB OFC 1	0.03	-0.0670403	0.601965
RH DorsAttnB PostC 4	LH LimbicA TempPole 1	0.018	-0.0789852	0.625562
RH DorsAttnB PostC 4	LH LimbicA TempPole 3	0.03	-0.0611441	0.553615
RH DorsAttnB PostC 4	LH LimbicA TempPole 4	0.019	-0.0767548	0.61169
RH DorsAttnB PostC 4	LH ContA Temp 1	0.007	-0.0901666	0.748135
RH DorsAttnB PostC 4	LH ContA IPS 1	0.005	-0.0963502	0.705474
RH DorsAttnB PostC 4	LH ContA IPS 2	0.042	-0.0818158	0.485195
RH DorsAttnB PostC 4	LH ContA IPS 3	0.042	-0.0824916	0.535868
RH DorsAttnB PostC 4	LH ContA PFClv 1	0.018	-0.0813472	0.630957
RH DorsAttnB PostC 4	LH ContA PFCl 2	0.045	-0.0606939	0.482789
RH DorsAttnB PostC 4	LH ContA PFCl 3	0.022	-0.0716218	0.605488
RH DorsAttnB PostC 4	LH ContB IPL 1	0.004	-0.0814304	0.733666
RH DorsAttnB PostC 4	LH ContB PFClv 1	0.015	-0.0688323	0.61576
RH DorsAttnB PostC 4	LH ContB PFClv 2	0.022	-0.0778176	0.583899
RH DorsAttnB PostC 4	LH ContC pCun 1	0.003	-0.148984	0.854851
RH DorsAttnB PostC 4	LH ContC pCun 2	0.002	-0.199543	0.820851
RH DorsAttnB PostC 4	LH ContC Cingp 1	0.026	-0.0736967	0.527705
RH DorsAttnB PostC 4	LH DefaultA IPL 1	0.048	-0.0585951	0.526644
RH DorsAttnB PostC 4	LH DefaultA pCunPCC 1	0.031	-0.0710194	0.543192
RH DorsAttnB PostC 4	LH DefaultA pCunPCC 2	0.019	-0.0871537	0.599604
RH DorsAttnB PostC 4	LH DefaultA pCunPCC 3	0.001	-0.158383	0.898991
RH DorsAttnB PostC 4	LH DefaultA PFCm 2	0.034	-0.0748698	0.540809
RH DorsAttnB PostC 4	LH DefaultA PFCm 3	0.007	-0.0908718	0.740899
RH DorsAttnB PostC 4	LH DefaultB PFCd 2	0.026	-0.0601997	0.567192
RH DorsAttnB PostC 4	LH DefaultB PFCd 3	0.008	-0.0725625	0.711228
RH DorsAttnB PostC 4	LH DefaultB PFCv 1	0.033	-0.0564528	0.519594
RH DorsAttnB PostC 4	LH DefaultB PFCv 2	0.002	-0.0735722	0.776763
RH DorsAttnB PostC 4	LH DefaultC IPL 1	0.002	-0.128761	0.946701
RH DorsAttnB PostC 4	LH DefaultC Rsp 1	0.021	-0.0891204	0.610312
RH DorsAttnB PostC 4	RH VisCent ExStr 3	0.005	-0.0691823	0.750716
RH DorsAttnB PostC 4	RH DorsAttnA TempOcc 1	0.036	-0.0648417	0.518687
RH DorsAttnB PostC 4	RH DorsAttnA ParOcc 1	0.023	-0.0909716	0.590445
RH DorsAttnB PostC 4	RH DorsAttnA SPL 1	0.029	-0.0590926	0.561913
RH DorsAttnB PostC 4	RH DorsAttnA SPL 2	0.013	-0.1124	0.648763
RH DorsAttnB PostC 4	RH DorsAttnB PostC 1	0.047	-0.0823855	0.526625
RH DorsAttnB FEF 1	LH VisCent ExStr 2	0.003	-0.0956962	0.762036
RH DorsAttnB FEF 1	LH SalVentAttnB Ins 1	0.042	-0.0860278	0.508774
RH DorsAttnB FEF 1	LH SalVentAttnB PFCmp 1	0.038	-0.0841137	0.524876
RH DorsAttnB FEF 1	LH ContB PFClv 2	0.007	-0.0910243	0.716186
RH DorsAttnB FEF 1	LH ContC pCun 1	0.015	-0.0989551	0.604031
RH DorsAttnB FEF 1	LH DefaultA pCunPCC 3	0.018	-0.0876372	0.618998
RH DorsAttnB FEF 1	LH DefaultA PFCm 3	0.032	-0.0794769	0.558485
RH DorsAttnB FEF 1	RH DorsAttnA TempOcc 1	0.041	-0.0741331	0.520014
RH DorsAttnB FEF 1	RH DorsAttnA SPL 2	0.038	-0.0872332	0.535351
RH SalVentAttnA ParOper 1	LH VisCent ExStr 5	0.038	-0.0459257	0.517167
RH SalVentAttnA ParOper 1	LH SomMotA 1	0.04	-0.0951399	0.514214
RH SalVentAttnA ParOper 1	LH SomMotA 3	0.025	-0.0918337	0.574575
RH SalVentAttnA ParOper 1	LH SomMotA 7	0.017	-0.117629	0.626657
RH SalVentAttnA ParOper 1	LH SomMotB Aud 1	0.003	-0.163549	0.949721
RH SalVentAttnA ParOper 1	LH SomMotB Aud 2	0.007	-0.142084	0.681409
RH SalVentAttnA ParOper 1	LH SomMotB Aud 3	0.047	-0.10886	0.496914
RH SalVentAttnA ParOper 1	LH DorsAttnB PostC 2	0.04	-0.084288	0.508258
RH SalVentAttnA ParOper 1	LH SalVentAttnA FrMed 2	0.035	-0.109564	0.509979
RH SalVentAttnA ParOper 1	LH SalVentAttnB PFCmp 1	0.045	-0.10024	0.510927
RH SalVentAttnA ParOper 1	LH LimbicB OFC 2	0.03	-0.082437	0.560503
RH SalVentAttnA ParOper 1	LH LimbicA TempPole 1	0.029	-0.0768958	0.564335
RH SalVentAttnA ParOper 1	LH ContB PFClv 2	0.012	-0.108864	0.658536
RH SalVentAttnA ParOper 1	LH ContC pCun 1	0.02	-0.118948	0.63961
RH SalVentAttnA ParOper 1	LH ContC pCun 2	0.008	-0.132932	0.687583
RH SalVentAttnA ParOper 1	LH DefaultA IPL 1	0.02	-0.0741639	0.595383
RH SalVentAttnA ParOper 1	LH DefaultA pCunPCC 3	0.001	-0.152635	0.860649
RH SalVentAttnA ParOper 1	LH DefaultA PFCm 1	0.042	-0.0616016	0.512412
RH SalVentAttnA ParOper 1	LH DefaultA PFCm 2	0.024	-0.0862723	0.575001
RH SalVentAttnA ParOper 1	LH DefaultA PFCm 3	0.024	-0.100515	0.604414
RH SalVentAttnA ParOper 1	LH DefaultB PFCd 1	0.018	-0.106352	0.673091
RH SalVentAttnA ParOper 1	RH SomMotA 4	0.013	-0.129581	0.716235
RH SalVentAttnA ParOper 1	RH SomMotA 5	0.017	-0.111749	0.598429
RH SalVentAttnA ParOper 1	RH SomMotA 6	0.02	-0.104317	0.578877
RH SalVentAttnA ParOper 1	RH SomMotA 7	0.041	-0.0922561	0.532347
RH SalVentAttnA ParOper 1	RH SomMotA 8	0.014	-0.155634	0.681362
RH SalVentAttnA ParOper 1	RH DorsAttnB PostC 3	0.003	-0.175269	0.868677
RH SalVentAttnA ParOper 1	RH DorsAttnB PostC 4	0.008	-0.136257	0.696503
RH SalVentAttnA PrC 1	LH VisCent ExStr 1	0.042	0.0636134	0.534953
RH SalVentAttnA PrC 1	LH SomMotB Aud 1	0.006	-0.113869	0.712978
RH SalVentAttnA PrC 1	LH SomMotB Aud 2	0.037	-0.0970698	0.556905
RH SalVentAttnA PrC 1	LH SomMotB S2 1	0.048	-0.0728607	0.510415
RH SalVentAttnA PrC 1	LH SomMotB S2 3	0.041	-0.0833973	0.499199
RH SalVentAttnA PrC 1	LH LimbicA TempPole 4	0.027	-0.06121	0.564624
RH SalVentAttnA PrC 1	LH DefaultA PFCm 1	0.047	-0.0487571	0.497204
RH SalVentAttnA PrC 1	RH VisCent ExStr 1	0.005	0.0970807	0.757191
RH SalVentAttnA PrC 1	RH VisPeri StriCal 1	0.036	0.0774682	0.517338
RH SalVentAttnA PrC 1	RH SomMotA 3	0.049	-0.0876777	0.480061
RH SalVentAttnA PrC 1	RH SomMotA 6	0.038	-0.0952716	0.537153
RH SalVentAttnA PrC 1	RH SomMotB Aud 1	0.025	-0.112707	0.571298
RH SalVentAttnA PrC 1	RH SomMotB Aud 2	0.015	-0.108109	0.633881
RH SalVentAttnA Ins 1	LH SomMotA 3	0.021	-0.0695684	0.570468
RH SalVentAttnA Ins 1	LH SomMotA 5	0.012	-0.0790855	0.622024
RH SalVentAttnA Ins 1	LH SomMotA 6	0.01	-0.0967795	0.691175
RH SalVentAttnA Ins 1	LH SomMotA 7	0.037	-0.0978465	0.572168
RH SalVentAttnA Ins 1	LH SomMotA 8	0.033	-0.0878503	0.569562
RH SalVentAttnA Ins 1	LH SomMotB Aud 1	0.045	-0.0909773	0.492843
RH SalVentAttnA Ins 1	LH SomMotB Aud 2	0.016	-0.113863	0.614807
RH SalVentAttnA Ins 1	LH SomMotB S2 2	0.046	-0.095835	0.487333
RH SalVentAttnA Ins 1	LH SomMotB S2 3	0.03	-0.0868772	0.55052
RH SalVentAttnA Ins 1	LH DorsAttnA TempOcc 1	0.038	-0.0704482	0.542896
RH SalVentAttnA Ins 1	LH DorsAttnA SPL 1	0.027	-0.0708312	0.613547
RH SalVentAttnA Ins 1	LH DorsAttnB PostC 1	0.006	-0.115193	0.88077
RH SalVentAttnA Ins 1	LH DorsAttnB PostC 2	0.042	-0.0653296	0.531373
RH SalVentAttnA Ins 1	LH DorsAttnB PostC 4	0.028	-0.0787049	0.566599
RH SalVentAttnA Ins 1	LH SalVentAttnA ParMed 1	0.045	-0.0839604	0.50877
RH SalVentAttnA Ins 1	LH SalVentAttnB IPL 1	0.04	-0.0806113	0.525803
RH SalVentAttnA Ins 1	LH ContA Temp 1	0.036	-0.0629766	0.519321
RH SalVentAttnA Ins 1	LH ContA IPS 1	0.01	-0.0818411	0.723733
RH SalVentAttnA Ins 1	LH ContA IPS 2	0.043	-0.0586804	0.494009
RH SalVentAttnA Ins 1	LH ContA IPS 3	0.008	-0.0912022	0.647602
RH SalVentAttnA Ins 1	LH ContB IPL 1	0.041	-0.0638532	0.537628
RH SalVentAttnA Ins 1	LH ContB PFClv 1	0.006	-0.0785702	0.718476
RH SalVentAttnA Ins 1	LH ContC pCun 1	0.001	-0.119804	0.876424
RH SalVentAttnA Ins 1	LH ContC pCun 2	0.016	-0.090547	0.629443
RH SalVentAttnA Ins 1	LH DefaultA IPL 1	0.009	-0.0745218	0.6785
RH SalVentAttnA Ins 1	LH DefaultA pCunPCC 3	0.011	-0.0842031	0.63008
RH SalVentAttnA Ins 1	LH DefaultB Temp 3	0.048	-0.0832966	0.469035
RH SalVentAttnA Ins 1	LH DefaultB IPL 1	0.025	-0.0598527	0.587995
RH SalVentAttnA Ins 1	RH VisPeri ExStrSup 3	0.046	-0.0709424	0.554112
RH SalVentAttnA Ins 1	RH SomMotA 4	0	-0.14563	1.02693
RH SalVentAttnA Ins 1	RH SomMotA 5	0.016	-0.0843816	0.642787
RH SalVentAttnA Ins 1	RH SomMotA 7	0.002	-0.131713	0.830649
RH SalVentAttnA Ins 1	RH SomMotA 8	0.005	-0.125117	0.823709
RH SalVentAttnA Ins 1	RH SomMotA 11	0.025	-0.0863492	0.580307
RH SalVentAttnA Ins 1	RH DorsAttnA SPL 2	0.001	-0.110053	0.878135
RH SalVentAttnA Ins 1	RH DorsAttnA SPL 3	0.028	-0.0813901	0.58785
RH SalVentAttnA Ins 1	RH DorsAttnB PostC 1	0.024	-0.0856861	0.576275
RH SalVentAttnA Ins 1	RH DorsAttnB PostC 3	0.002	-0.108356	0.729489
RH SalVentAttnA Ins 1	RH DorsAttnB PostC 4	0.026	-0.0808837	0.559528
RH SalVentAttnA Ins 2	LH SomMotA 5	0.022	-0.107585	0.674731
RH SalVentAttnA Ins 2	LH SomMotA 7	0.024	-0.105257	0.590483
RH SalVentAttnA Ins 2	LH SomMotB Aud 1	0.005	-0.147449	0.775273
RH SalVentAttnA Ins 2	LH SomMotB Aud 2	0.032	-0.114646	0.55423
RH SalVentAttnA Ins 2	LH DorsAttnA TempOcc 1	0.028	-0.0874653	0.555698
RH SalVentAttnA Ins 2	LH DorsAttnA SPL 1	0.031	-0.0681367	0.530144
RH SalVentAttnA Ins 2	LH DorsAttnB PostC 1	0.017	-0.0827609	0.589861
RH SalVentAttnA Ins 2	LH DorsAttnB PostC 4	0.013	-0.109387	0.681608
RH SalVentAttnA Ins 2	LH DorsAttnB FEF 1	0.009	-0.111646	0.67894
RH SalVentAttnA Ins 2	LH SalVentAttnA ParMed 1	0.018	-0.131851	0.661046
RH SalVentAttnA Ins 2	LH SalVentAttnB IPL 1	0.033	-0.103082	0.552271
RH SalVentAttnA Ins 2	LH SalVentAttnB PFCmp 1	0.038	-0.102803	0.53288
RH SalVentAttnA Ins 2	LH ContA IPS 1	0.022	-0.078196	0.591538
RH SalVentAttnA Ins 2	LH ContA IPS 3	0.032	-0.075166	0.566502
RH SalVentAttnA Ins 2	LH ContB IPL 1	0.011	-0.0928069	0.663449
RH SalVentAttnA Ins 2	LH ContB PFClv 1	0.032	-0.0703203	0.5542
RH SalVentAttnA Ins 2	LH ContB PFClv 2	0.008	-0.115319	0.715483
RH SalVentAttnA Ins 2	LH ContC pCun 1	0.016	-0.113346	0.644215
RH SalVentAttnA Ins 2	LH ContC pCun 2	0.01	-0.130687	0.678604
RH SalVentAttnA Ins 2	LH DefaultA IPL 1	0.049	-0.0658216	0.513847
RH SalVentAttnA Ins 2	LH DefaultA pCunPCC 3	0.002	-0.146168	0.847628
RH SalVentAttnA Ins 2	LH DefaultA PFCm 3	0.019	-0.109888	0.637971
RH SalVentAttnA Ins 2	LH DefaultB Temp 3	0.038	-0.0904527	0.49522
RH SalVentAttnA Ins 2	LH DefaultB PFCd 1	0.022	-0.0823595	0.539679
RH SalVentAttnA Ins 2	LH DefaultC IPL 1	0.027	-0.081514	0.610285
RH SalVentAttnA Ins 2	RH VisCent ExStr 3	0.044	-0.0597802	0.54684
RH SalVentAttnA Ins 2	RH SomMotA 3	0.037	-0.105263	0.511439
RH SalVentAttnA Ins 2	RH SomMotA 4	0.002	-0.152302	0.783024
RH SalVentAttnA Ins 2	RH SomMotA 8	0.008	-0.136193	0.716218
RH SalVentAttnA Ins 2	RH DorsAttnA SPL 2	0.015	-0.108899	0.665922
RH SalVentAttnA Ins 2	RH DorsAttnA SPL 3	0.034	-0.0838641	0.538371
RH SalVentAttnA Ins 2	RH DorsAttnB PostC 1	0.043	-0.093134	0.469837
RH SalVentAttnA Ins 2	RH DorsAttnB PostC 3	0.014	-0.132523	0.698219
RH SalVentAttnA Ins 2	RH DorsAttnB PostC 4	0.01	-0.133233	0.760398
RH SalVentAttnA Ins 2	RH DorsAttnB FEF 1	0.02	-0.121789	0.595253
RH SalVentAttnA Ins 2	RH SalVentAttnA PrC 1	0.041	-0.085067	0.510576
RH SalVentAttnA FrOper 1	LH SomMotA 5	0.015	-0.102901	0.602966
RH SalVentAttnA FrOper 1	LH SomMotA 6	0.03	-0.0877186	0.568914
RH SalVentAttnA FrOper 1	LH SomMotA 7	0.036	-0.0947339	0.507847
RH SalVentAttnA FrOper 1	LH SomMotB Aud 1	0.027	-0.117451	0.574085
RH SalVentAttnA FrOper 1	LH SomMotB Aud 2	0.033	-0.119731	0.539674
RH SalVentAttnA FrOper 1	LH DorsAttnB PostC 4	0.036	-0.0986634	0.56496
RH SalVentAttnA FrOper 1	LH ContB PFClv 2	0.046	-0.0770372	0.509597
RH SalVentAttnA FrOper 1	LH ContC pCun 1	0.005	-0.139622	0.733239
RH SalVentAttnA FrOper 1	LH DefaultA pCunPCC 3	0.039	-0.0911731	0.561251
RH SalVentAttnA FrOper 1	LH DefaultB PFCv 4	0.03	0.0899584	0.546231
RH SalVentAttnA FrOper 1	RH VisCent ExStr 3	0.043	-0.0574942	0.52991
RH SalVentAttnA FrOper 1	RH SomMotA 4	0.03	-0.0855909	0.53469
RH SalVentAttnA FrOper 1	RH SomMotA 8	0.007	-0.121424	0.697478
RH SalVentAttnA FrOper 1	RH DorsAttnA SPL 2	0.017	-0.0962478	0.611781
RH SalVentAttnA FrOper 1	RH DorsAttnB PostC 3	0.003	-0.14265	0.873454
RH SalVentAttnA FrOper 1	RH DorsAttnB PostC 4	0.006	-0.11146	0.674116
RH SalVentAttnA FrOper 1	RH DorsAttnB FEF 1	0.041	-0.105219	0.544764
RH SalVentAttnA FrMed 1	LH SomMotA 7	0.041	-0.12583	0.537984
RH SalVentAttnA FrMed 1	LH SomMotB Aud 1	0.011	-0.156256	0.684321
RH SalVentAttnA FrMed 1	LH SomMotB Aud 2	0.023	-0.128986	0.548039
RH SalVentAttnA FrMed 1	LH SalVentAttnB PFCl 1	0.02	-0.119286	0.611562
RH SalVentAttnA FrMed 1	LH ContB PFClv 1	0.048	-0.0639323	0.5043
RH SalVentAttnA FrMed 1	LH ContB PFClv 2	0.006	-0.119566	0.798327
RH SalVentAttnA FrMed 1	LH ContC pCun 1	0.031	-0.108893	0.548103
RH SalVentAttnA FrMed 1	LH ContC pCun 2	0.04	-0.111647	0.507633
RH SalVentAttnA FrMed 1	LH DefaultA pCunPCC 3	0.011	-0.138827	0.668729
RH SalVentAttnA FrMed 1	LH DefaultA PFCm 3	0.043	-0.0894419	0.511886
RH SalVentAttnA FrMed 1	LH DefaultB PFCd 1	0.019	-0.103585	0.657409
RH SalVentAttnA FrMed 1	RH VisCent ExStr 3	0.018	-0.0734458	0.623887
RH SalVentAttnA FrMed 1	RH VisPeri ExStrSup 1	0.027	0.0925368	0.575737
RH SalVentAttnA FrMed 1	RH SomMotA 4	0.035	-0.109289	0.505588
RH SalVentAttnA FrMed 1	RH SomMotB Aud 2	0.029	-0.137058	0.602304
RH SalVentAttnA FrMed 1	RH DorsAttnA ParOcc 1	0.047	-0.0900718	0.503276
RH SalVentAttnA FrMed 1	RH DorsAttnB PostC 3	0.001	-0.184302	0.911224
RH SalVentAttnA FrMed 1	RH DorsAttnB PostC 4	0.021	-0.133367	0.620791
RH SalVentAttnA FrMed 1	RH SalVentAttnA Ins 2	0.035	-0.116616	0.523303
RH SalVentAttnA ParMed 2	LH SomMotA 7	0.022	-0.134304	0.64088
RH SalVentAttnA ParMed 2	LH SomMotB Aud 1	0.019	-0.136819	0.620675
RH SalVentAttnA ParMed 2	LH SomMotB Aud 2	0.015	-0.160419	0.670484
RH SalVentAttnA ParMed 2	LH SomMotB S2 2	0.026	-0.126166	0.570836
RH SalVentAttnA ParMed 2	LH SomMotB S2 3	0.028	-0.118267	0.575057
RH SalVentAttnA ParMed 2	LH ContB PFClv 1	0.01	-0.0638842	0.687856
RH SalVentAttnA ParMed 2	LH ContB PFClv 2	0.022	-0.0852379	0.626858
RH SalVentAttnA ParMed 2	RH SomMotA 3	0.022	-0.130901	0.602218
RH SalVentAttnA ParMed 2	RH SomMotA 4	0.029	-0.118343	0.61015
RH SalVentAttnA ParMed 2	RH SomMotA 5	0.018	-0.118315	0.604492
RH SalVentAttnA ParMed 2	RH SomMotA 6	0.006	-0.136313	0.837098
RH SalVentAttnA ParMed 2	RH SomMotA 7	0.045	-0.10597	0.49491
RH SalVentAttnA ParMed 2	RH SomMotA 8	0.014	-0.1424	0.689524
RH SalVentAttnA ParMed 2	RH SomMotA 11	0.022	-0.131714	0.645822
RH SalVentAttnA ParMed 2	RH SomMotB Aud 2	0.035	-0.116181	0.531174
RH SalVentAttnA ParMed 2	RH DorsAttnB PostC 4	0.019	-0.146142	0.628784
RH SalVentAttnA ParMed 2	RH SalVentAttnA Ins 2	0.041	-0.108204	0.508903
RH SalVentAttnA FrMed 2	LH VisPeri ExStrSup 2	0.033	-0.0917161	0.56482
RH SalVentAttnA FrMed 2	LH SomMotB Aud 1	0.002	-0.171889	0.833266
RH SalVentAttnA FrMed 2	LH DorsAttnA SPL 1	0.02	-0.0725601	0.580688
RH SalVentAttnA FrMed 2	LH SalVentAttnA ParMed 1	0.04	-0.110274	0.516597
RH SalVentAttnA FrMed 2	LH SalVentAttnB IPL 1	0.049	-0.0962945	0.516198
RH SalVentAttnA FrMed 2	LH LimbicB OFC 2	0.012	-0.071652	0.669038
RH SalVentAttnA FrMed 2	LH LimbicA TempPole 3	0.003	-0.0714212	0.758056
RH SalVentAttnA FrMed 2	LH ContB PFClv 2	0.02	-0.0942049	0.609571
RH SalVentAttnA FrMed 2	LH ContC pCun 1	0.006	-0.134919	0.764589
RH SalVentAttnA FrMed 2	LH ContC pCun 2	0.013	-0.121761	0.622336
RH SalVentAttnA FrMed 2	LH DefaultA pCunPCC 2	0.028	-0.0899645	0.562127
RH SalVentAttnA FrMed 2	LH DefaultA pCunPCC 3	0.001	-0.146982	0.864581
RH SalVentAttnA FrMed 2	LH DefaultA PFCm 2	0.014	-0.0823803	0.652345
RH SalVentAttnA FrMed 2	LH DefaultB PFCv 2	0.048	-0.0564013	0.495474
RH SalVentAttnA FrMed 2	LH DefaultC PHC 1	0.042	-0.0618518	0.513904
RH SalVentAttnA FrMed 2	LH TempPar 2	0.024	-0.0854046	0.573883
RH SalVentAttnA FrMed 2	RH VisCent ExStr 3	0.022	-0.0637065	0.615363
RH SalVentAttnA FrMed 2	RH VisPeri ExStrSup 2	0.025	-0.0930659	0.580221
RH SalVentAttnA FrMed 2	RH SomMotB S2 2	0.024	-0.120105	0.607688
RH SalVentAttnA FrMed 2	RH DorsAttnA ParOcc 1	0.012	-0.111222	0.663887
RH SalVentAttnA FrMed 2	RH DorsAttnB PostC 3	0.003	-0.169021	0.780747
RH SalVentAttnA FrMed 2	RH SalVentAttnA Ins 2	0.027	-0.117477	0.588
RH SalVentAttnA FrMed 2	RH SalVentAttnA ParMed 2	0.01	-0.158837	0.675165
RH SalVentAttnB IPL 1	LH SomMotA 7	0.045	-0.0649103	0.490078
RH SalVentAttnB IPL 1	LH SomMotA 8	0.028	-0.0662921	0.551253
RH SalVentAttnB IPL 1	LH SomMotB Aud 1	0.02	-0.0844674	0.601188
RH SalVentAttnB IPL 1	LH SomMotB Aud 2	0.038	-0.0780176	0.515734
RH SalVentAttnB IPL 1	LH SalVentAttnA FrMed 2	0.01	-0.0961857	0.629072
RH SalVentAttnB IPL 1	LH LimbicA TempPole 1	0.047	-0.0582069	0.500519
RH SalVentAttnB IPL 1	RH SomMotA 4	0.027	-0.0848782	0.583461
RH SalVentAttnB IPL 1	RH SomMotA 5	0.036	-0.0726407	0.544951
RH SalVentAttnB IPL 1	RH SomMotA 8	0.04	-0.0812813	0.536119
RH SalVentAttnB IPL 1	RH DorsAttnB PostC 4	0.019	-0.0826696	0.574926
RH SalVentAttnB IPL 1	RH SalVentAttnA Ins 2	0.049	-0.0879544	0.475974
RH SalVentAttnB PFClv 1	LH VisCent ExStr 1	0.046	0.0626709	0.531108
RH SalVentAttnB PFClv 1	LH SomMotA 6	0.018	-0.0856762	0.605591
RH SalVentAttnB PFClv 1	LH SomMotA 7	0.039	-0.0875882	0.524476
RH SalVentAttnB PFClv 1	LH SalVentAttnA FrMed 2	0.026	-0.091708	0.574433
RH SalVentAttnB PFClv 1	LH SalVentAttnB PFCl 1	0.032	-0.116908	0.584659
RH SalVentAttnB PFClv 1	LH ContA PFCd 1	0.041	-0.0749932	0.524179
RH SalVentAttnB PFClv 1	LH ContB PFClv 2	0.004	-0.171193	0.825767
RH SalVentAttnB PFClv 1	LH ContC pCun 1	0.006	-0.129372	0.73631
RH SalVentAttnB PFClv 1	RH VisCent ExStr 1	0.037	0.0668276	0.569547
RH SalVentAttnB PFClv 1	RH SomMotA 6	0.012	-0.100098	0.629945
RH SalVentAttnB PFClv 1	RH SomMotA 8	0.029	-0.0878149	0.544958
RH SalVentAttnB PFCl 1	LH VisPeri ExStrSup 1	0.025	-0.0865442	0.586973
RH SalVentAttnB PFCl 1	LH SomMotA 4	0.028	-0.0599501	0.59498
RH SalVentAttnB PFCl 1	LH SomMotA 6	0.036	-0.0819337	0.55992
RH SalVentAttnB PFCl 1	LH SomMotA 7	0.018	-0.0943987	0.577222
RH SalVentAttnB PFCl 1	LH SomMotB Aud 1	0.012	-0.108359	0.687667
RH SalVentAttnB PFCl 1	LH SomMotB Aud 2	0.013	-0.100621	0.684173
RH SalVentAttnB PFCl 1	LH SomMotB S2 1	0.003	-0.121046	0.758866
RH SalVentAttnB PFCl 1	LH SomMotB S2 2	0.022	-0.103076	0.639016
RH SalVentAttnB PFCl 1	LH SomMotB S2 3	0.036	-0.0891059	0.537118
RH SalVentAttnB PFCl 1	LH SomMotB Cent 1	0.012	-0.0857115	0.663896
RH SalVentAttnB PFCl 1	LH SalVentAttnA FrMed 2	0.039	-0.095746	0.499455
RH SalVentAttnB PFCl 1	LH SalVentAttnB PFCl 1	0.049	-0.132689	0.539873
RH SalVentAttnB PFCl 1	LH SalVentAttnB PFCmp 1	0.043	-0.0923836	0.543279
RH SalVentAttnB PFCl 1	LH LimbicB OFC 2	0.049	-0.0712747	0.497744
RH SalVentAttnB PFCl 1	LH LimbicA TempPole 1	0.036	-0.0640534	0.522718
RH SalVentAttnB PFCl 1	LH LimbicA TempPole 3	0.024	-0.0598884	0.590731
RH SalVentAttnB PFCl 1	LH ContC pCun 1	0.013	-0.0946785	0.635772
RH SalVentAttnB PFCl 1	LH DefaultA pCunPCC 3	0.04	-0.0923354	0.530911
RH SalVentAttnB PFCl 1	LH DefaultA PFCm 3	0.04	-0.0869144	0.516089
RH SalVentAttnB PFCl 1	RH VisPeri ExStrSup 2	0.003	-0.116224	0.808231
RH SalVentAttnB PFCl 1	RH SomMotA 2	0.012	-0.108146	0.668393
RH SalVentAttnB PFCl 1	RH SomMotA 3	0.03	-0.0913293	0.543321
RH SalVentAttnB PFCl 1	RH SomMotA 4	0.002	-0.11577	0.996165
RH SalVentAttnB PFCl 1	RH SomMotA 5	0.027	-0.0794103	0.588015
RH SalVentAttnB PFCl 1	RH SomMotA 6	0.008	-0.0853319	0.710672
RH SalVentAttnB PFCl 1	RH SomMotA 7	0.012	-0.0905466	0.679791
RH SalVentAttnB PFCl 1	RH SomMotB Aud 1	0.015	-0.10101	0.632947
RH SalVentAttnB PFCl 1	RH SomMotB S2 1	0.031	-0.0803982	0.558534
RH SalVentAttnB PFCl 1	RH SomMotB S2 2	0.032	-0.0898036	0.555024
RH SalVentAttnB PFCl 1	RH SomMotB Cent 1	0.028	-0.0791308	0.561638
RH SalVentAttnB PFCl 1	RH DorsAttnB FEF 1	0.032	-0.0941434	0.576976
RH SalVentAttnB PFCl 1	RH SalVentAttnA Ins 1	0.042	-0.0570586	0.505402
RH SalVentAttnB PFCl 1	RH SalVentAttnA Ins 2	0.008	-0.120127	0.729853
RH SalVentAttnB PFCl 1	RH SalVentAttnA FrOper 1	0.02	-0.0989082	0.597823
RH SalVentAttnB PFCl 1	RH SalVentAttnA FrMed 1	0.017	-0.123075	0.639614
RH SalVentAttnB Ins 1	LH SomMotA 6	0.032	-0.0610577	0.539583
RH SalVentAttnB Ins 1	LH DorsAttnB PostC 1	0.025	-0.0487455	0.567512
RH SalVentAttnB Ins 1	LH SalVentAttnA FrMed 2	0.035	-0.0517087	0.516628
RH SalVentAttnB Ins 1	RH SomMotA 8	0.008	-0.0662036	0.723833
RH SalVentAttnB Ins 2	LH SomMotA 5	0.036	-0.0874774	0.557398
RH SalVentAttnB Ins 2	LH SomMotA 6	0.016	-0.0899854	0.619508
RH SalVentAttnB Ins 2	LH SomMotA 7	0.043	-0.0746935	0.482307
RH SalVentAttnB Ins 2	LH DorsAttnB PostC 4	0.048	-0.0651859	0.478411
RH SalVentAttnB Ins 2	LH SalVentAttnA FrMed 2	0.007	-0.115567	0.684812
RH SalVentAttnB Ins 2	LH ContB PFClv 1	0.033	-0.0680001	0.545304
RH SalVentAttnB Ins 2	LH ContB PFClv 2	0.015	-0.091739	0.660265
RH SalVentAttnB Ins 2	LH ContC pCun 1	0.015	-0.0913909	0.622701
RH SalVentAttnB Ins 2	LH DefaultA pCunPCC 3	0.011	-0.0947431	0.656072
RH SalVentAttnB Ins 2	RH VisCent ExStr 1	0.048	0.0529126	0.508888
RH SalVentAttnB Ins 2	RH SomMotA 4	0.008	-0.0967138	0.75481
RH SalVentAttnB Ins 2	RH SomMotA 8	0.044	-0.0712744	0.503127
RH SalVentAttnB Ins 2	RH DorsAttnB PostC 4	0.022	-0.0907345	0.630018
RH SalVentAttnB PFCmp 1	LH VisPeri ExStrInf 2	0.043	0.0592281	0.517567
RH SalVentAttnB PFCmp 1	LH SomMotB Aud 1	0.034	-0.112001	0.573551
RH SalVentAttnB PFCmp 1	LH LimbicB OFC 1	0.042	0.0711061	0.520349
RH SalVentAttnB PFCmp 1	LH ContB PFClv 2	0.028	-0.121076	0.607788
RH SalVentAttnB PFCmp 1	LH DefaultA PFCm 3	0.033	-0.105608	0.540612
RH SalVentAttnB PFCmp 1	LH DefaultB PFCd 1	0.041	-0.0893781	0.502624
RH SalVentAttnB PFCmp 1	RH SomMotA 2	0.048	-0.0852409	0.490919
RH SalVentAttnB PFCmp 1	RH SomMotA 4	0.034	-0.0908263	0.554484
RH SalVentAttnB PFCmp 1	RH SomMotA 5	0.037	-0.0870107	0.601631
RH SalVentAttnB PFCmp 1	RH SomMotA 6	0.028	-0.0853406	0.536557
RH SalVentAttnB PFCmp 1	RH SomMotA 8	0.033	-0.0963306	0.549779
RH SalVentAttnB PFCmp 1	RH SomMotB Aud 2	0.039	-0.10724	0.503745
RH SalVentAttnB PFCmp 1	RH DorsAttnB PostC 3	0.026	-0.0933491	0.574479
RH SalVentAttnB PFCmp 1	RH DorsAttnB PostC 4	0.016	-0.0954158	0.619116
RH SalVentAttnB PFCmp 1	RH SalVentAttnB PFCl 1	0.024	-0.105268	0.562207
RH LimbicB OFC 1	LH VisCent ExStr 2	0.015	-0.0859762	0.636788
RH LimbicB OFC 1	LH VisCent Striate 1	0.029	-0.0413304	0.594093
RH LimbicB OFC 1	LH VisPeri ExStrInf 3	0.044	-0.0546364	0.520148
RH LimbicB OFC 1	LH VisPeri StriCal 1	0.038	-0.0554406	0.546478
RH LimbicB OFC 1	LH SomMotB Aud 2	0.044	-0.0600769	0.501512
RH LimbicB OFC 1	LH DorsAttnA TempOcc 2	0.01	-0.0585613	0.672712
RH LimbicB OFC 1	LH DorsAttnB PostC 1	0.021	-0.0751452	0.592489
RH LimbicB OFC 1	LH SalVentAttnA FrMed 2	0.026	-0.0649405	0.586801
RH LimbicB OFC 1	LH SalVentAttnB PFCmp 1	0.01	-0.0752268	0.661984
RH LimbicB OFC 1	LH LimbicB OFC 2	0.028	-0.159293	0.597489
RH LimbicB OFC 1	LH ContA PFCd 1	0.043	-0.0596303	0.51813
RH LimbicB OFC 1	LH ContA Cingm 1	0.021	-0.0556748	0.579831
RH LimbicB OFC 1	LH ContB PFClv 1	0.018	-0.0753505	0.630359
RH LimbicB OFC 1	LH ContC pCun 1	0.004	-0.0681018	0.803044
RH LimbicB OFC 1	LH DefaultA PFCm 2	0.035	-0.0800153	0.582221
RH LimbicB OFC 1	LH DefaultA PFCm 3	0.013	-0.079022	0.686021
RH LimbicB OFC 1	LH DefaultB Temp 3	0.037	-0.0548057	0.53493
RH LimbicB OFC 1	LH DefaultB IPL 1	0.017	-0.0471772	0.5794
RH LimbicB OFC 1	LH DefaultB PFCd 1	0.024	-0.077119	0.583431
RH LimbicB OFC 1	LH DefaultB PFCd 2	0.033	-0.0731688	0.539441
RH LimbicB OFC 1	RH VisCent ExStr 2	0.039	-0.0553046	0.523396
RH LimbicB OFC 1	RH VisCent ExStr 3	0.005	-0.0630344	0.694406
RH LimbicB OFC 1	RH SomMotA 7	0.004	-0.131824	0.82212
RH LimbicB OFC 1	RH SomMotA 8	0.041	-0.0617604	0.503898
RH LimbicB OFC 1	RH SomMotA 9	0.036	-0.0599405	0.503225
RH LimbicB OFC 1	RH SalVentAttnA FrMed 2	0.04	-0.055852	0.524068
RH LimbicB OFC 2	LH VisPeri ExStrSup 2	0.041	-0.0536454	0.483725
RH LimbicB OFC 2	LH SomMotA 4	0.043	-0.0555434	0.524889
RH LimbicB OFC 2	LH SomMotA 6	0.014	-0.0719603	0.670094
RH LimbicB OFC 2	LH SomMotA 8	0.047	-0.0682364	0.569183
RH LimbicB OFC 2	LH SomMotB Aud 1	0.045	-0.0774077	0.518696
RH LimbicB OFC 2	LH SomMotB Aud 2	0.023	-0.0872623	0.592168
RH LimbicB OFC 2	LH SomMotB S2 2	0.009	-0.080497	0.678258
RH LimbicB OFC 2	LH SomMotB S2 3	0.014	-0.080028	0.630047
RH LimbicB OFC 2	LH DorsAttnB PostC 1	0.024	-0.0536364	0.600075
RH LimbicB OFC 2	LH DorsAttnB PostC 4	0.03	-0.0706561	0.567681
RH LimbicB OFC 2	LH SalVentAttnB PFCl 1	0.046	-0.0563703	0.517768
RH LimbicB OFC 2	LH SalVentAttnB PFCmp 1	0.047	-0.071646	0.492779
RH LimbicB OFC 2	LH ContA IPS 1	0.035	-0.0496771	0.515978
RH LimbicB OFC 2	LH ContA PFCd 1	0.041	-0.0608541	0.50746
RH LimbicB OFC 2	LH ContB PFClv 1	0.001	-0.103291	0.930033
RH LimbicB OFC 2	LH ContC pCun 1	0.044	-0.0614772	0.515247
RH LimbicB OFC 2	LH DefaultA PFCm 3	0.006	-0.099434	0.745415
RH LimbicB OFC 2	LH DefaultB PFCd 2	0.041	-0.0570268	0.517179
RH LimbicB OFC 2	LH DefaultB PFCv 2	0.044	-0.0737904	0.539599
RH LimbicB OFC 2	RH SomMotA 4	0.008	-0.101226	0.775817
RH LimbicB OFC 2	RH SomMotA 5	0.017	-0.0685561	0.639932
RH LimbicB OFC 2	RH SomMotA 6	0.016	-0.073882	0.660737
RH LimbicB OFC 2	RH SomMotA 7	0.004	-0.0968293	0.747175
RH LimbicB OFC 2	RH SomMotA 8	0.007	-0.0804697	0.73244
RH LimbicB OFC 2	RH SomMotA 9	0.049	-0.0557136	0.472658
RH LimbicB OFC 2	RH SomMotB Aud 1	0.033	-0.0861184	0.535773
RH LimbicB OFC 2	RH DorsAttnB PostC 4	0.019	-0.074857	0.645975
RH LimbicB OFC 3	LH VisCent ExStr 5	0.022	-0.0564914	0.597283
RH LimbicB OFC 3	LH VisPeri StriCal 1	0.035	-0.0661696	0.543904
RH LimbicB OFC 3	LH VisPeri ExStrSup 2	0.027	-0.0633704	0.571224
RH LimbicB OFC 3	LH SomMotA 4	0.028	-0.0548156	0.536846
RH LimbicB OFC 3	LH SomMotA 5	0.02	-0.0884637	0.632411
RH LimbicB OFC 3	LH SomMotA 7	0.033	-0.0709613	0.54252
RH LimbicB OFC 3	LH SomMotB Aud 2	0.03	-0.079985	0.533023
RH LimbicB OFC 3	LH SomMotB S2 1	0.035	-0.0789508	0.55114
RH LimbicB OFC 3	LH SomMotB S2 3	0.034	-0.0730948	0.538716
RH LimbicB OFC 3	LH DorsAttnA TempOcc 1	0.03	-0.0619866	0.561201
RH LimbicB OFC 3	LH DorsAttnA SPL 1	0.016	-0.0550109	0.583806
RH LimbicB OFC 3	LH DorsAttnB PostC 1	0.012	-0.0814899	0.635626
RH LimbicB OFC 3	LH DorsAttnB PostC 2	0.019	-0.0786595	0.597142
RH LimbicB OFC 3	LH DorsAttnB PostC 4	0.019	-0.0745281	0.647381
RH LimbicB OFC 3	LH SalVentAttnA ParOper 1	0.023	-0.0807824	0.558605
RH LimbicB OFC 3	LH SalVentAttnA FrMed 2	0.022	-0.0748903	0.56988
RH LimbicB OFC 3	LH SalVentAttnB Ins 1	0.045	-0.0590402	0.471485
RH LimbicB OFC 3	LH ContA IPS 2	0.042	-0.0574788	0.482701
RH LimbicB OFC 3	LH ContA PFCd 1	0.036	-0.0801608	0.558292
RH LimbicB OFC 3	LH ContC pCun 1	0.032	-0.0580713	0.55547
RH LimbicB OFC 3	RH VisCent ExStr 3	0.019	-0.0621303	0.594409
RH LimbicB OFC 3	RH VisCent ExStr 5	0.029	-0.0478355	0.568093
RH LimbicB OFC 3	RH VisPeri ExStrInf 2	0.01	-0.0861209	0.65029
RH LimbicB OFC 3	RH VisPeri ExStrSup 3	0.025	-0.0637251	0.614365
RH LimbicB OFC 3	RH SomMotA 4	0.047	-0.07154	0.493029
RH LimbicB OFC 3	RH SomMotA 5	0.008	-0.0938267	0.705367
RH LimbicB OFC 3	RH SomMotA 6	0.018	-0.0814208	0.61244
RH LimbicB OFC 3	RH SomMotA 7	0.009	-0.113092	0.834872
RH LimbicB OFC 3	RH SomMotA 8	0.006	-0.0726704	0.714983
RH LimbicB OFC 3	RH SomMotA 10	0.033	-0.077087	0.557976
RH LimbicB OFC 3	RH SomMotB Cent 1	0.026	-0.0771982	0.58258
RH LimbicB OFC 3	RH DorsAttnA SPL 2	0.044	-0.056095	0.51477
RH LimbicB OFC 3	RH DorsAttnB PostC 1	0.02	-0.0830226	0.640916
RH LimbicB OFC 3	RH DorsAttnB PostC 4	0.022	-0.0706618	0.618892
RH LimbicB OFC 3	RH SalVentAttnA ParOper 1	0.049	-0.0707172	0.468976
RH LimbicB OFC 3	RH SalVentAttnA PrC 1	0.048	-0.0583654	0.478612
RH LimbicB OFC 3	RH SalVentAttnA Ins 1	0.041	-0.0780664	0.498898
RH LimbicB OFC 3	RH SalVentAttnA FrMed 2	0.007	-0.0778458	0.698262
RH LimbicB OFC 4	LH SomMotB S2 3	0.003	-0.0813284	0.72453
RH LimbicB OFC 4	LH DorsAttnB PostC 1	0.006	-0.0744547	0.743066
RH LimbicB OFC 4	LH SalVentAttnA FrMed 2	0.042	-0.069796	0.501516
RH LimbicB OFC 4	LH LimbicA TempPole 1	0.005	-0.0885112	0.743256
RH LimbicB OFC 4	LH LimbicA TempPole 4	0.047	-0.0517598	0.502051
RH LimbicB OFC 4	RH SomMotA 3	0.028	-0.0627067	0.589572
RH LimbicB OFC 4	RH SomMotA 4	0.007	-0.0868464	0.768955
RH LimbicB OFC 4	RH SomMotA 7	0.026	-0.0713034	0.591805
RH LimbicB OFC 4	RH SomMotA 8	0.033	-0.0676268	0.534942
RH LimbicB OFC 4	RH SomMotB Aud 2	0.048	-0.0659987	0.501523
RH LimbicB OFC 4	RH SomMotB S2 4	0.03	-0.0694977	0.58272
RH LimbicB OFC 4	RH SalVentAttnA ParOper 1	0.014	-0.097136	0.656843
RH LimbicB OFC 4	RH SalVentAttnA FrMed 2	0.025	-0.0730077	0.574256
RH LimbicB OFC 4	RH SalVentAttnB Ins 2	0.048	-0.0636065	0.508923
RH LimbicA TempPole 1	LH SomMotA 1	0	-0.118849	0.988677
RH LimbicA TempPole 1	LH SomMotA 2	0.016	-0.0608395	0.63767
RH LimbicA TempPole 1	LH SomMotA 3	0.013	-0.0848947	0.669626
RH LimbicA TempPole 1	LH SomMotA 4	0.007	-0.083681	0.717454
RH LimbicA TempPole 1	LH SomMotA 5	0.014	-0.0835865	0.687484
RH LimbicA TempPole 1	LH SomMotA 6	0.001	-0.108162	0.935147
RH LimbicA TempPole 1	LH SomMotA 7	0.001	-0.113854	0.836373
RH LimbicA TempPole 1	LH SomMotA 8	0.006	-0.113434	0.763803
RH LimbicA TempPole 1	LH SomMotB Aud 1	0.003	-0.12435	0.889756
RH LimbicA TempPole 1	LH SomMotB Aud 2	0.006	-0.113457	0.758162
RH LimbicA TempPole 1	LH SomMotB S2 2	0	-0.131237	0.938718
RH LimbicA TempPole 1	LH SomMotB Aud 3	0.048	-0.0753685	0.521353
RH LimbicA TempPole 1	LH SomMotB S2 3	0	-0.120143	0.89251
RH LimbicA TempPole 1	LH SomMotB Cent 1	0.022	-0.0762921	0.566811
RH LimbicA TempPole 1	LH DorsAttnA SPL 3	0.049	-0.0627987	0.50163
RH LimbicA TempPole 1	LH DorsAttnB PostC 1	0.001	-0.069807	0.792009
RH LimbicA TempPole 1	LH DorsAttnB PostC 4	0.016	-0.0926984	0.633567
RH LimbicA TempPole 1	LH DorsAttnB FEF 1	0.027	-0.0753089	0.612238
RH LimbicA TempPole 1	LH SalVentAttnA ParOper 1	0.005	-0.0903043	0.794075
RH LimbicA TempPole 1	LH SalVentAttnA FrMed 2	0.027	-0.0626352	0.555657
RH LimbicA TempPole 1	LH SalVentAttnB PFCl 1	0.04	-0.0637991	0.534366
RH LimbicA TempPole 1	LH SalVentAttnB PFCmp 1	0.029	-0.0767354	0.550353
RH LimbicA TempPole 1	LH LimbicA TempPole 1	0.033	-0.138479	0.514836
RH LimbicA TempPole 1	LH LimbicA TempPole 4	0.039	-0.0990322	0.576032
RH LimbicA TempPole 1	LH ContA IPS 1	0.001	-0.0971354	0.795695
RH LimbicA TempPole 1	LH ContA IPS 3	0.012	-0.0836066	0.717825
RH LimbicA TempPole 1	LH ContA PFCd 1	0.016	-0.0767078	0.622806
RH LimbicA TempPole 1	LH ContA PFClv 1	0.01	-0.0947642	0.698242
RH LimbicA TempPole 1	LH ContA PFCl 2	0.024	-0.0627832	0.5482
RH LimbicA TempPole 1	LH ContA PFCl 3	0.018	-0.069876	0.617776
RH LimbicA TempPole 1	LH ContB IPL 1	0.007	-0.0755163	0.703488
RH LimbicA TempPole 1	LH ContB PFClv 1	0.006	-0.0878462	0.704478
RH LimbicA TempPole 1	LH ContC pCun 1	0.017	-0.0722873	0.629991
RH LimbicA TempPole 1	LH ContC pCun 2	0.031	-0.0853054	0.522195
RH LimbicA TempPole 1	LH DefaultA pCunPCC 3	0	-0.114027	0.889317
RH LimbicA TempPole 1	LH DefaultA PFCm 3	0.026	-0.0729629	0.630734
RH LimbicA TempPole 1	LH DefaultB IPL 1	0.025	-0.0681851	0.573392
RH LimbicA TempPole 1	LH DefaultC IPL 1	0.006	-0.0924272	0.674227
RH LimbicA TempPole 1	RH VisCent ExStr 2	0.005	-0.0895414	0.796137
RH LimbicA TempPole 1	RH VisCent ExStr 3	0.002	-0.0822143	0.832578
RH LimbicA TempPole 1	RH SomMotA 3	0.018	-0.0858738	0.596433
RH LimbicA TempPole 1	RH SomMotA 4	0.004	-0.121581	0.831029
RH LimbicA TempPole 1	RH SomMotA 5	0.005	-0.108578	0.764114
RH LimbicA TempPole 1	RH SomMotA 6	0.026	-0.0730786	0.609591
RH LimbicA TempPole 1	RH SomMotA 7	0.006	-0.104458	0.785235
RH LimbicA TempPole 1	RH SomMotA 8	0.002	-0.0946957	0.733143
RH LimbicA TempPole 1	RH SomMotA 9	0.022	-0.0762011	0.558782
RH LimbicA TempPole 1	RH SomMotA 10	0.01	-0.0957282	0.72068
RH LimbicA TempPole 1	RH SomMotA 11	0.009	-0.0985089	0.670035
RH LimbicA TempPole 1	RH SomMotB Aud 1	0.023	-0.0917466	0.532687
RH LimbicA TempPole 1	RH SomMotB Aud 2	0.031	-0.079397	0.522884
RH LimbicA TempPole 1	RH SomMotB S2 4	0.025	-0.0782509	0.605714
RH LimbicA TempPole 1	RH DorsAttnA SPL 2	0.005	-0.115487	0.758713
RH LimbicA TempPole 1	RH DorsAttnA SPL 3	0.014	-0.0801681	0.62247
RH LimbicA TempPole 1	RH DorsAttnB PostC 3	0.018	-0.0991804	0.640529
RH LimbicA TempPole 1	RH DorsAttnB PostC 4	0.003	-0.111716	0.801259
RH LimbicA TempPole 1	RH SalVentAttnA FrMed 1	0.03	-0.0858888	0.562439
RH LimbicA TempPole 1	RH SalVentAttnA ParMed 1	0.015	-0.0801219	0.644903
RH LimbicA TempPole 1	RH SalVentAttnA FrMed 2	0.019	-0.0799897	0.657075
RH LimbicA TempPole 1	RH SalVentAttnB PFCmp 1	0.045	-0.078017	0.545975
RH LimbicA TempPole 2	LH SomMotA 5	0.014	-0.0632498	0.639674
RH LimbicA TempPole 2	LH SomMotA 6	0.046	-0.0551597	0.508931
RH LimbicA TempPole 2	LH SomMotB S2 3	0.04	-0.0767766	0.517896
RH LimbicA TempPole 2	LH SalVentAttnA ParOper 1	0.013	-0.0583531	0.643637
RH LimbicA TempPole 2	LH LimbicA TempPole 4	0.031	-0.0881513	0.551682
RH LimbicA TempPole 2	LH ContA IPS 1	0.038	-0.0667929	0.561333
RH LimbicA TempPole 2	LH ContA IPS 2	0.043	-0.0550734	0.542014
RH LimbicA TempPole 2	LH ContA IPS 3	0.005	-0.072636	0.746814
RH LimbicA TempPole 2	LH DefaultA pCunPCC 3	0.032	-0.0787869	0.545868
RH LimbicA TempPole 2	LH DefaultB PFCd 3	0.048	-0.0775705	0.522467
RH LimbicA TempPole 2	RH VisCent ExStr 3	0.025	-0.0558117	0.596294
RH LimbicA TempPole 2	RH VisPeri ExStrSup 2	0.031	-0.0805053	0.543559
RH LimbicA TempPole 2	RH SomMotA 7	0.016	-0.0860363	0.580452
RH LimbicA TempPole 2	RH SomMotA 8	0.042	-0.0672924	0.54019
RH LimbicA TempPole 2	RH DorsAttnA SPL 2	0.004	-0.115154	0.785851
RH LimbicA TempPole 2	RH DorsAttnA SPL 3	0.006	-0.0711311	0.685806
RH LimbicA TempPole 2	RH DorsAttnB PostC 3	0.035	-0.0754205	0.518902
RH LimbicA TempPole 2	RH SalVentAttnA FrMed 2	0.042	-0.056251	0.51472
RH LimbicA TempPole 3	LH VisCent ExStr 5	0.046	-0.0340802	0.466954
RH LimbicA TempPole 3	LH VisPeri ExStrSup 1	0.045	-0.0660941	0.485663
RH LimbicA TempPole 3	LH VisPeri ExStrSup 2	0.017	-0.0632594	0.585051
RH LimbicA TempPole 3	LH SomMotA 1	0.019	-0.081113	0.6586
RH LimbicA TempPole 3	LH SomMotA 2	0.004	-0.0763308	0.790453
RH LimbicA TempPole 3	LH SomMotA 3	0.003	-0.0867171	0.864833
RH LimbicA TempPole 3	LH SomMotA 4	0.002	-0.0773719	0.839681
RH LimbicA TempPole 3	LH SomMotA 5	0.005	-0.0795003	0.788162
RH LimbicA TempPole 3	LH SomMotA 6	0.002	-0.0964813	0.892436
RH LimbicA TempPole 3	LH SomMotA 7	0.003	-0.106581	0.842004
RH LimbicA TempPole 3	LH SomMotA 8	0.021	-0.0841545	0.638794
RH LimbicA TempPole 3	LH SomMotB Aud 1	0.028	-0.0776234	0.541613
RH LimbicA TempPole 3	LH SomMotB Aud 2	0.024	-0.0875173	0.650527
RH LimbicA TempPole 3	LH SomMotB S2 1	0.025	-0.0736648	0.552014
RH LimbicA TempPole 3	LH SomMotB S2 2	0.002	-0.125119	0.953287
RH LimbicA TempPole 3	LH SomMotB S2 3	0.005	-0.0952683	0.734756
RH LimbicA TempPole 3	LH SomMotB Cent 1	0.003	-0.0879597	0.751201
RH LimbicA TempPole 3	LH SomMotB Cent 2	0.01	-0.0795983	0.683168
RH LimbicA TempPole 3	LH DorsAttnA TempOcc 1	0.011	-0.0993535	0.711257
RH LimbicA TempPole 3	LH DorsAttnA SPL 1	0.014	-0.0698183	0.652302
RH LimbicA TempPole 3	LH DorsAttnB PostC 1	0	-0.0825132	1.00621
RH LimbicA TempPole 3	LH DorsAttnB PostC 2	0.021	-0.0491012	0.631939
RH LimbicA TempPole 3	LH DorsAttnB PostC 3	0.011	-0.0770527	0.66782
RH LimbicA TempPole 3	LH DorsAttnB PostC 4	0.017	-0.0857185	0.586963
RH LimbicA TempPole 3	LH DorsAttnB FEF 1	0.005	-0.0758906	0.681436
RH LimbicA TempPole 3	LH SalVentAttnA ParOper 1	0.003	-0.078451	0.728934
RH LimbicA TempPole 3	LH SalVentAttnA FrMed 2	0.013	-0.074531	0.67227
RH LimbicA TempPole 3	LH SalVentAttnB IPL 1	0.038	-0.0585941	0.509942
RH LimbicA TempPole 3	LH LimbicA TempPole 1	0.011	-0.133246	0.656507
RH LimbicA TempPole 3	LH ContA Temp 1	0.03	-0.0697436	0.565652
RH LimbicA TempPole 3	LH ContA IPS 1	0.005	-0.0827653	0.706572
RH LimbicA TempPole 3	LH ContA IPS 2	0.009	-0.0661284	0.6958
RH LimbicA TempPole 3	LH ContA IPS 3	0.003	-0.0721547	0.81834
RH LimbicA TempPole 3	LH ContA PFCd 1	0.003	-0.0773278	0.760728
RH LimbicA TempPole 3	LH ContA PFClv 1	0.007	-0.0877768	0.778963
RH LimbicA TempPole 3	LH ContA PFCl 2	0.049	-0.053104	0.491759
RH LimbicA TempPole 3	LH ContA PFCl 3	0.007	-0.0680331	0.739289
RH LimbicA TempPole 3	LH ContB IPL 1	0.006	-0.077109	0.743787
RH LimbicA TempPole 3	LH ContB PFCl 1	0.045	-0.0524846	0.535085
RH LimbicA TempPole 3	LH ContB PFClv 1	0.002	-0.0869896	0.76437
RH LimbicA TempPole 3	LH ContB PFClv 2	0.03	-0.0700055	0.537372
RH LimbicA TempPole 3	LH ContC pCun 1	0.011	-0.065904	0.664426
RH LimbicA TempPole 3	LH ContC pCun 2	0.012	-0.0956456	0.651133
RH LimbicA TempPole 3	LH DefaultA IPL 1	0.028	-0.0668241	0.576964
RH LimbicA TempPole 3	LH DefaultA PFCd 1	0.027	-0.0683161	0.60678
RH LimbicA TempPole 3	LH DefaultA pCunPCC 1	0.014	-0.0822585	0.670817
RH LimbicA TempPole 3	LH DefaultA pCunPCC 3	0.001	-0.0917763	0.838901
RH LimbicA TempPole 3	LH DefaultA PFCm 2	0.034	-0.0792206	0.526804
RH LimbicA TempPole 3	LH DefaultA PFCm 3	0.046	-0.057297	0.499099
RH LimbicA TempPole 3	LH DefaultB Temp 1	0.025	-0.114816	0.589513
RH LimbicA TempPole 3	LH DefaultB Temp 3	0.016	-0.098098	0.623707
RH LimbicA TempPole 3	LH DefaultB PFCd 3	0.022	-0.0627518	0.584487
RH LimbicA TempPole 3	LH DefaultB PFCd 4	0.027	-0.0581469	0.562096
RH LimbicA TempPole 3	LH DefaultB PFCv 2	0.021	-0.0687792	0.591203
RH LimbicA TempPole 3	LH DefaultB PFCv 3	0.028	-0.0715017	0.580746
RH LimbicA TempPole 3	LH DefaultC IPL 1	0.035	-0.072574	0.574521
RH LimbicA TempPole 3	LH DefaultC Rsp 1	0.045	-0.0627796	0.518593
RH LimbicA TempPole 3	LH TempPar 1	0.02	-0.0763415	0.589564
RH LimbicA TempPole 3	LH TempPar 2	0.035	-0.0566875	0.510926
RH LimbicA TempPole 3	RH VisCent ExStr 2	0.016	-0.0720573	0.651386
RH LimbicA TempPole 3	RH VisPeri ExStrSup 2	0.024	-0.0773759	0.549133
RH LimbicA TempPole 3	RH VisPeri ExStrSup 3	0.017	-0.0672405	0.634025
RH LimbicA TempPole 3	RH SomMotA 3	0.003	-0.100839	0.786304
RH LimbicA TempPole 3	RH SomMotA 4	0	-0.134811	0.867622
RH LimbicA TempPole 3	RH SomMotA 5	0.007	-0.100895	0.717681
RH LimbicA TempPole 3	RH SomMotA 6	0.001	-0.104779	0.886297
RH LimbicA TempPole 3	RH SomMotA 7	0.008	-0.0904319	0.701007
RH LimbicA TempPole 3	RH SomMotA 8	0	-0.109324	0.921552
RH LimbicA TempPole 3	RH SomMotA 9	0.041	-0.0742269	0.562134
RH LimbicA TempPole 3	RH SomMotA 10	0.003	-0.0893546	0.775631
RH LimbicA TempPole 3	RH SomMotA 11	0.006	-0.0985138	0.729591
RH LimbicA TempPole 3	RH SomMotB Aud 1	0.035	-0.0852879	0.538881
RH LimbicA TempPole 3	RH SomMotB S2 4	0.031	-0.0719358	0.552322
RH LimbicA TempPole 3	RH DorsAttnA SPL 1	0.047	-0.0501631	0.503578
RH LimbicA TempPole 3	RH DorsAttnA SPL 2	0.003	-0.11164	0.826727
RH LimbicA TempPole 3	RH DorsAttnA SPL 3	0.037	-0.0618406	0.532107
RH LimbicA TempPole 3	RH DorsAttnB PostC 1	0.015	-0.0757069	0.622592
RH LimbicA TempPole 3	RH DorsAttnB PostC 2	0.022	-0.0797955	0.579362
RH LimbicA TempPole 3	RH DorsAttnB PostC 3	0.002	-0.104092	0.8196
RH LimbicA TempPole 3	RH DorsAttnB PostC 4	0.004	-0.094195	0.758848
RH LimbicA TempPole 3	RH DorsAttnB FEF 1	0.002	-0.116991	0.780235
RH LimbicA TempPole 3	RH SalVentAttnA PrC 1	0.038	-0.0674165	0.536666
RH LimbicA TempPole 3	RH SalVentAttnA FrMed 1	0.028	-0.0798418	0.576142
RH LimbicA TempPole 3	RH SalVentAttnA ParMed 1	0.033	-0.0556481	0.530149
RH LimbicA TempPole 3	RH SalVentAttnA FrMed 2	0.008	-0.0698067	0.700392
RH LimbicA TempPole 3	RH SalVentAttnB PFCl 1	0.024	-0.0663136	0.590806
RH LimbicA TempPole 3	RH LimbicA TempPole 1	0.035	-0.106988	0.522604
RH LimbicA TempPole 3	RH LimbicA TempPole 2	0.04	-0.115912	0.542769
RH LimbicA TempPole 4	LH SomMotA 2	0.029	-0.0426607	0.551675
RH LimbicA TempPole 4	RH SomMotA 3	0.033	-0.062975	0.565819
RH LimbicA TempPole 4	RH SomMotA 4	0	-0.112332	0.824278
RH LimbicA TempPole 4	RH SomMotA 5	0.047	-0.0621621	0.469081
RH LimbicA TempPole 4	RH SomMotA 6	0.01	-0.0722371	0.700169
RH LimbicA TempPole 4	RH SomMotA 7	0.021	-0.0764805	0.575973
RH LimbicA TempPole 4	RH SomMotA 8	0.005	-0.0799539	0.808339
RH LimbicA TempPole 4	RH SalVentAttnB PFClv 1	0.045	0.0607523	0.54573
RH ContA IPS 1	LH VisCent ExStr 1	0.018	0.099789	0.632785
RH ContA IPS 1	LH VisCent Striate 1	0.031	0.0729391	0.548636
RH ContA IPS 1	LH VisCent ExStr 3	0.013	0.0835313	0.645393
RH ContA IPS 1	LH VisCent ExStr 4	0.03	0.0956667	0.604254
RH ContA IPS 1	LH SomMotA 1	0.033	-0.0680337	0.562103
RH ContA IPS 1	LH SomMotA 7	0.03	-0.0679844	0.588696
RH ContA IPS 1	LH SomMotB Aud 1	0.025	-0.0842146	0.575336
RH ContA IPS 1	LH SomMotB Aud 2	0.049	-0.0717198	0.484244
RH ContA IPS 1	LH SomMotB S2 2	0.028	-0.0706858	0.568483
RH ContA IPS 1	LH DorsAttnB PostC 4	0.044	-0.0913724	0.521469
RH ContA IPS 1	LH SalVentAttnA FrMed 2	0.019	-0.0800498	0.630875
RH ContA IPS 1	LH LimbicA TempPole 1	0.011	-0.0885333	0.70357
RH ContA IPS 1	LH LimbicA TempPole 4	0.018	-0.0687689	0.570055
RH ContA IPS 1	LH ContA PFCd 1	0.047	-0.070513	0.498574
RH ContA IPS 1	LH ContA PFCl 2	0.037	0.0804866	0.513739
RH ContA IPS 1	LH ContB IPL 1	0.044	-0.0973395	0.529406
RH ContA IPS 1	LH ContB PFClv 1	0.033	-0.0768054	0.52736
RH ContA IPS 1	LH ContB PFClv 2	0.013	-0.0956333	0.648869
RH ContA IPS 1	LH DefaultB Temp 1	0.021	-0.0826673	0.581588
RH ContA IPS 1	RH VisCent ExStr 1	0.004	0.112823	0.806161
RH ContA IPS 1	RH VisCent Striate 1	0.022	0.096465	0.691575
RH ContA IPS 1	RH VisCent ExStr 5	0.029	0.0810358	0.59027
RH ContA IPS 1	RH VisPeri StriCal 1	0.016	0.0912987	0.675752
RH ContA IPS 1	RH SomMotA 3	0.039	-0.0733942	0.525192
RH ContA IPS 1	RH SomMotA 4	0.018	-0.0990205	0.606386
RH ContA IPS 1	RH SomMotA 11	0.015	-0.0842968	0.639709
RH ContA IPS 1	RH SomMotB Aud 1	0.018	-0.101191	0.623145
RH ContA IPS 1	RH SomMotB Aud 2	0.025	-0.083234	0.538357
RH ContA IPS 1	RH DorsAttnA TempOcc 1	0.03	0.0941014	0.537561
RH ContA IPS 1	RH DorsAttnA SPL 4	0.028	0.124071	0.592739
RH ContA IPS 1	RH DorsAttnB PostC 3	0.041	-0.086097	0.500262
RH ContA IPS 1	RH DorsAttnB PostC 4	0.02	-0.0848065	0.642939
RH ContA IPS 1	RH SalVentAttnA Ins 1	0.021	-0.0689285	0.581253
RH ContA IPS 1	RH SalVentAttnA Ins 2	0.044	-0.0719347	0.502553
RH ContA IPS 1	RH LimbicA TempPole 1	0.034	-0.0792475	0.535559
RH ContA IPS 1	RH LimbicA TempPole 2	0.018	-0.0935201	0.662611
RH ContA IPS 1	RH LimbicA TempPole 3	0.005	-0.0933598	0.752714
RH ContA IPS 2	LH SomMotA 7	0.041	-0.0895835	0.510262
RH ContA IPS 2	LH SomMotA 8	0.036	-0.0772018	0.512304
RH ContA IPS 2	LH SomMotB Aud 1	0.016	-0.115069	0.658702
RH ContA IPS 2	LH SomMotB Aud 2	0.04	-0.0958893	0.526242
RH ContA IPS 2	LH SomMotB S2 1	0.042	-0.074726	0.472874
RH ContA IPS 2	LH SomMotB Aud 3	0.023	-0.0885473	0.533848
RH ContA IPS 2	LH LimbicA TempPole 4	0.022	-0.0673	0.583829
RH ContA IPS 2	LH ContB PFClv 2	0.032	-0.0821335	0.541813
RH ContA IPS 2	LH ContC pCun 1	0.027	-0.0967216	0.598105
RH ContA IPS 2	LH DefaultA pCunPCC 1	0.043	-0.0685691	0.490287
RH ContA IPS 2	LH DefaultA pCunPCC 3	0.005	-0.122952	0.727252
RH ContA IPS 2	LH DefaultA PFCm 1	0.035	-0.0572857	0.528199
RH ContA IPS 2	LH DefaultA PFCm 3	0.042	-0.0873042	0.585029
RH ContA IPS 2	RH SomMotA 8	0.048	-0.0831803	0.473201
RH ContA IPS 2	RH SomMotA 11	0.049	-0.0664588	0.467378
RH ContA IPS 2	RH SomMotB Aud 1	0.031	-0.112465	0.563673
RH ContA IPS 2	RH SomMotB Aud 2	0.03	-0.122961	0.606723
RH ContA IPS 2	RH SomMotB S2 2	0.029	-0.0996845	0.548118
RH ContA IPS 2	RH DorsAttnB PostC 3	0.039	-0.105821	0.540047
RH ContA IPS 2	RH DorsAttnB PostC 4	0.048	-0.0933327	0.486215
RH ContA IPS 2	RH SalVentAttnA Ins 1	0.01	-0.108478	0.786071
RH ContA IPS 2	RH SalVentAttnA Ins 2	0.028	-0.0951527	0.544678
RH ContA IPS 2	RH LimbicA TempPole 3	0.042	-0.055253	0.492566
RH ContA PFCd 1	LH VisCent ExStr 2	0.049	-0.0534808	0.453201
RH ContA PFCd 1	LH VisCent Striate 1	0.034	-0.0523607	0.555478
RH ContA PFCd 1	LH VisCent ExStr 3	0.003	-0.0598779	0.784199
RH ContA PFCd 1	LH VisCent ExStr 5	0.007	-0.0663143	0.749648
RH ContA PFCd 1	LH SomMotB Aud 1	0.046	-0.0934554	0.498874
RH ContA PFCd 1	LH DorsAttnA TempOcc 2	0.007	-0.0761933	0.742172
RH ContA PFCd 1	LH SalVentAttnA Ins 1	0.029	-0.0884923	0.570219
RH ContA PFCd 1	LH SalVentAttnB IPL 1	0.03	-0.0845719	0.510979
RH ContA PFCd 1	LH LimbicA TempPole 2	0.049	-0.0538692	0.500449
RH ContA PFCd 1	LH LimbicA TempPole 3	0.026	-0.0526653	0.575602
RH ContA PFCd 1	LH ContA PFClv 1	0.014	-0.103031	0.638773
RH ContA PFCd 1	LH ContB IPL 1	0.037	-0.0633586	0.527955
RH ContA PFCd 1	LH ContB PFClv 1	0.015	-0.0771307	0.653932
RH ContA PFCd 1	LH ContB PFClv 2	0.004	-0.11718	0.768229
RH ContA PFCd 1	LH ContC pCun 1	0	-0.150546	0.944351
RH ContA PFCd 1	LH ContC pCun 2	0.026	-0.103021	0.54774
RH ContA PFCd 1	LH ContC Cingp 1	0.04	-0.0562286	0.516344
RH ContA PFCd 1	LH DefaultA pCunPCC 3	0.005	-0.122738	0.740584
RH ContA PFCd 1	LH DefaultA PFCm 1	0.027	-0.0568031	0.552183
RH ContA PFCd 1	LH DefaultA PFCm 2	0.043	-0.0712785	0.524035
RH ContA PFCd 1	LH DefaultA PFCm 3	0.02	-0.0767677	0.588026
RH ContA PFCd 1	LH DefaultB PFCd 3	0.037	-0.0887779	0.564105
RH ContA PFCd 1	LH DefaultB PFCv 2	0.003	-0.0845634	0.697876
RH ContA PFCd 1	LH DefaultC IPL 1	0.047	-0.0685213	0.455611
RH ContA PFCd 1	RH VisCent ExStr 3	0.015	-0.0772036	0.686436
RH ContA PFCd 1	RH SalVentAttnA Ins 1	0.042	-0.0739539	0.485118
RH ContA PFCd 1	RH SalVentAttnA Ins 2	0.039	-0.1026	0.536115
RH ContA PFCd 1	RH LimbicB OFC 3	0.036	-0.0750977	0.559934
RH ContA PFCd 1	RH LimbicA TempPole 2	0.047	-0.065563	0.506852
RH ContA PFCd 1	RH LimbicA TempPole 3	0.016	-0.0767076	0.610701
RH ContA PFCl 1	LH VisCent ExStr 1	0.024	0.0810492	0.664529
RH ContA PFCl 1	LH VisCent Striate 1	0.034	0.0613612	0.562634
RH ContA PFCl 1	LH VisPeri ExStrInf 1	0.018	0.0881351	0.621782
RH ContA PFCl 1	LH VisPeri ExStrInf 2	0.008	0.102873	0.747514
RH ContA PFCl 1	LH SomMotA 3	0.034	-0.0621626	0.545549
RH ContA PFCl 1	LH SomMotA 5	0.047	-0.068292	0.494644
RH ContA PFCl 1	LH SomMotA 6	0.037	-0.0825537	0.538642
RH ContA PFCl 1	LH SomMotA 7	0.007	-0.10756	0.684054
RH ContA PFCl 1	LH SomMotA 8	0.022	-0.0894612	0.587734
RH ContA PFCl 1	LH SomMotB Aud 1	0.031	-0.0928232	0.567205
RH ContA PFCl 1	LH SomMotB S2 3	0.049	-0.0819016	0.4845
RH ContA PFCl 1	LH SalVentAttnA FrMed 2	0.038	-0.0912509	0.53823
RH ContA PFCl 1	LH ContA PFCd 1	0.026	-0.0979033	0.598541
RH ContA PFCl 1	LH ContB PFClv 2	0.03	-0.0969159	0.565547
RH ContA PFCl 1	RH VisCent ExStr 1	0.001	0.112061	0.960057
RH ContA PFCl 1	RH VisPeri ExStrInf 1	0.019	0.0853914	0.639794
RH ContA PFCl 1	RH VisPeri StriCal 1	0	0.102979	0.880422
RH ContA PFCl 1	RH SomMotA 4	0.03	-0.0875265	0.527938
RH ContA PFCl 1	RH SomMotA 5	0.023	-0.0847471	0.595305
RH ContA PFCl 1	RH SomMotA 6	0.035	-0.0810401	0.537094
RH ContA PFCl 1	RH SomMotA 8	0.022	-0.0913632	0.591335
RH ContA PFCl 1	RH DorsAttnB PostC 3	0.034	-0.0815019	0.535774
RH ContA PFCl 1	RH DorsAttnB PostC 4	0.02	-0.0957092	0.622043
RH ContA PFCl 1	RH DorsAttnB FEF 1	0.029	-0.112954	0.55674
RH ContA PFCl 2	LH VisCent ExStr 1	0.015	0.0928872	0.643778
RH ContA PFCl 2	LH VisCent Striate 1	0.01	0.0899816	0.731938
RH ContA PFCl 2	LH VisCent ExStr 3	0.001	0.104289	0.935431
RH ContA PFCl 2	LH VisCent ExStr 4	0.018	0.0903583	0.643146
RH ContA PFCl 2	LH VisPeri ExStrInf 1	0	0.127664	1.19469
RH ContA PFCl 2	LH VisPeri ExStrInf 2	0.006	0.0956604	0.746703
RH ContA PFCl 2	LH VisPeri StriCal 1	0.039	0.0757289	0.539644
RH ContA PFCl 2	LH SomMotB Aud 1	0.013	-0.090973	0.666499
RH ContA PFCl 2	LH SomMotB Aud 2	0.045	-0.0758166	0.493621
RH ContA PFCl 2	LH DorsAttnA ParOcc 1	0.019	0.0849136	0.598377
RH ContA PFCl 2	LH ContA PFCd 1	0.019	-0.0786277	0.576822
RH ContA PFCl 2	LH ContC Cingp 1	0.031	0.0721138	0.531827
RH ContA PFCl 2	LH DefaultC PHC 1	0.018	0.0751453	0.632717
RH ContA PFCl 2	RH VisCent ExStr 1	0	0.137094	1.1596
RH ContA PFCl 2	RH VisCent ExStr 2	0.026	0.0829471	0.599428
RH ContA PFCl 2	RH VisCent Striate 1	0.009	0.0934709	0.736185
RH ContA PFCl 2	RH VisCent ExStr 4	0.003	0.0947339	0.818292
RH ContA PFCl 2	RH VisPeri StriCal 1	0.019	0.0788891	0.604285
RH ContA PFCl 2	RH SomMotB Aud 1	0.035	-0.0861683	0.536941
RH ContA PFCl 2	RH LimbicA TempPole 4	0.04	0.0800242	0.52944
RH ContA Cingm 1	LH SomMotA 1	0.034	-0.0796306	0.501594
RH ContA Cingm 1	LH SomMotA 3	0.015	-0.0735317	0.594581
RH ContA Cingm 1	LH SomMotA 5	0.044	-0.0834721	0.510658
RH ContA Cingm 1	LH SomMotA 6	0.041	-0.0715807	0.515276
RH ContA Cingm 1	LH SomMotA 7	0.011	-0.132649	0.674685
RH ContA Cingm 1	LH SomMotA 8	0.04	-0.085143	0.548275
RH ContA Cingm 1	LH SomMotB Aud 1	0.004	-0.156863	0.797931
RH ContA Cingm 1	LH SomMotB Aud 2	0.01	-0.13735	0.674153
RH ContA Cingm 1	LH SomMotB S2 3	0.017	-0.105771	0.619097
RH ContA Cingm 1	LH DorsAttnB PostC 2	0.037	-0.0721548	0.475474
RH ContA Cingm 1	LH ContA PFCd 1	0.038	-0.0841195	0.551559
RH ContA Cingm 1	LH ContB PFClv 2	0.029	-0.0902905	0.541743
RH ContA Cingm 1	RH VisPeri StriCal 1	0.004	0.104502	0.778885
RH ContA Cingm 1	RH SomMotA 4	0.002	-0.156037	0.927927
RH ContA Cingm 1	RH SomMotA 5	0.019	-0.0850988	0.637885
RH ContA Cingm 1	RH SomMotA 8	0.001	-0.133552	0.822949
RH ContA Cingm 1	RH SomMotA 9	0.047	-0.0884116	0.494852
RH ContA Cingm 1	RH SomMotA 11	0.021	-0.104191	0.610373
RH ContA Cingm 1	RH SomMotB Aud 1	0.018	-0.126583	0.592341
RH ContA Cingm 1	RH SomMotB Aud 2	0.017	-0.137908	0.630316
RH ContA Cingm 1	RH DorsAttnB PostC 2	0.028	-0.100355	0.537524
RH ContA Cingm 1	RH DorsAttnB PostC 3	0.006	-0.129912	0.799683
RH ContA Cingm 1	RH DorsAttnB PostC 4	0.015	-0.104605	0.679153
RH ContB Temp 1	LH SomMotB Aud 1	0.025	-0.0972428	0.561885
RH ContB Temp 1	LH DorsAttnB PostC 1	0.02	-0.0691028	0.623021
RH ContB Temp 1	LH ContB PFClv 2	0.013	-0.081479	0.613192
RH ContB Temp 1	LH DefaultA PFCm 2	0.018	-0.0821463	0.581946
RH ContB Temp 1	LH DefaultA PFCm 3	0.048	-0.0621168	0.48281
RH ContB Temp 1	LH DefaultC IPL 1	0.044	-0.0715387	0.490675
RH ContB Temp 1	RH SomMotA 8	0.024	-0.0766204	0.587524
RH ContB Temp 1	RH DorsAttnB PostC 4	0.034	-0.0796716	0.536668
RH ContB Temp 1	RH SalVentAttnA FrMed 2	0.017	-0.0864172	0.634226
RH ContB Temp 2	LH VisCent ExStr 3	0.017	0.0661094	0.62987
RH ContB Temp 2	LH VisCent ExStr 4	0.028	0.0815066	0.578368
RH ContB Temp 2	LH SomMotA 7	0.007	-0.096112	0.833848
RH ContB Temp 2	LH SomMotA 8	0.005	-0.0809825	0.75228
RH ContB Temp 2	LH SomMotB Aud 1	0.027	-0.0901655	0.572451
RH ContB Temp 2	LH SomMotB S2 2	0.024	-0.0745201	0.550316
RH ContB Temp 2	LH ContA PFCl 2	0.031	0.0819669	0.549534
RH ContB Temp 2	RH VisCent ExStr 1	0.014	0.0808207	0.638762
RH ContB Temp 2	RH VisCent Striate 1	0.029	0.0579333	0.560715
RH ContB Temp 2	RH VisCent ExStr 5	0.026	0.0663201	0.586862
RH ContB Temp 2	RH SomMotA 3	0.04	-0.0687862	0.521037
RH ContB Temp 2	RH SomMotA 6	0.025	-0.0726709	0.567168
RH ContB Temp 2	RH SomMotA 7	0.048	-0.0728842	0.507852
RH ContB Temp 2	RH SomMotA 11	0.03	-0.0613916	0.493705
RH ContB Temp 2	RH SomMotB Aud 2	0.039	-0.0966142	0.570325
RH ContB Temp 2	RH DorsAttnA SPL 2	0.026	-0.0908573	0.622619
RH ContB Temp 2	RH DorsAttnB PostC 3	0.019	-0.0992714	0.655815
RH ContB Temp 2	RH DorsAttnB PostC 4	0.023	-0.0737105	0.601324
RH ContB Temp 2	RH ContA PFCl 2	0.012	0.11516	0.661706
RH ContB IPL 1	LH SomMotA 6	0.048	-0.0519862	0.463382
RH ContB IPL 1	LH SomMotB Aud 1	0.041	-0.0676545	0.538588
RH ContB IPL 1	LH SomMotB S2 3	0.028	-0.0678892	0.611957
RH ContB IPL 1	LH DorsAttnB PostC 1	0.023	-0.0589675	0.589979
RH ContB IPL 1	LH SalVentAttnA FrMed 2	0.037	-0.0651591	0.527475
RH ContB IPL 1	LH LimbicA TempPole 1	0.005	-0.0883383	0.862108
RH ContB IPL 1	LH DefaultA IPL 1	0.02	-0.0974028	0.599271
RH ContB IPL 1	LH DefaultA pCunPCC 2	0.047	-0.0760595	0.507907
RH ContB IPL 1	LH DefaultB Temp 1	0.038	-0.0690756	0.50388
RH ContB IPL 1	RH VisPeri ExStrSup 2	0.042	-0.0664534	0.506441
RH ContB IPL 1	RH SomMotA 4	0.013	-0.0905813	0.657022
RH ContB IPL 1	RH SomMotA 5	0.002	-0.0841634	0.738207
RH ContB IPL 1	RH DorsAttnB PostC 4	0.019	-0.0804608	0.67833
RH ContB IPL 1	RH SalVentAttnA Ins 1	0.042	-0.0557442	0.496802
RH ContB IPL 1	RH LimbicA TempPole 1	0.002	-0.0880578	0.801987
RH ContB IPL 1	RH LimbicA TempPole 2	0.025	-0.0763499	0.58025
RH ContB IPL 1	RH LimbicA TempPole 3	0.007	-0.0671189	0.754448
RH ContB IPL 1	RH ContB Temp 2	0.037	-0.108972	0.576501
RH ContB IPL 2	LH VisCent ExStr 1	0.027	0.0549621	0.562957
RH ContB IPL 2	LH ContB PFClv 2	0.036	-0.0926931	0.519208
RH ContB IPL 2	LH ContC Cingp 1	0.044	-0.0550768	0.492441
RH ContB IPL 2	LH DefaultA PFCm 3	0.036	-0.0797163	0.492224
RH ContB IPL 2	RH VisPeri ExStrInf 1	0.038	0.0542752	0.553238
RH ContB PFCld 1	RH VisPeri ExStrSup 2	0.048	-0.065481	0.504099
RH ContB PFCld 2	RH VisCent ExStr 1	0.042	0.0577542	0.516172
RH ContB PFCld 2	RH SomMotA 4	0.028	-0.0740624	0.552986
RH ContB PFCld 2	RH DorsAttnB PostC 3	0.048	-0.0768538	0.505524
RH ContB PFCld 2	RH DorsAttnB PostC 4	0.026	-0.0646217	0.56181
RH ContB PFClv 1	LH SomMotA 6	0.022	-0.0708747	0.578384
RH ContB PFClv 1	LH SomMotB Aud 1	0.027	-0.0896231	0.548603
RH ContB PFClv 1	LH SomMotB S2 2	0.038	-0.07183	0.527175
RH ContB PFClv 1	LH SomMotB S2 3	0.007	-0.0838786	0.693935
RH ContB PFClv 1	LH DorsAttnB PostC 4	0.018	-0.0806396	0.634285
RH ContB PFClv 1	LH SalVentAttnA FrMed 1	0.022	-0.0897037	0.645208
RH ContB PFClv 1	LH SalVentAttnA FrMed 2	0.02	-0.0753167	0.543038
RH ContB PFClv 1	LH LimbicA TempPole 1	0.031	-0.0751616	0.557796
RH ContB PFClv 1	LH ContC pCun 1	0.014	-0.0885656	0.649057
RH ContB PFClv 1	RH SomMotA 1	0.048	-0.0628175	0.506808
RH ContB PFClv 1	RH SomMotA 4	0.026	-0.0746731	0.540874
RH ContB PFClv 1	RH SomMotA 5	0.049	-0.0516215	0.500869
RH ContB PFClv 1	RH SomMotA 6	0.022	-0.0833566	0.576896
RH ContB PFClv 1	RH SomMotA 7	0.02	-0.0883996	0.601704
RH ContB PFClv 1	RH SomMotA 8	0.013	-0.080803	0.612994
RH ContB PFClv 1	RH SomMotB Aud 1	0.024	-0.0996673	0.621405
RH ContB PFClv 1	RH SomMotB Aud 2	0.007	-0.115836	0.656115
RH ContB PFClv 1	RH SomMotB S2 2	0.011	-0.100794	0.697956
RH ContB PFClv 1	RH DorsAttnB PostC 1	0.038	-0.0742627	0.524042
RH ContB PFClv 1	RH DorsAttnB PostC 4	0.019	-0.082559	0.633998
RH ContB PFClv 1	RH SalVentAttnA FrMed 1	0.041	-0.0776897	0.516383
RH ContB PFClv 1	RH SalVentAttnA FrMed 2	0.017	-0.090779	0.642966
RH ContB PFClv 1	RH ContA PFCd 1	0.043	-0.0744446	0.519595
RH ContB PFClv 2	LH VisCent ExStr 4	0.041	0.0526477	0.502029
RH ContB PFClv 2	LH SomMotA 4	0.039	-0.055779	0.538611
RH ContB PFClv 2	LH SomMotA 6	0.018	-0.0730369	0.603959
RH ContB PFClv 2	LH SomMotA 7	0.031	-0.087771	0.534589
RH ContB PFClv 2	LH SomMotB Aud 1	0.019	-0.095579	0.614183
RH ContB PFClv 2	LH SomMotB Aud 2	0.021	-0.0846742	0.569659
RH ContB PFClv 2	LH SomMotB S2 2	0.037	-0.0784738	0.551596
RH ContB PFClv 2	LH SomMotB S2 3	0.04	-0.0783806	0.509736
RH ContB PFClv 2	LH SomMotB Cent 1	0.004	-0.10453	0.793824
RH ContB PFClv 2	LH SomMotB Cent 2	0.014	-0.0808657	0.631561
RH ContB PFClv 2	LH DorsAttnB PostC 1	0.007	-0.0907966	0.745652
RH ContB PFClv 2	LH ContB PFClv 2	0.014	-0.135064	0.641509
RH ContB PFClv 2	LH DefaultA PFCm 3	0.036	-0.104761	0.536331
RH ContB PFClv 2	LH DefaultB Temp 3	0.01	-0.0749814	0.648784
RH ContB PFClv 2	LH DefaultB IPL 1	0.02	-0.105263	0.614025
RH ContB PFClv 2	RH VisCent ExStr 1	0.043	0.0586864	0.555504
RH ContB PFClv 2	RH VisPeri ExStrSup 2	0.01	-0.0847698	0.631268
RH ContB PFClv 2	RH SomMotA 2	0.012	-0.0933012	0.681707
RH ContB PFClv 2	RH SomMotA 3	0.036	-0.0757316	0.527846
RH ContB PFClv 2	RH SomMotA 4	0.033	-0.0695667	0.528685
RH ContB PFClv 2	RH SomMotA 6	0.003	-0.10401	0.877733
RH ContB PFClv 2	RH SomMotA 7	0.026	-0.0818196	0.586206
RH ContB PFClv 2	RH SomMotA 8	0.045	-0.0714428	0.508548
RH ContB PFClv 2	RH SomMotA 10	0.027	-0.0757401	0.53733
RH ContB PFClv 2	RH SomMotB Aud 1	0.048	-0.0819942	0.497478
RH ContB PFClv 2	RH SomMotB Aud 2	0.018	-0.0934398	0.626744
RH ContB PFClv 2	RH SomMotB S2 2	0.027	-0.0791791	0.541984
RH ContB PFClv 2	RH SomMotB S2 4	0.033	-0.0810221	0.56247
RH ContB PFClv 2	RH SomMotB Cent 1	0.002	-0.101403	0.801434
RH ContB PFClv 2	RH SalVentAttnA FrMed 1	0.026	-0.0887886	0.599454
RH ContB PFClv 2	RH SalVentAttnA FrMed 2	0.027	-0.0881976	0.612899
RH ContB PFCmp 1	LH VisPeri ExStrInf 3	0.045	-0.0655943	0.520826
RH ContB PFCmp 1	LH VisPeri ExStrSup 2	0.024	-0.0756331	0.573149
RH ContB PFCmp 1	LH SomMotB Aud 1	0.006	-0.130194	0.796665
RH ContB PFCmp 1	LH SomMotB Aud 2	0.047	-0.0791105	0.477577
RH ContB PFCmp 1	LH SomMotB S2 3	0.025	-0.0773658	0.559416
RH ContB PFCmp 1	LH DorsAttnB PostC 1	0.028	-0.069264	0.593217
RH ContB PFCmp 1	LH DorsAttnB PostC 4	0.04	-0.0766988	0.535546
RH ContB PFCmp 1	LH LimbicB OFC 2	0.032	-0.0777944	0.586399
RH ContB PFCmp 1	LH ContB PFClv 2	0.04	-0.108933	0.508849
RH ContB PFCmp 1	LH ContC pCun 1	0.025	-0.100034	0.560375
RH ContB PFCmp 1	LH DefaultA pCunPCC 1	0.039	-0.081033	0.490965
RH ContB PFCmp 1	LH DefaultA pCunPCC 2	0.045	-0.0936039	0.509253
RH ContB PFCmp 1	LH DefaultB PFCd 4	0.037	-0.111399	0.522815
RH ContB PFCmp 1	RH SomMotA 2	0.033	-0.0867708	0.561925
RH ContB PFCmp 1	RH SomMotA 4	0.018	-0.0940458	0.698749
RH ContB PFCmp 1	RH DorsAttnA ParOcc 1	0.046	-0.0770511	0.519021
RH ContB PFCmp 1	RH DorsAttnB PostC 3	0.047	-0.069622	0.487649
RH ContB PFCmp 1	RH LimbicB OFC 1	0.033	-0.0684334	0.53894
RH ContB PFCmp 1	RH LimbicB OFC 3	0.033	-0.0863736	0.544023
RH ContB PFCmp 1	RH LimbicA TempPole 1	0.036	-0.0690529	0.501516
RH ContB PFCmp 1	RH LimbicA TempPole 3	0.026	-0.0614057	0.597687
RH ContB PFCmp 1	RH ContA PFCd 1	0.035	-0.0796919	0.509632
RH ContB PFCld 3	LH VisCent ExStr 5	0.025	-0.0467592	0.62447
RH ContB PFCld 3	LH VisPeri StriCal 1	0.049	-0.0561237	0.502182
RH ContB PFCld 3	LH VisPeri ExStrSup 1	0.042	-0.0621993	0.53357
RH ContB PFCld 3	RH VisCent ExStr 3	0.034	-0.0470477	0.538625
RH ContB PFCld 3	RH VisPeri ExStrSup 2	0.033	-0.0587062	0.499066
RH ContC pCun 1	LH SomMotB Aud 2	0.018	-0.100095	0.619725
[truncated: 680 more rows]
