# Supplementary material for: Task-related differences in network connectivity and dynamics in people with severe opioid use disorder compared with healthy controls
Source: Transl Psychiatry. 2026 Feb 3;16:111. doi: 10.1038/s41398-026-03845-6 (PMC12923702; doi:10.1038/s41398-026-03845-6)
Supplement: Supplementary file 14 — Supp Mat Table 13 [file 41398_2026_3845_MOESM14_ESM.xlsx]

## Sheet: Sheet2
Region Names		p-value	t-stat	Cohen's D
LH VisCent ExStr 2	LH VisCent ExStr 1	p<0.001	0.048791	1.40268
LH VisCent Striate 1	LH VisCent ExStr 2	p<0.001	0.0585044	1.21749
LH VisCent ExStr 3	LH VisCent ExStr 2	0.016	0.0333245	0.747996
LH VisCent ExStr 4	LH VisCent ExStr 2	p<0.001	0.0594158	1.30424
LH VisCent ExStr 4	LH VisCent Striate 1	0.016	0.0305724	0.75899
LH VisCent ExStr 5	LH VisCent ExStr 2	p<0.001	0.0613012	1.79563
LH VisCent ExStr 5	LH VisCent Striate 1	0.017	0.0360244	0.716026
LH VisPeri ExStrInf 1	LH VisCent ExStr 2	p<0.001	0.0508158	1.35009
LH VisPeri ExStrInf 1	LH VisCent Striate 1	0.019	0.033045	0.772722
LH VisPeri ExStrInf 1	LH VisCent ExStr 4	0.046	0.0316531	0.639092
LH VisPeri ExStrInf 2	LH VisCent ExStr 2	p<0.001	0.0398536	1.43981
LH VisPeri ExStrInf 2	LH VisCent ExStr 5	0.012	0.0375877	0.776447
LH VisPeri ExStrInf 3	LH VisCent ExStr 1	0.028	0.0347932	0.645461
LH VisPeri ExStrInf 3	LH VisCent ExStr 2	0.001	0.0447485	0.924538
LH VisPeri ExStrInf 3	LH VisCent Striate 1	0.001	0.0396692	0.877995
LH VisPeri ExStrInf 3	LH VisCent ExStr 3	0.044	0.0356674	0.631024
LH VisPeri ExStrInf 3	LH VisCent ExStr 5	0.018	0.0392921	0.722907
LH VisPeri StriCal 1	LH VisCent ExStr 2	p<0.001	0.0538756	1.33887
LH VisPeri ExStrSup 1	LH VisCent ExStr 1	0.022	0.0247001	0.695971
LH VisPeri ExStrSup 1	LH VisCent ExStr 2	p<0.001	0.0553912	1.32445
LH VisPeri ExStrSup 1	LH VisCent Striate 1	0.016	0.0344488	0.747638
LH VisPeri ExStrSup 2	LH VisCent ExStr 2	p<0.001	0.0456358	1.34674
LH SomMotA 1	LH VisCent ExStr 1	p<0.001	0.0401529	1.27121
LH SomMotA 1	LH VisCent ExStr 2	p<0.001	0.043029	1.15335
LH SomMotA 1	LH VisCent Striate 1	p<0.001	0.0393091	1.08934
LH SomMotA 1	LH VisCent ExStr 3	0.012	0.0399373	0.777302
LH SomMotA 1	LH VisCent ExStr 4	p<0.001	0.0487717	1.23142
LH SomMotA 1	LH VisCent ExStr 5	p<0.001	0.0400739	1.55408
LH SomMotA 1	LH VisPeri ExStrInf 1	0.001	0.0355968	1.0046
LH SomMotA 1	LH VisPeri ExStrInf 2	0.001	0.0388644	1.05348
LH SomMotA 1	LH VisPeri StriCal 1	0.013	0.037638	0.746327
LH SomMotA 1	LH VisPeri ExStrSup 2	0.003	0.0381234	0.910064
LH SomMotA 2	LH VisCent ExStr 1	p<0.001	0.0532927	1.44179
LH SomMotA 2	LH VisCent ExStr 2	p<0.001	0.0567273	1.33947
LH SomMotA 2	LH VisCent Striate 1	p<0.001	0.0564128	1.50757
LH SomMotA 2	LH VisCent ExStr 3	p<0.001	0.0468008	1.16436
LH SomMotA 2	LH VisCent ExStr 4	0.016	0.0408952	0.755059
LH SomMotA 2	LH VisCent ExStr 5	0.001	0.0404111	1.24689
LH SomMotA 2	LH VisPeri ExStrInf 1	0.02	0.0402532	0.794705
LH SomMotA 2	LH VisPeri ExStrInf 2	0.031	0.0371919	0.666743
LH SomMotA 2	LH VisPeri ExStrInf 3	0.032	0.0437995	0.707488
LH SomMotA 2	LH VisPeri ExStrSup 2	0.018	0.0359894	0.687389
LH SomMotA 3	LH VisCent ExStr 1	p<0.001	0.0438384	1.13271
LH SomMotA 3	LH VisCent ExStr 2	p<0.001	0.0612253	1.48567
LH SomMotA 3	LH VisCent Striate 1	0.004	0.0394858	1.06889
LH SomMotA 3	LH VisCent ExStr 3	0.004	0.0361512	0.855956
LH SomMotA 3	LH VisCent ExStr 4	0.004	0.04584	0.999718
LH SomMotA 3	LH VisCent ExStr 5	p<0.001	0.0434537	1.17237
LH SomMotA 3	LH VisPeri ExStrInf 1	p<0.001	0.0350657	1.06496
LH SomMotA 3	LH VisPeri ExStrInf 2	0.025	0.0346162	0.714422
LH SomMotA 3	LH VisPeri ExStrInf 3	0.039	0.0296203	0.625206
LH SomMotA 3	LH VisPeri ExStrSup 2	0.03	0.0378446	0.751116
LH SomMotA 4	LH VisCent ExStr 1	p<0.001	0.054284	1.10777
LH SomMotA 4	LH VisCent ExStr 2	p<0.001	0.0426867	1.00297
LH SomMotA 4	LH VisCent Striate 1	p<0.001	0.0595586	1.39365
LH SomMotA 4	LH VisCent ExStr 3	0.009	0.0360472	0.791663
LH SomMotA 4	LH VisCent ExStr 4	p<0.001	0.0608254	1.37097
LH SomMotA 4	LH VisCent ExStr 5	p<0.001	0.0508141	1.30347
LH SomMotA 4	LH VisPeri ExStrInf 1	0.003	0.0381925	0.932383
LH SomMotA 4	LH VisPeri ExStrInf 2	0.024	0.0295805	0.690203
LH SomMotA 4	LH VisPeri ExStrSup 2	0.001	0.0387258	0.872707
LH SomMotA 5	LH VisCent ExStr 1	0.002	0.0476546	0.970395
LH SomMotA 5	LH VisCent ExStr 2	0.006	0.0373669	0.880818
LH SomMotA 5	LH VisCent Striate 1	p<0.001	0.0421008	1.08064
LH SomMotA 5	LH VisCent ExStr 3	0.034	0.0360153	0.696714
LH SomMotA 5	LH VisCent ExStr 4	0.01	0.0333973	0.814705
LH SomMotA 5	LH VisCent ExStr 5	0.001	0.0329337	0.963496
LH SomMotA 5	LH VisPeri ExStrInf 1	0.044	0.0288254	0.60757
LH SomMotA 6	LH VisCent ExStr 1	p<0.001	0.0449928	1.27974
LH SomMotA 6	LH VisCent ExStr 2	p<0.001	0.0608098	1.31428
LH SomMotA 6	LH VisCent Striate 1	p<0.001	0.0487208	1.31414
LH SomMotA 6	LH VisCent ExStr 3	p<0.001	0.043034	1.01671
LH SomMotA 6	LH VisCent ExStr 5	p<0.001	0.0541569	1.36245
LH SomMotA 6	LH VisPeri ExStrInf 1	p<0.001	0.0369125	1.04814
LH SomMotA 6	LH VisPeri ExStrInf 2	0.001	0.0360137	0.950731
LH SomMotA 6	LH VisPeri ExStrInf 3	p<0.001	0.0439212	0.950919
LH SomMotA 6	LH VisPeri StriCal 1	0.015	0.0353001	0.755908
LH SomMotA 6	LH VisPeri ExStrSup 1	0.027	0.0385729	0.710182
LH SomMotA 6	LH VisPeri ExStrSup 2	p<0.001	0.0423208	1.0733
LH SomMotA 7	LH VisCent ExStr 1	0.002	0.0331269	0.989689
LH SomMotA 7	LH VisCent ExStr 2	0.001	0.0432093	1.11969
LH SomMotA 7	LH VisCent Striate 1	p<0.001	0.042581	1.44223
LH SomMotA 7	LH VisCent ExStr 3	0.001	0.0420881	0.975739
LH SomMotA 7	LH VisCent ExStr 4	p<0.001	0.0509414	1.26078
LH SomMotA 7	LH VisCent ExStr 5	p<0.001	0.047635	1.26365
LH SomMotA 7	LH VisPeri ExStrInf 1	0.001	0.0406313	0.887369
LH SomMotA 7	LH VisPeri ExStrInf 2	0.014	0.0316126	0.754227
LH SomMotA 8	LH VisCent ExStr 1	p<0.001	0.0438565	1.15843
LH SomMotA 8	LH VisCent ExStr 2	p<0.001	0.0512539	1.2761
LH SomMotA 8	LH VisCent Striate 1	p<0.001	0.0412335	1.17697
LH SomMotA 8	LH VisCent ExStr 3	0.008	0.0439822	0.861487
LH SomMotA 8	LH VisCent ExStr 4	0.016	0.0386094	0.753273
LH SomMotA 8	LH VisCent ExStr 5	0.002	0.0418177	0.982703
LH SomMotA 8	LH VisPeri ExStrInf 1	0.024	0.0230262	0.69117
LH SomMotA 8	LH VisPeri ExStrInf 2	0.04	0.0282408	0.61573
LH SomMotA 8	LH VisPeri ExStrSup 2	0.04	0.0365473	0.655084
LH SomMotB Aud 1	LH VisCent ExStr 1	p<0.001	0.0430485	1.15998
LH SomMotB Aud 1	LH VisCent ExStr 2	p<0.001	0.0510961	1.49373
LH SomMotB Aud 1	LH VisCent Striate 1	0.015	0.0337973	0.763052
LH SomMotB Aud 1	LH VisCent ExStr 3	0.028	0.0254994	0.668858
LH SomMotB Aud 1	LH VisCent ExStr 4	0.039	0.0284795	0.646194
LH SomMotB Aud 1	LH VisCent ExStr 5	0.003	0.0353642	1.02502
LH SomMotB Aud 1	LH SomMotA 3	0.018	0.0485237	0.749906
LH SomMotB Aud 1	LH SomMotA 8	0.046	0.0385008	0.631779
LH SomMotB Aud 2	LH VisCent ExStr 1	p<0.001	0.0539537	1.21512
LH SomMotB Aud 2	LH VisCent ExStr 2	p<0.001	0.057078	1.22209
LH SomMotB Aud 2	LH VisCent Striate 1	0.001	0.0404703	1.07957
LH SomMotB Aud 2	LH VisCent ExStr 3	p<0.001	0.0466872	1.16648
LH SomMotB Aud 2	LH VisCent ExStr 4	p<0.001	0.0563341	1.11811
LH SomMotB Aud 2	LH VisCent ExStr 5	p<0.001	0.0435434	1.2327
LH SomMotB Aud 2	LH SomMotA 2	0.035	0.0400479	0.636793
LH SomMotB Aud 2	LH SomMotA 3	0.034	0.0455978	0.668364
LH SomMotB Aud 2	LH SomMotA 4	0.03	0.0431425	0.666194
LH SomMotB Aud 2	LH SomMotA 6	0.042	0.0419776	0.626851
LH SomMotB S2 1	LH VisCent ExStr 1	p<0.001	0.0538458	1.4088
LH SomMotB S2 1	LH VisCent ExStr 2	p<0.001	0.0749562	1.60373
LH SomMotB S2 1	LH VisCent Striate 1	p<0.001	0.0531168	1.5265
LH SomMotB S2 1	LH VisCent ExStr 3	p<0.001	0.0460855	1.26792
LH SomMotB S2 1	LH VisCent ExStr 4	p<0.001	0.0610198	1.51297
LH SomMotB S2 1	LH VisCent ExStr 5	p<0.001	0.0504978	1.53463
LH SomMotB S2 1	LH VisPeri ExStrInf 1	0.006	0.0365201	0.918795
LH SomMotB S2 1	LH VisPeri ExStrInf 2	0.018	0.0333407	0.791516
LH SomMotB S2 1	LH VisPeri ExStrSup 2	0.021	0.0398918	0.708136
LH SomMotB S2 2	LH VisCent ExStr 1	p<0.001	0.0443431	1.33749
LH SomMotB S2 2	LH VisCent ExStr 2	p<0.001	0.0664978	1.32076
LH SomMotB S2 2	LH VisCent Striate 1	0.002	0.0417888	0.966963
LH SomMotB S2 2	LH VisCent ExStr 3	0.006	0.0406845	0.880293
LH SomMotB S2 2	LH VisCent ExStr 4	0.003	0.0393709	0.949242
LH SomMotB S2 2	LH VisCent ExStr 5	p<0.001	0.0453377	1.34758
LH SomMotB S2 2	LH VisPeri ExStrInf 1	0.037	0.0263622	0.661237
LH SomMotB S2 2	LH VisPeri ExStrInf 2	0.03	0.03082	0.673474
LH SomMotB S2 2	LH VisPeri ExStrSup 2	0.03	0.0339281	0.731056
LH SomMotB S2 2	LH SomMotA 3	0.039	0.0450861	0.670342
LH SomMotB Aud 3	LH VisCent ExStr 1	p<0.001	0.0547532	1.53744
LH SomMotB Aud 3	LH VisCent ExStr 2	p<0.001	0.072031	1.34627
LH SomMotB Aud 3	LH VisCent Striate 1	p<0.001	0.0542173	1.15787
LH SomMotB Aud 3	LH VisCent ExStr 3	p<0.001	0.0480537	1.08523
LH SomMotB Aud 3	LH VisCent ExStr 4	0.002	0.0462455	0.889915
LH SomMotB Aud 3	LH VisCent ExStr 5	0.001	0.0477817	1.1566
LH SomMotB Aud 3	LH VisPeri ExStrInf 1	0.007	0.0322938	0.837039
LH SomMotB Aud 3	LH VisPeri ExStrSup 2	0.013	0.0407869	0.830817
LH SomMotB Aud 3	LH SomMotA 7	0.047	0.039351	0.609318
LH SomMotB Aud 3	LH SomMotA 8	0.037	0.0389525	0.635854
LH SomMotB S2 3	LH VisCent ExStr 1	p<0.001	0.0462869	1.28649
LH SomMotB S2 3	LH VisCent ExStr 2	p<0.001	0.0565847	1.38991
LH SomMotB S2 3	LH VisCent Striate 1	p<0.001	0.0402601	1.10387
LH SomMotB S2 3	LH VisCent ExStr 3	0.006	0.0384722	0.920665
LH SomMotB S2 3	LH VisCent ExStr 4	p<0.001	0.0418988	0.991092
LH SomMotB S2 3	LH VisCent ExStr 5	p<0.001	0.0353244	1.36746
LH SomMotB S2 3	LH VisPeri ExStrInf 1	0.03	0.0282031	0.660275
LH SomMotB S2 3	LH VisPeri ExStrInf 2	0.023	0.0331851	0.715987
LH SomMotB S2 3	LH VisPeri ExStrSup 2	0.026	0.0329397	0.705789
LH SomMotB Cent 1	LH VisCent ExStr 1	p<0.001	0.0347586	1.12814
LH SomMotB Cent 1	LH VisCent ExStr 2	p<0.001	0.056475	1.31409
LH SomMotB Cent 1	LH VisCent Striate 1	p<0.001	0.0478648	1.45477
LH SomMotB Cent 1	LH VisCent ExStr 3	0.013	0.0376439	0.810375
LH SomMotB Cent 1	LH VisCent ExStr 4	0.004	0.0476647	0.904261
LH SomMotB Cent 1	LH VisCent ExStr 5	p<0.001	0.0464195	1.4232
LH SomMotB Cent 1	LH VisPeri ExStrInf 1	0.008	0.0269804	0.773501
LH SomMotB Cent 1	LH VisPeri ExStrSup 2	0.014	0.036754	0.747468
LH SomMotB Cent 2	LH VisCent ExStr 1	0.003	0.0279823	0.899581
LH SomMotB Cent 2	LH VisCent ExStr 2	0.002	0.0357779	1.00306
LH SomMotB Cent 2	LH VisCent Striate 1	0.004	0.0317829	0.857281
LH SomMotB Cent 2	LH VisCent ExStr 4	0.047	0.0266298	0.629375
LH SomMotB Cent 2	LH VisCent ExStr 5	0.003	0.0325275	0.829659
LH SomMotB Cent 2	LH VisPeri ExStrInf 1	0.003	0.0321003	0.949748
LH SomMotB Cent 2	LH VisPeri ExStrInf 2	0.029	0.0299687	0.669495
LH DorsAttnA TempOcc 1	LH VisCent ExStr 1	0.02	0.0457001	0.767916
LH DorsAttnA TempOcc 1	LH VisCent ExStr 2	p<0.001	0.0582247	1.51122
LH DorsAttnA TempOcc 1	LH VisCent Striate 1	0.005	0.0565138	0.849786
LH DorsAttnA TempOcc 1	LH VisCent ExStr 3	0.044	0.038261	0.648969
LH DorsAttnA TempOcc 1	LH VisCent ExStr 4	0.004	0.0528543	0.868464
LH DorsAttnA TempOcc 1	LH VisCent ExStr 5	0.005	0.0399508	0.934542
LH DorsAttnA TempOcc 1	LH VisPeri ExStrInf 2	0.048	0.0349848	0.612131
LH DorsAttnA TempOcc 1	LH VisPeri ExStrSup 1	0.038	0.0324737	0.652386
LH DorsAttnA TempOcc 1	LH VisPeri ExStrSup 2	0.017	0.0404351	0.751307
LH DorsAttnA TempOcc 1	LH SomMotA 1	0.014	0.0297032	0.753273
LH DorsAttnA TempOcc 1	LH SomMotA 2	0.022	0.0328881	0.678788
LH DorsAttnA TempOcc 1	LH SomMotA 3	0.002	0.0436461	1.00339
LH DorsAttnA TempOcc 1	LH SomMotA 4	p<0.001	0.0526366	1.24797
LH DorsAttnA TempOcc 1	LH SomMotA 5	0.027	0.0316978	0.679078
LH DorsAttnA TempOcc 1	LH SomMotA 6	p<0.001	0.0450899	1.1197
LH DorsAttnA TempOcc 1	LH SomMotA 7	p<0.001	0.0555685	1.40885
LH DorsAttnA TempOcc 1	LH SomMotA 8	0.01	0.0346622	0.851109
LH DorsAttnA TempOcc 1	LH SomMotB Aud 1	0.014	0.0326427	0.73656
LH DorsAttnA TempOcc 1	LH SomMotB Aud 2	0.001	0.0464947	1.12895
LH DorsAttnA TempOcc 1	LH SomMotB S2 1	0.01	0.0389717	0.804804
LH DorsAttnA TempOcc 1	LH SomMotB S2 2	p<0.001	0.0471179	1.02597
LH DorsAttnA TempOcc 1	LH SomMotB Aud 3	0.003	0.0449979	0.961048
LH DorsAttnA TempOcc 1	LH SomMotB S2 3	0.013	0.0284552	0.836025
LH DorsAttnA TempOcc 1	LH SomMotB Cent 1	0.013	0.0354798	0.786356
LH DorsAttnA TempOcc 2	LH VisCent ExStr 1	0.003	0.0393851	0.874798
LH DorsAttnA TempOcc 2	LH VisCent ExStr 2	p<0.001	0.0689273	2.06195
LH DorsAttnA TempOcc 2	LH VisCent Striate 1	0.001	0.060267	1.14448
LH DorsAttnA TempOcc 2	LH VisCent ExStr 3	0.013	0.0443406	0.77005
LH DorsAttnA TempOcc 2	LH VisCent ExStr 4	0.013	0.0554552	0.829582
LH DorsAttnA TempOcc 2	LH VisCent ExStr 5	0.003	0.0410567	0.908483
LH DorsAttnA TempOcc 2	LH VisPeri ExStrInf 2	0.003	0.0414088	1.01439
LH DorsAttnA TempOcc 2	LH VisPeri ExStrInf 3	0.003	0.0410917	0.835101
LH DorsAttnA TempOcc 2	LH VisPeri StriCal 1	0.011	0.033141	0.761862
LH DorsAttnA TempOcc 2	LH VisPeri ExStrSup 1	0.001	0.0410513	1.04766
LH DorsAttnA TempOcc 2	LH VisPeri ExStrSup 2	0.015	0.0319616	0.719757
LH DorsAttnA TempOcc 2	LH SomMotA 1	p<0.001	0.0485308	1.38578
LH DorsAttnA TempOcc 2	LH SomMotA 2	p<0.001	0.0535683	1.41791
LH DorsAttnA TempOcc 2	LH SomMotA 3	p<0.001	0.0644989	1.68018
LH DorsAttnA TempOcc 2	LH SomMotA 4	p<0.001	0.0663643	1.59329
LH DorsAttnA TempOcc 2	LH SomMotA 6	p<0.001	0.0648317	1.76958
LH DorsAttnA TempOcc 2	LH SomMotA 7	p<0.001	0.0584487	1.52028
LH DorsAttnA TempOcc 2	LH SomMotA 8	p<0.001	0.0610872	1.38548
LH DorsAttnA TempOcc 2	LH SomMotB Aud 1	0.002	0.0366406	0.948899
LH DorsAttnA TempOcc 2	LH SomMotB Aud 2	p<0.001	0.0459151	1.45383
LH DorsAttnA TempOcc 2	LH SomMotB S2 1	p<0.001	0.0606142	1.48915
LH DorsAttnA TempOcc 2	LH SomMotB S2 2	p<0.001	0.0528725	1.35167
LH DorsAttnA TempOcc 2	LH SomMotB Aud 3	p<0.001	0.0598136	1.50108
LH DorsAttnA TempOcc 2	LH SomMotB S2 3	p<0.001	0.0490331	1.34574
LH DorsAttnA TempOcc 2	LH SomMotB Cent 1	p<0.001	0.0502878	1.42009
LH DorsAttnA TempOcc 2	LH SomMotB Cent 2	p<0.001	0.0380115	1.14596
LH DorsAttnA ParOcc 1	LH VisCent ExStr 1	0.048	0.0295691	0.610039
LH DorsAttnA ParOcc 1	LH VisCent ExStr 2	p<0.001	0.0485785	1.43154
LH DorsAttnA ParOcc 1	LH VisCent Striate 1	0.005	0.0387888	0.903302
LH DorsAttnA ParOcc 1	LH VisCent ExStr 3	0.03	0.0329037	0.633632
LH DorsAttnA ParOcc 1	LH VisCent ExStr 4	0.03	0.036341	0.658403
LH DorsAttnA ParOcc 1	LH VisCent ExStr 5	0.042	0.0289313	0.628215
LH DorsAttnA ParOcc 1	LH VisPeri ExStrInf 1	0.024	0.0343989	0.698364
LH DorsAttnA ParOcc 1	LH VisPeri ExStrInf 2	0.041	0.0360924	0.642714
LH DorsAttnA ParOcc 1	LH VisPeri StriCal 1	0.021	0.0349335	0.732567
LH DorsAttnA ParOcc 1	LH VisPeri ExStrSup 1	0.029	0.0394076	0.685168
LH DorsAttnA ParOcc 1	LH DorsAttnA TempOcc 1	0.006	0.0515694	0.842751
LH DorsAttnA ParOcc 1	LH DorsAttnA TempOcc 2	0.003	0.0452731	0.95927
LH DorsAttnA SPL 1	LH VisCent ExStr 2	p<0.001	0.0636259	1.44101
LH DorsAttnA SPL 1	LH VisCent Striate 1	p<0.001	0.0569334	1.02399
LH DorsAttnA SPL 1	LH VisCent ExStr 3	0.007	0.0471901	0.761063
LH DorsAttnA SPL 1	LH VisCent ExStr 5	0.01	0.0559717	0.830622
LH DorsAttnA SPL 1	LH VisPeri ExStrSup 1	0.003	0.0424334	0.895789
LH DorsAttnA SPL 1	LH SomMotA 1	0.009	0.0284647	0.800947
LH DorsAttnA SPL 1	LH SomMotA 3	0.029	0.0313209	0.690486
LH DorsAttnA SPL 1	LH SomMotA 4	p<0.001	0.0488899	1.24934
LH DorsAttnA SPL 1	LH SomMotA 5	0.028	0.0299955	0.654142
LH DorsAttnA SPL 1	LH SomMotA 6	0.008	0.041291	0.861068
LH DorsAttnA SPL 1	LH SomMotA 7	0.001	0.0446794	0.920899
LH DorsAttnA SPL 1	LH SomMotA 8	0.007	0.040397	0.869943
LH DorsAttnA SPL 1	LH SomMotB Aud 1	0.032	0.0319332	0.650917
LH DorsAttnA SPL 1	LH SomMotB Aud 2	0.005	0.0469069	0.828583
LH DorsAttnA SPL 1	LH SomMotB S2 1	0.006	0.0469835	0.926164
LH DorsAttnA SPL 1	LH SomMotB S2 2	0.017	0.0366563	0.716825
LH DorsAttnA SPL 1	LH SomMotB Aud 3	0.026	0.0396021	0.74733
LH DorsAttnA SPL 1	LH SomMotB S2 3	0.009	0.0362515	0.74583
LH DorsAttnA SPL 1	LH SomMotB Cent 1	0.008	0.0340296	0.795992
LH DorsAttnA SPL 1	LH DorsAttnA TempOcc 1	0.036	0.0427743	0.660123
LH DorsAttnA SPL 1	LH DorsAttnA TempOcc 2	0.006	0.0562579	0.849081
LH DorsAttnA SPL 1	LH DorsAttnA ParOcc 1	0.026	0.0429168	0.714104
LH DorsAttnA SPL 2	LH VisCent ExStr 1	p<0.001	0.0558257	1.22768
LH DorsAttnA SPL 2	LH VisCent ExStr 2	p<0.001	0.0698586	1.50133
LH DorsAttnA SPL 2	LH VisCent Striate 1	p<0.001	0.0605891	1.41789
LH DorsAttnA SPL 2	LH VisCent ExStr 3	0.013	0.0402917	0.738452
LH DorsAttnA SPL 2	LH VisCent ExStr 4	0.025	0.0405345	0.704553
LH DorsAttnA SPL 2	LH VisCent ExStr 5	0.003	0.0521218	0.970781
LH DorsAttnA SPL 2	LH VisPeri ExStrInf 1	0.005	0.0447132	0.867875
LH DorsAttnA SPL 2	LH VisPeri ExStrInf 2	0.004	0.0525591	0.886892
LH DorsAttnA SPL 2	LH SomMotA 1	0.048	0.0333117	0.628762
LH DorsAttnA SPL 2	LH SomMotA 4	0.008	0.0394669	0.793248
LH DorsAttnA SPL 2	LH SomMotA 8	0.032	0.0317543	0.699258
LH DorsAttnA SPL 2	LH SomMotB Aud 1	0.01	0.0361931	0.777605
LH DorsAttnA SPL 2	LH SomMotB Aud 2	0.046	0.0350306	0.651185
LH DorsAttnA SPL 2	LH SomMotB S2 1	0.006	0.0466264	0.791923
LH DorsAttnA SPL 2	LH SomMotB S2 2	0.012	0.035521	0.77175
LH DorsAttnA SPL 2	LH SomMotB Aud 3	0.006	0.0471037	0.851648
LH DorsAttnA SPL 2	LH SomMotB S2 3	0.011	0.0383032	0.757417
LH DorsAttnA SPL 2	LH DorsAttnA TempOcc 1	0.012	0.043265	0.840623
LH DorsAttnA SPL 2	LH DorsAttnA ParOcc 1	0.013	0.0470062	0.821272
LH DorsAttnA SPL 2	LH DorsAttnA SPL 1	0.025	0.0391418	0.685129
LH DorsAttnA SPL 3	LH VisCent ExStr 1	0.002	0.0510025	0.957633
LH DorsAttnA SPL 3	LH VisCent ExStr 2	p<0.001	0.0581787	1.35584
LH DorsAttnA SPL 3	LH VisCent Striate 1	p<0.001	0.0658404	1.40732
LH DorsAttnA SPL 3	LH VisCent ExStr 3	0.001	0.0494829	0.995303
LH DorsAttnA SPL 3	LH VisCent ExStr 4	p<0.001	0.0524546	1.05587
LH DorsAttnA SPL 3	LH VisCent ExStr 5	0.005	0.0467724	0.96548
LH DorsAttnA SPL 3	LH VisPeri ExStrInf 2	0.005	0.0435779	0.922542
LH DorsAttnA SPL 3	LH VisPeri StriCal 1	0.028	0.0297502	0.68304
LH DorsAttnA SPL 3	LH VisPeri ExStrSup 1	0.007	0.0358874	0.826725
LH DorsAttnA SPL 3	LH VisPeri ExStrSup 2	p<0.001	0.0544244	1.11575
LH DorsAttnA SPL 3	LH SomMotA 4	0.025	0.0267299	0.666965
LH DorsAttnA SPL 3	LH SomMotA 6	0.007	0.0282336	0.813836
LH DorsAttnA SPL 3	LH SomMotA 7	0.002	0.0398864	0.898517
LH DorsAttnA SPL 3	LH SomMotA 8	0.03	0.0315804	0.663624
LH DorsAttnA SPL 3	LH SomMotB Aud 1	0.011	0.0392176	0.797186
LH DorsAttnA SPL 3	LH SomMotB Aud 2	0.021	0.0398321	0.740004
LH DorsAttnA SPL 3	LH SomMotB S2 1	0.003	0.0396402	0.862051
LH DorsAttnA SPL 3	LH SomMotB S2 2	0.016	0.0404353	0.74262
LH DorsAttnA SPL 3	LH SomMotB S2 3	0.038	0.0261586	0.617654
LH DorsAttnA SPL 3	LH DorsAttnA TempOcc 1	0.004	0.0395114	0.861192
LH DorsAttnA SPL 3	LH DorsAttnA TempOcc 2	0.009	0.04929	0.829298
LH DorsAttnA SPL 3	LH DorsAttnA ParOcc 1	0.021	0.0417206	0.725069
LH DorsAttnA SPL 3	LH DorsAttnA SPL 1	0.032	0.0423775	0.672526
LH DorsAttnB PostC 1	LH VisCent ExStr 1	0.001	0.044462	1.01856
LH DorsAttnB PostC 1	LH VisCent ExStr 2	p<0.001	0.0481122	1.24248
LH DorsAttnB PostC 1	LH VisCent Striate 1	0.002	0.0430047	1.05343
LH DorsAttnB PostC 1	LH VisCent ExStr 3	0.019	0.0370949	0.751257
LH DorsAttnB PostC 1	LH VisCent ExStr 4	0.001	0.0487883	0.880025
LH DorsAttnB PostC 1	LH VisCent ExStr 5	0.002	0.0444026	1.07365
LH DorsAttnB PostC 1	LH VisPeri ExStrSup 2	0.013	0.035472	0.774289
LH DorsAttnB PostC 1	LH DorsAttnA TempOcc 2	p<0.001	0.0616156	1.61262
LH DorsAttnB PostC 1	LH DorsAttnA ParOcc 1	0.019	0.041782	0.757106
LH DorsAttnB PostC 2	LH VisCent ExStr 1	p<0.001	0.0408438	0.972387
LH DorsAttnB PostC 2	LH VisCent ExStr 2	p<0.001	0.0506579	1.5836
LH DorsAttnB PostC 2	LH VisCent Striate 1	p<0.001	0.042161	1.09307
LH DorsAttnB PostC 2	LH VisCent ExStr 3	0.008	0.0401476	0.831834
LH DorsAttnB PostC 2	LH VisCent ExStr 4	0.006	0.0354841	0.792037
LH DorsAttnB PostC 2	LH VisCent ExStr 5	0.003	0.0351505	0.889972
LH DorsAttnB PostC 2	LH VisPeri ExStrInf 1	0.005	0.0310836	0.873198
LH DorsAttnB PostC 2	LH VisPeri ExStrInf 2	0.012	0.038806	0.784978
LH DorsAttnB PostC 2	LH VisPeri ExStrSup 1	0.032	0.0410885	0.669199
LH DorsAttnB PostC 2	LH VisPeri ExStrSup 2	0.012	0.0374284	0.809003
LH DorsAttnB PostC 2	LH SomMotB Aud 2	0.011	0.0495831	0.797522
LH DorsAttnB PostC 2	LH SomMotB S2 1	0.028	0.0345832	0.686807
LH DorsAttnB PostC 2	LH DorsAttnA TempOcc 1	0.042	0.0294931	0.638025
LH DorsAttnB PostC 2	LH DorsAttnA TempOcc 2	p<0.001	0.0511725	1.29405
LH DorsAttnB PostC 2	LH DorsAttnA ParOcc 1	0.018	0.0432481	0.706002
LH DorsAttnB PostC 3	LH VisCent ExStr 1	0.013	0.0427158	0.781802
LH DorsAttnB PostC 3	LH VisCent ExStr 2	p<0.001	0.0458145	1.21181
LH DorsAttnB PostC 3	LH VisCent Striate 1	0.002	0.0453226	1.04472
LH DorsAttnB PostC 3	LH VisCent ExStr 4	0.033	0.0387014	0.684825
LH DorsAttnB PostC 3	LH VisCent ExStr 5	0.002	0.0409632	0.905829
LH DorsAttnB PostC 3	LH VisPeri ExStrInf 1	0.003	0.0484531	0.933474
LH DorsAttnB PostC 3	LH VisPeri ExStrInf 2	0.01	0.0356596	0.758341
LH DorsAttnB PostC 3	LH VisPeri ExStrSup 2	0.034	0.0359326	0.660301
LH DorsAttnB PostC 3	LH DorsAttnA TempOcc 2	0.007	0.0408592	0.78767
LH DorsAttnB PostC 4	LH VisCent ExStr 1	0.001	0.0415073	0.902498
LH DorsAttnB PostC 4	LH VisCent ExStr 2	p<0.001	0.0599401	1.50044
LH DorsAttnB PostC 4	LH VisCent Striate 1	p<0.001	0.0529672	1.30306
LH DorsAttnB PostC 4	LH VisCent ExStr 3	0.012	0.0317443	0.761739
LH DorsAttnB PostC 4	LH VisCent ExStr 4	p<0.001	0.0448923	1.11822
LH DorsAttnB PostC 4	LH VisCent ExStr 5	0.007	0.0321056	0.843478
LH DorsAttnB PostC 4	LH VisPeri ExStrInf 2	0.004	0.0383447	0.922336
LH DorsAttnB PostC 4	LH SomMotB Aud 3	0.047	0.0314797	0.584425
LH DorsAttnB PostC 4	LH DorsAttnA TempOcc 1	0.027	0.0305723	0.684905
LH DorsAttnB PostC 4	LH DorsAttnA TempOcc 2	0.001	0.0422162	0.949559
LH DorsAttnB FEF 1	LH VisCent ExStr 2	p<0.001	0.0443231	1.11633
LH DorsAttnB FEF 1	LH VisCent Striate 1	0.001	0.0427247	0.983089
LH DorsAttnB FEF 1	LH VisCent ExStr 4	0.015	0.039368	0.77991
LH DorsAttnB FEF 1	LH VisCent ExStr 5	0.001	0.0418241	0.896534
LH DorsAttnB FEF 1	LH VisPeri ExStrInf 1	0.022	0.0369375	0.763843
LH DorsAttnB FEF 1	LH VisPeri ExStrInf 2	0.002	0.0345489	0.946665
LH DorsAttnB FEF 1	LH VisPeri ExStrSup 1	0.03	0.0380797	0.634412
LH DorsAttnB FEF 1	LH VisPeri ExStrSup 2	0.001	0.0490447	1.05889
LH DorsAttnB FEF 1	LH SomMotB Aud 2	0.014	0.0425231	0.71062
LH DorsAttnB FEF 1	LH SomMotB S2 2	0.049	0.0332321	0.609817
LH DorsAttnB FEF 1	LH SomMotB Aud 3	0.014	0.0369572	0.738264
LH DorsAttnB FEF 1	LH DorsAttnA TempOcc 2	0.008	0.0384621	0.844007
LH SalVentAttnA ParOper 1	LH VisCent ExStr 1	p<0.001	0.0451626	1.19755
LH SalVentAttnA ParOper 1	LH VisCent ExStr 2	p<0.001	0.0546285	1.27366
LH SalVentAttnA ParOper 1	LH VisCent Striate 1	p<0.001	0.0460525	1.36774
LH SalVentAttnA ParOper 1	LH VisCent ExStr 3	0.031	0.032255	0.684975
LH SalVentAttnA ParOper 1	LH VisCent ExStr 4	0.001	0.0570884	1.04368
LH SalVentAttnA ParOper 1	LH VisCent ExStr 5	p<0.001	0.0539725	1.27867
LH SalVentAttnA ParOper 1	LH VisPeri ExStrSup 2	0.046	0.0342037	0.610089
LH SalVentAttnA ParOper 1	LH DorsAttnA TempOcc 2	p<0.001	0.0684186	1.68285
LH SalVentAttnA ParOper 1	LH DorsAttnA ParOcc 1	0.02	0.0405892	0.728015
LH SalVentAttnA ParOper 1	LH DorsAttnA SPL 2	0.02	0.0461269	0.750997
LH SalVentAttnA ParOper 1	LH DorsAttnA SPL 3	0.013	0.0415918	0.787189
LH SalVentAttnA Ins 1	LH VisCent ExStr 1	p<0.001	0.0613781	1.39219
LH SalVentAttnA Ins 1	LH VisCent ExStr 2	p<0.001	0.0447105	1.17986
LH SalVentAttnA Ins 1	LH VisCent Striate 1	p<0.001	0.0473614	1.25231
LH SalVentAttnA Ins 1	LH VisCent ExStr 3	0.046	0.0303008	0.637282
LH SalVentAttnA Ins 1	LH VisCent ExStr 4	0.008	0.0377346	0.813472
LH SalVentAttnA Ins 1	LH VisCent ExStr 5	p<0.001	0.0439331	1.46903
LH SalVentAttnA Ins 1	LH VisPeri ExStrInf 1	0.011	0.038537	0.784081
LH SalVentAttnA Ins 1	LH VisPeri ExStrInf 2	0.003	0.0397452	0.843633
LH SalVentAttnA Ins 1	LH VisPeri StriCal 1	0.025	0.0367479	0.684746
LH SalVentAttnA Ins 1	LH VisPeri ExStrSup 2	0.009	0.037297	0.783914
LH SalVentAttnA Ins 1	LH DorsAttnA TempOcc 2	0.001	0.0421367	0.926323
LH SalVentAttnA Ins 1	LH DorsAttnA SPL 1	0.031	0.0330294	0.653637
LH SalVentAttnA Ins 1	LH DorsAttnA SPL 2	0.015	0.0422161	0.770911
LH SalVentAttnA Ins 1	LH DorsAttnA SPL 3	0.045	0.028114	0.650061
LH SalVentAttnA FrOper 1	LH VisCent ExStr 1	p<0.001	0.0384639	0.958656
LH SalVentAttnA FrOper 1	LH VisCent ExStr 2	p<0.001	0.0555346	1.32216
LH SalVentAttnA FrOper 1	LH VisCent Striate 1	p<0.001	0.0382125	1.23571
LH SalVentAttnA FrOper 1	LH VisCent ExStr 4	0.003	0.0354412	0.860451
LH SalVentAttnA FrOper 1	LH VisCent ExStr 5	0.002	0.0350476	1.1774
LH SalVentAttnA FrOper 1	LH VisPeri ExStrInf 1	0.003	0.0425208	0.903347
LH SalVentAttnA FrOper 1	LH VisPeri ExStrInf 2	0.019	0.0323924	0.725918
LH SalVentAttnA FrOper 1	LH VisPeri ExStrSup 2	0.009	0.0350802	0.855937
LH SalVentAttnA FrOper 1	LH SomMotA 2	0.043	0.0340669	0.623289
LH SalVentAttnA FrOper 1	LH DorsAttnA TempOcc 1	0.02	0.036	0.721857
LH SalVentAttnA FrOper 1	LH DorsAttnA TempOcc 2	0.001	0.0386038	1.11046
LH SalVentAttnA FrOper 1	LH DorsAttnA ParOcc 1	0.039	0.0263922	0.635288
LH SalVentAttnA FrOper 1	LH DorsAttnA SPL 1	0.003	0.0383525	1.06992
LH SalVentAttnA FrOper 1	LH DorsAttnA SPL 2	p<0.001	0.0450814	0.941767
LH SalVentAttnA FrOper 1	LH DorsAttnA SPL 3	0.035	0.0321304	0.66803
LH SalVentAttnA FrOper 1	LH DorsAttnB PostC 2	0.023	0.0352891	0.671665
LH SalVentAttnA FrOper 1	LH DorsAttnB PostC 3	0.045	0.0326611	0.631683
LH SalVentAttnA FrOper 1	LH DorsAttnB FEF 1	0.027	0.0306273	0.654228
LH SalVentAttnA FrOper 2	LH VisCent ExStr 1	0.002	0.0512646	0.962924
LH SalVentAttnA FrOper 2	LH VisCent ExStr 2	0.001	0.0593417	1.19424
LH SalVentAttnA FrOper 2	LH VisCent Striate 1	0.003	0.0515004	0.93022
LH SalVentAttnA FrOper 2	LH VisCent ExStr 4	0.005	0.0479248	0.886193
LH SalVentAttnA FrOper 2	LH VisCent ExStr 5	0.001	0.0444905	1.12346
LH SalVentAttnA FrOper 2	LH VisPeri ExStrInf 1	0.007	0.0364862	0.874966
LH SalVentAttnA FrOper 2	LH VisPeri ExStrInf 2	0.014	0.0358634	0.749232
LH SalVentAttnA FrOper 2	LH VisPeri ExStrSup 2	0.037	0.0324159	0.641793
LH SalVentAttnA FrOper 2	LH SomMotA 2	0.007	0.0442672	0.785483
LH SalVentAttnA FrOper 2	LH SomMotA 3	0.032	0.0299922	0.657329
LH SalVentAttnA FrOper 2	LH SomMotA 4	0.007	0.0354864	0.795098
LH SalVentAttnA FrOper 2	LH SomMotA 7	0.006	0.0361581	0.823299
LH SalVentAttnA FrOper 2	LH DorsAttnA TempOcc 2	0.001	0.0528943	1.10663
LH SalVentAttnA FrOper 2	LH DorsAttnA ParOcc 1	0.015	0.0411198	0.797055
LH SalVentAttnA FrOper 2	LH DorsAttnA SPL 1	0.023	0.0308555	0.701745
LH SalVentAttnA FrOper 2	LH DorsAttnA SPL 2	0.025	0.0350464	0.698639
LH SalVentAttnA FrOper 2	LH DorsAttnA SPL 3	0.003	0.0372746	1.00889
LH SalVentAttnA FrOper 2	LH DorsAttnB PostC 4	0.02	0.0343783	0.716485
LH SalVentAttnA ParMed 1	LH VisCent ExStr 1	p<0.001	0.0440074	1.34097
LH SalVentAttnA ParMed 1	LH VisCent ExStr 2	p<0.001	0.0535611	1.12066
LH SalVentAttnA ParMed 1	LH VisCent Striate 1	p<0.001	0.0470865	1.06401
LH SalVentAttnA ParMed 1	LH VisCent ExStr 3	0.017	0.0247843	0.731449
LH SalVentAttnA ParMed 1	LH VisCent ExStr 4	p<0.001	0.0510835	1.19049
LH SalVentAttnA ParMed 1	LH VisCent ExStr 5	p<0.001	0.0392765	1.3044
LH SalVentAttnA ParMed 1	LH VisPeri ExStrInf 1	0.002	0.0435603	0.924625
LH SalVentAttnA ParMed 1	LH VisPeri ExStrInf 2	0.03	0.0353746	0.735963
LH SalVentAttnA ParMed 1	LH VisPeri ExStrSup 2	0.016	0.039311	0.735677
LH SalVentAttnA ParMed 1	LH DorsAttnA TempOcc 1	0.01	0.0438562	0.775248
LH SalVentAttnA ParMed 1	LH DorsAttnA TempOcc 2	p<0.001	0.0432541	1.41812
LH SalVentAttnA ParMed 1	LH DorsAttnA ParOcc 1	0.004	0.0434797	0.864395
LH SalVentAttnA FrMed 1	LH VisCent ExStr 1	0.005	0.0354903	0.943958
LH SalVentAttnA FrMed 1	LH VisCent ExStr 2	p<0.001	0.0447986	1.05525
LH SalVentAttnA FrMed 1	LH VisCent Striate 1	0.006	0.0388872	0.938467
LH SalVentAttnA FrMed 1	LH VisCent ExStr 3	0.04	0.0343251	0.575854
LH SalVentAttnA FrMed 1	LH VisCent ExStr 4	p<0.001	0.0384748	0.891191
LH SalVentAttnA FrMed 1	LH VisCent ExStr 5	p<0.001	0.0386374	1.19524
LH SalVentAttnA FrMed 1	LH VisPeri ExStrInf 1	0.017	0.039123	0.734149
LH SalVentAttnA FrMed 1	LH DorsAttnA TempOcc 1	0.02	0.0466809	0.708322
LH SalVentAttnA FrMed 1	LH DorsAttnA TempOcc 2	p<0.001	0.0522803	1.0582
LH SalVentAttnA FrMed 1	LH DorsAttnA ParOcc 1	0.049	0.034254	0.617179
LH SalVentAttnA FrMed 1	LH DorsAttnA SPL 1	0.007	0.0403022	0.797528
LH SalVentAttnA FrMed 1	LH DorsAttnA SPL 2	0.01	0.0365024	0.782623
LH SalVentAttnA FrMed 2	LH VisCent ExStr 1	p<0.001	0.0547166	1.57749
LH SalVentAttnA FrMed 2	LH VisCent ExStr 2	p<0.001	0.0646738	1.50338
LH SalVentAttnA FrMed 2	LH VisCent Striate 1	p<0.001	0.047838	1.22689
LH SalVentAttnA FrMed 2	LH VisCent ExStr 3	p<0.001	0.0383159	0.868828
LH SalVentAttnA FrMed 2	LH VisCent ExStr 4	p<0.001	0.0502929	1.38028
LH SalVentAttnA FrMed 2	LH VisCent ExStr 5	p<0.001	0.0439857	1.34925
LH SalVentAttnA FrMed 2	LH VisPeri ExStrInf 1	0.002	0.0395794	1.02815
LH SalVentAttnA FrMed 2	LH VisPeri ExStrInf 2	0.001	0.0432497	1.12219
LH SalVentAttnA FrMed 2	LH VisPeri ExStrInf 3	0.007	0.039943	0.84246
LH SalVentAttnA FrMed 2	LH VisPeri ExStrSup 2	p<0.001	0.0390526	1.04766
LH SalVentAttnA FrMed 2	LH DorsAttnA TempOcc 1	p<0.001	0.0403503	1.07818
LH SalVentAttnA FrMed 2	LH DorsAttnA TempOcc 2	p<0.001	0.0554488	1.52876
LH SalVentAttnA FrMed 2	LH DorsAttnA SPL 1	0.001	0.044501	1.0716
LH SalVentAttnA FrMed 2	LH DorsAttnA SPL 3	0.035	0.0250417	0.626658
LH SalVentAttnB IPL 1	LH VisCent ExStr 1	p<0.001	0.047999	1.06236
LH SalVentAttnB IPL 1	LH VisCent ExStr 2	p<0.001	0.0494677	1.03922
LH SalVentAttnB IPL 1	LH VisCent Striate 1	0.004	0.0445821	0.877984
LH SalVentAttnB IPL 1	LH VisCent ExStr 3	0.016	0.0336702	0.728852
LH SalVentAttnB IPL 1	LH VisCent ExStr 4	0.001	0.0585349	1.02083
LH SalVentAttnB IPL 1	LH VisCent ExStr 5	p<0.001	0.0582849	1.53253
LH SalVentAttnB IPL 1	LH VisPeri ExStrInf 1	0.009	0.0361169	0.773865
LH SalVentAttnB IPL 1	LH VisPeri ExStrInf 2	0.024	0.0342156	0.693924
LH SalVentAttnB IPL 1	LH VisPeri StriCal 1	0.013	0.0524539	0.787826
LH SalVentAttnB IPL 1	LH VisPeri ExStrSup 1	0.023	0.0362144	0.718764
LH SalVentAttnB IPL 1	LH VisPeri ExStrSup 2	0.047	0.0335332	0.625788
LH SalVentAttnB IPL 1	LH SomMotA 2	0.004	0.0488249	0.830106
LH SalVentAttnB IPL 1	LH SomMotA 3	0.013	0.0459191	0.731518
LH SalVentAttnB IPL 1	LH SomMotA 4	0.03	0.0374647	0.645906
LH SalVentAttnB IPL 1	LH SomMotA 7	0.016	0.040005	0.732328
LH SalVentAttnB IPL 1	LH SomMotB Aud 2	0.001	0.0464209	0.910731
LH SalVentAttnB IPL 1	LH SomMotB S2 1	0.036	0.0365673	0.667492
LH SalVentAttnB IPL 1	LH SomMotB S2 2	0.007	0.0469388	0.821405
LH SalVentAttnB IPL 1	LH DorsAttnA TempOcc 2	p<0.001	0.0584383	1.09214
LH SalVentAttnB IPL 1	LH DorsAttnA ParOcc 1	0.001	0.0453964	0.954864
LH SalVentAttnB IPL 1	LH DorsAttnA SPL 1	0.026	0.0352901	0.688814
LH SalVentAttnB IPL 1	LH DorsAttnA SPL 2	0.041	0.0428651	0.64357
LH SalVentAttnB IPL 1	LH DorsAttnA SPL 3	0.01	0.0471322	0.817013
LH SalVentAttnB IPL 1	LH DorsAttnB PostC 2	0.021	0.0364382	0.691249
LH SalVentAttnB IPL 1	LH SalVentAttnA FrOper 1	0.029	0.0352171	0.696411
LH SalVentAttnB PFCl 1	LH VisCent ExStr 1	p<0.001	0.0456645	1.10631
LH SalVentAttnB PFCl 1	LH VisCent ExStr 2	0.001	0.060314	1.03289
LH SalVentAttnB PFCl 1	LH VisCent Striate 1	0.002	0.0565016	0.992412
LH SalVentAttnB PFCl 1	LH VisCent ExStr 3	0.024	0.0395013	0.745626
LH SalVentAttnB PFCl 1	LH VisCent ExStr 4	0.004	0.0497103	0.891012
LH SalVentAttnB PFCl 1	LH VisCent ExStr 5	0.001	0.0553218	1.05432
LH SalVentAttnB PFCl 1	LH VisPeri ExStrInf 1	0.035	0.0405647	0.640688
LH SalVentAttnB PFCl 1	LH VisPeri ExStrInf 2	0.012	0.0346421	0.797944
LH SalVentAttnB PFCl 1	LH SomMotA 6	0.012	0.0441485	0.773812
LH SalVentAttnB PFCl 1	LH SomMotA 7	0.024	0.0370134	0.693887
LH SalVentAttnB PFCl 1	LH SomMotA 8	0.036	0.0372165	0.658963
LH SalVentAttnB PFCl 1	LH SomMotB Aud 2	0.018	0.0426278	0.707149
LH SalVentAttnB PFCl 1	LH SomMotB S2 1	0.046	0.0414768	0.611372
LH SalVentAttnB PFCl 1	LH SomMotB S2 2	0.02	0.0471074	0.721786
LH SalVentAttnB PFCl 1	LH SomMotB Aud 3	0.046	0.0395137	0.636149
LH SalVentAttnB PFCl 1	LH SomMotB S2 3	0.024	0.0383557	0.693403
LH SalVentAttnB PFCl 1	LH DorsAttnA TempOcc 1	0.018	0.0427322	0.721016
LH SalVentAttnB PFCl 1	LH DorsAttnA TempOcc 2	0.005	0.0485076	0.910329
LH SalVentAttnB PFCl 1	LH DorsAttnA SPL 1	0.017	0.0428493	0.775008
LH SalVentAttnB PFCl 1	LH DorsAttnB PostC 4	0.011	0.0476031	0.790387
LH SalVentAttnB PFCl 1	LH SalVentAttnA FrOper 1	0.022	0.0351052	0.703794
LH SalVentAttnB PFCl 1	LH SalVentAttnA FrOper 2	0.014	0.053213	0.832143
LH SalVentAttnB Ins 1	LH VisCent ExStr 1	p<0.001	0.0595182	1.4995
LH SalVentAttnB Ins 1	LH VisCent ExStr 2	p<0.001	0.0576468	1.50152
LH SalVentAttnB Ins 1	LH VisCent Striate 1	p<0.001	0.053236	1.19954
LH SalVentAttnB Ins 1	LH VisCent ExStr 3	0.04	0.0309211	0.620065
LH SalVentAttnB Ins 1	LH VisCent ExStr 4	p<0.001	0.0545419	1.56052
LH SalVentAttnB Ins 1	LH VisCent ExStr 5	p<0.001	0.0432475	1.29016
LH SalVentAttnB Ins 1	LH VisPeri ExStrInf 1	0.006	0.0394005	0.819263
LH SalVentAttnB Ins 1	LH VisPeri ExStrInf 2	0.001	0.0443672	0.943338
LH SalVentAttnB Ins 1	LH VisPeri ExStrInf 3	0.043	0.0324189	0.613358
LH SalVentAttnB Ins 1	LH VisPeri StriCal 1	0.026	0.0375856	0.674199
LH SalVentAttnB Ins 1	LH VisPeri ExStrSup 2	0.014	0.0332433	0.735046
LH SalVentAttnB Ins 1	LH SomMotA 2	0.026	0.0282009	0.698883
LH SalVentAttnB Ins 1	LH SomMotA 3	0.006	0.0385626	0.915641
LH SalVentAttnB Ins 1	LH SomMotA 4	0.007	0.0336089	0.842643
LH SalVentAttnB Ins 1	LH SomMotA 5	0.018	0.0259442	0.774557
LH SalVentAttnB Ins 1	LH SomMotA 6	0.039	0.0259864	0.645025
LH SalVentAttnB Ins 1	LH SomMotA 8	0.004	0.0310265	0.876472
LH SalVentAttnB Ins 1	LH SomMotB Aud 2	0.014	0.0267536	0.700497
LH SalVentAttnB Ins 1	LH SomMotB Cent 1	0.038	0.0290105	0.640395
LH SalVentAttnB Ins 1	LH DorsAttnA TempOcc 1	0.022	0.0346391	0.711464
LH SalVentAttnB Ins 1	LH DorsAttnA TempOcc 2	p<0.001	0.0506265	1.32945
LH SalVentAttnB Ins 1	LH DorsAttnA ParOcc 1	p<0.001	0.055723	1.2124
LH SalVentAttnB Ins 1	LH DorsAttnA SPL 1	0.003	0.0301909	0.885011
LH SalVentAttnB Ins 1	LH DorsAttnA SPL 2	0.019	0.0371143	0.784932
LH SalVentAttnB Ins 1	LH DorsAttnA SPL 3	0.019	0.0319399	0.732476
LH SalVentAttnB Ins 1	LH DorsAttnB PostC 1	0.028	0.0316987	0.631324
LH SalVentAttnB Ins 1	LH DorsAttnB PostC 2	p<0.001	0.0405761	1.17922
LH SalVentAttnB Ins 1	LH DorsAttnB PostC 3	0.048	0.0239754	0.638362
LH SalVentAttnB Ins 1	LH DorsAttnB PostC 4	0.034	0.0285635	0.676603
LH SalVentAttnB Ins 1	LH DorsAttnB FEF 1	0.004	0.0386703	0.876361
LH SalVentAttnB PFCmp 1	LH VisCent ExStr 1	p<0.001	0.0416994	1.13614
LH SalVentAttnB PFCmp 1	LH VisCent ExStr 2	p<0.001	0.0445036	1.04654
LH SalVentAttnB PFCmp 1	LH VisCent Striate 1	p<0.001	0.0511746	1.29416
LH SalVentAttnB PFCmp 1	LH VisCent ExStr 3	0.002	0.0351485	0.873395
LH SalVentAttnB PFCmp 1	LH VisCent ExStr 4	0.028	0.0326315	0.719916
LH SalVentAttnB PFCmp 1	LH VisCent ExStr 5	p<0.001	0.0347969	1.18524
LH SalVentAttnB PFCmp 1	LH DorsAttnA TempOcc 2	0.026	0.0273345	0.627474
LH SalVentAttnB PFCmp 1	LH DorsAttnA ParOcc 1	0.034	0.0279234	0.651793
LH SalVentAttnB PFCmp 1	LH DorsAttnA SPL 1	0.01	0.0345188	0.776155
LH SalVentAttnB PFCmp 1	LH DorsAttnA SPL 2	0.049	0.0337791	0.596576
LH SalVentAttnB PFCmp 1	LH DorsAttnB FEF 1	0.011	0.0403055	0.757841
LH LimbicB OFC 1	LH VisCent ExStr 1	p<0.001	0.0718395	1.47426
LH LimbicB OFC 1	LH VisCent ExStr 2	p<0.001	0.0666141	1.85807
LH LimbicB OFC 1	LH VisCent Striate 1	p<0.001	0.0695374	1.6027
LH LimbicB OFC 1	LH VisCent ExStr 3	p<0.001	0.0666775	1.86651
LH LimbicB OFC 1	LH VisCent ExStr 4	p<0.001	0.0637349	1.42679
LH LimbicB OFC 1	LH VisCent ExStr 5	0.001	0.0537126	1.3949
LH LimbicB OFC 1	LH VisPeri ExStrInf 1	p<0.001	0.0503814	1.45909
LH LimbicB OFC 1	LH VisPeri ExStrInf 2	0.001	0.047239	1.08266
LH LimbicB OFC 1	LH VisPeri StriCal 1	0.011	0.0324042	0.754956
LH LimbicB OFC 1	LH VisPeri ExStrSup 1	0.012	0.037384	0.764252
LH LimbicB OFC 1	LH VisPeri ExStrSup 2	0.008	0.0451233	0.818391
LH LimbicB OFC 1	LH SomMotA 1	0.041	0.0235996	0.608191
LH LimbicB OFC 1	LH SomMotA 2	0.009	0.0417743	0.833801
LH LimbicB OFC 1	LH SomMotA 3	0.018	0.0303285	0.708453
LH LimbicB OFC 1	LH SomMotA 4	0.028	0.0315901	0.608207
LH LimbicB OFC 1	LH SomMotA 7	0.028	0.0342143	0.685972
LH LimbicB OFC 1	LH SomMotA 8	0.015	0.0378363	0.774802
LH LimbicB OFC 1	LH SomMotB Aud 2	0.021	0.026651	0.703933
LH LimbicB OFC 1	LH SomMotB S2 1	p<0.001	0.0398092	0.96257
LH LimbicB OFC 1	LH SomMotB Aud 3	0.012	0.0314711	0.777629
LH LimbicB OFC 1	LH SomMotB S2 3	0.003	0.035827	0.820457
LH LimbicB OFC 1	LH SomMotB Cent 1	0.02	0.0364391	0.748652
LH LimbicB OFC 1	LH SomMotB Cent 2	0.023	0.0368013	0.694396
LH LimbicB OFC 1	LH DorsAttnA TempOcc 1	p<0.001	0.0549908	1.35248
LH LimbicB OFC 1	LH DorsAttnA TempOcc 2	p<0.001	0.0607551	1.38993
LH LimbicB OFC 1	LH DorsAttnA ParOcc 1	0.004	0.0358804	0.843875
LH LimbicB OFC 1	LH DorsAttnA SPL 1	p<0.001	0.0617614	1.43521
LH LimbicB OFC 1	LH DorsAttnA SPL 2	p<0.001	0.056345	1.10653
LH LimbicB OFC 1	LH DorsAttnA SPL 3	0.005	0.0405131	0.856282
LH LimbicB OFC 1	LH DorsAttnB PostC 1	0.011	0.0426794	0.759639
LH LimbicB OFC 1	LH DorsAttnB PostC 2	0.009	0.0386639	0.837305
LH LimbicB OFC 1	LH DorsAttnB PostC 4	0.007	0.0392121	0.895555
LH LimbicB OFC 1	LH DorsAttnB FEF 1	0.02	0.0281459	0.736213
LH LimbicB OFC 1	LH SalVentAttnA FrOper 1	0.003	0.050866	0.899059
LH LimbicB OFC 1	LH SalVentAttnA FrOper 2	0.042	0.039619	0.665938
LH LimbicB OFC 1	LH SalVentAttnA ParMed 1	0.015	0.035251	0.728952
LH LimbicB OFC 1	LH SalVentAttnA FrMed 1	0.02	0.031062	0.672326
LH LimbicB OFC 1	LH SalVentAttnA FrMed 2	0.005	0.0471885	0.840792
LH LimbicB OFC 1	LH SalVentAttnB Ins 1	0.004	0.0329149	0.858457
LH LimbicB OFC 2	LH VisCent ExStr 1	p<0.001	0.0427709	1.01027
LH LimbicB OFC 2	LH VisCent ExStr 2	0.001	0.048138	0.923395
LH LimbicB OFC 2	LH VisCent Striate 1	p<0.001	0.0475176	1.14641
LH LimbicB OFC 2	LH VisCent ExStr 3	p<0.001	0.0433563	1.05678
LH LimbicB OFC 2	LH VisCent ExStr 4	0.016	0.0339339	0.750641
LH LimbicB OFC 2	LH VisCent ExStr 5	0.002	0.0307862	0.985965
LH LimbicB OFC 2	LH VisPeri ExStrInf 1	0.005	0.0380945	0.861153
LH LimbicB OFC 2	LH VisPeri ExStrSup 2	0.034	0.0315217	0.676747
LH LimbicB OFC 2	LH DorsAttnA TempOcc 1	p<0.001	0.0586885	0.959627
LH LimbicB OFC 2	LH DorsAttnA TempOcc 2	p<0.001	0.0595602	1.39879
LH LimbicB OFC 2	LH DorsAttnA SPL 1	0.028	0.038466	0.702378
LH LimbicB OFC 2	LH DorsAttnA SPL 2	0.047	0.0390484	0.621199
LH LimbicB OFC 2	LH DorsAttnA SPL 3	0.043	0.0399279	0.616717
LH LimbicB OFC 2	LH DorsAttnB FEF 1	0.028	0.0327541	0.704451
LH LimbicB OFC 2	LH SalVentAttnA FrOper 2	0.014	0.0481121	0.764943
LH LimbicA TempPole 1	LH VisCent ExStr 1	0.002	0.0358706	0.883583
LH LimbicA TempPole 1	LH VisCent ExStr 2	p<0.001	0.0515052	1.36011
LH LimbicA TempPole 1	LH VisCent Striate 1	0.001	0.0395592	1.00582
LH LimbicA TempPole 1	LH VisCent ExStr 3	0.003	0.0392471	0.832277
LH LimbicA TempPole 1	LH VisCent ExStr 4	0.004	0.0423943	0.983477
LH LimbicA TempPole 1	LH VisCent ExStr 5	0.001	0.0403646	1.11877
LH LimbicA TempPole 1	LH VisPeri ExStrInf 1	0.013	0.0432076	0.792348
LH LimbicA TempPole 1	LH VisPeri ExStrInf 2	0.018	0.0316001	0.749234
LH LimbicA TempPole 1	LH VisPeri StriCal 1	0.005	0.0309205	0.831755
LH LimbicA TempPole 1	LH VisPeri ExStrSup 1	0.004	0.0375911	0.890494
LH LimbicA TempPole 1	LH VisPeri ExStrSup 2	0.001	0.0398868	0.945569
LH LimbicA TempPole 1	LH SomMotA 1	0.003	0.0346695	0.917542
LH LimbicA TempPole 1	LH SomMotA 2	0.001	0.0407582	1.14025
LH LimbicA TempPole 1	LH SomMotA 3	0.001	0.0386401	0.91235
LH LimbicA TempPole 1	LH SomMotA 4	0.001	0.0398259	0.967158
LH LimbicA TempPole 1	LH SomMotA 5	0.01	0.0384949	0.782326
LH LimbicA TempPole 1	LH SomMotA 6	0.001	0.0408711	0.992646
LH LimbicA TempPole 1	LH SomMotA 7	p<0.001	0.0299387	1.10929
LH LimbicA TempPole 1	LH SomMotA 8	0.001	0.0318327	0.970952
LH LimbicA TempPole 1	LH SomMotB Aud 2	0.007	0.0374139	0.852001
LH LimbicA TempPole 1	LH SomMotB S2 2	0.003	0.0356201	0.809262
LH LimbicA TempPole 1	LH SomMotB Cent 2	0.014	0.0354423	0.756165
LH LimbicA TempPole 1	LH DorsAttnA TempOcc 1	0.031	0.0325335	0.688104
LH LimbicA TempPole 1	LH DorsAttnA TempOcc 2	0.012	0.0341464	0.732201
LH LimbicA TempPole 1	LH DorsAttnA ParOcc 1	p<0.001	0.0564682	1.51068
LH LimbicA TempPole 1	LH DorsAttnA SPL 1	0.006	0.0329398	0.808711
LH LimbicA TempPole 1	LH DorsAttnA SPL 2	0.002	0.0420531	1.0387
LH LimbicA TempPole 1	LH DorsAttnB PostC 2	0.001	0.0297547	0.933912
LH LimbicA TempPole 1	LH DorsAttnB PostC 3	0.004	0.0393862	0.962859
LH LimbicA TempPole 1	LH DorsAttnB PostC 4	p<0.001	0.0322843	1.04802
LH LimbicA TempPole 1	LH DorsAttnB FEF 1	p<0.001	0.049821	1.38762
LH LimbicA TempPole 1	LH SalVentAttnA Ins 1	0.011	0.0353448	0.744134
LH LimbicA TempPole 1	LH SalVentAttnA FrOper 1	0.034	0.0217722	0.641188
LH LimbicA TempPole 1	LH SalVentAttnA ParMed 1	0.004	0.0340295	0.849687
LH LimbicA TempPole 1	LH SalVentAttnA FrMed 2	0.012	0.0293664	0.774257
LH LimbicA TempPole 1	LH LimbicB OFC 1	0.007	0.0434121	0.93729
LH LimbicA TempPole 1	LH LimbicB OFC 2	0.049	0.0298999	0.606128
LH LimbicA TempPole 2	LH VisCent ExStr 1	p<0.001	0.0445449	1.11795
LH LimbicA TempPole 2	LH VisCent ExStr 2	p<0.001	0.0614051	1.53788
LH LimbicA TempPole 2	LH VisCent Striate 1	0.001	0.0572875	1.24419
LH LimbicA TempPole 2	LH VisCent ExStr 3	0.004	0.0419472	0.846332
LH LimbicA TempPole 2	LH VisCent ExStr 4	0.002	0.0410202	0.872747
LH LimbicA TempPole 2	LH VisCent ExStr 5	p<0.001	0.0507906	1.18669
LH LimbicA TempPole 2	LH VisPeri ExStrInf 1	0.008	0.0407375	0.841046
LH LimbicA TempPole 2	LH VisPeri ExStrSup 1	0.043	0.0372091	0.682093
LH LimbicA TempPole 2	LH VisPeri ExStrSup 2	p<0.001	0.0449438	0.894666
LH LimbicA TempPole 2	LH SomMotA 2	0.036	0.037159	0.641914
LH LimbicA TempPole 2	LH SomMotA 3	0.033	0.0356409	0.648074
LH LimbicA TempPole 2	LH SomMotA 4	0.025	0.0414922	0.752081
LH LimbicA TempPole 2	LH SomMotA 6	0.005	0.0386121	0.880605
LH LimbicA TempPole 2	LH SomMotA 7	0.02	0.0331954	0.681526
LH LimbicA TempPole 2	LH SomMotA 8	0.028	0.031161	0.690984
LH LimbicA TempPole 2	LH SomMotB Aud 2	0.009	0.0357813	0.822153
LH LimbicA TempPole 2	LH SomMotB S2 2	0.014	0.0434409	0.775318
LH LimbicA TempPole 2	LH SomMotB S2 3	0.029	0.0315459	0.722011
LH LimbicA TempPole 2	LH SomMotB Cent 1	0.048	0.0325209	0.605128
LH LimbicA TempPole 2	LH DorsAttnA TempOcc 2	0.008	0.0363624	0.796449
LH LimbicA TempPole 2	LH DorsAttnA ParOcc 1	0.007	0.035753	0.821304
LH LimbicA TempPole 2	LH DorsAttnA SPL 2	0.043	0.0328191	0.634716
LH LimbicA TempPole 2	LH DorsAttnB PostC 4	0.03	0.0362698	0.690803
LH LimbicA TempPole 2	LH DorsAttnB FEF 1	0.014	0.0353426	0.701499
LH LimbicA TempPole 2	LH SalVentAttnA FrOper 2	0.047	0.0394784	0.606631
LH LimbicA TempPole 2	LH SalVentAttnA ParMed 1	0.042	0.0308713	0.63421
LH LimbicA TempPole 2	LH SalVentAttnA FrMed 2	0.012	0.0415452	0.715469
LH LimbicA TempPole 3	LH VisCent ExStr 1	0.001	0.0471377	0.879529
LH LimbicA TempPole 3	LH VisCent ExStr 2	p<0.001	0.0587678	1.29404
LH LimbicA TempPole 3	LH VisCent Striate 1	0.002	0.0612503	1.01839
LH LimbicA TempPole 3	LH VisCent ExStr 3	0.04	0.0361548	0.655478
LH LimbicA TempPole 3	LH VisCent ExStr 4	0.008	0.0485811	0.805617
LH LimbicA TempPole 3	LH VisCent ExStr 5	0.001	0.0369425	0.976343
LH LimbicA TempPole 3	LH VisPeri ExStrInf 2	0.017	0.035867	0.706608
LH LimbicA TempPole 3	LH VisPeri ExStrInf 3	0.048	0.0341228	0.592482
LH LimbicA TempPole 3	LH VisPeri StriCal 1	0.013	0.0395758	0.76612
LH LimbicA TempPole 3	LH VisPeri ExStrSup 2	0.025	0.0325033	0.663555
LH LimbicA TempPole 3	LH SomMotA 1	0.005	0.0388662	0.850131
LH LimbicA TempPole 3	LH SomMotA 2	0.007	0.0417985	0.819483
LH LimbicA TempPole 3	LH SomMotA 3	0.042	0.029512	0.644291
LH LimbicA TempPole 3	LH SomMotA 4	0.039	0.0288788	0.670789
LH LimbicA TempPole 3	LH SomMotA 5	0.032	0.0283962	0.653545
LH LimbicA TempPole 3	LH SomMotA 6	0.006	0.0333873	0.835518
LH LimbicA TempPole 3	LH SomMotA 7	0.002	0.0400158	0.979595
LH LimbicA TempPole 3	LH SomMotA 8	0.006	0.0265903	0.811476
LH LimbicA TempPole 3	LH SomMotB Aud 2	0.036	0.0258654	0.654324
LH LimbicA TempPole 3	LH SomMotB S2 1	0.02	0.0308271	0.748981
LH LimbicA TempPole 3	LH SomMotB Aud 3	0.013	0.0350654	0.81201
LH LimbicA TempPole 3	LH SomMotB S2 3	0.019	0.0248539	0.770905
LH LimbicA TempPole 3	LH SomMotB Cent 2	0.006	0.0399393	0.819919
LH LimbicA TempPole 3	LH DorsAttnA TempOcc 2	0.04	0.0355902	0.636559
LH LimbicA TempPole 3	LH DorsAttnA ParOcc 1	0.007	0.0391245	0.854224
LH LimbicA TempPole 3	LH DorsAttnA SPL 1	0.044	0.031964	0.622356
LH LimbicA TempPole 3	LH DorsAttnB PostC 2	0.027	0.0356168	0.716515
LH LimbicA TempPole 3	LH DorsAttnB PostC 3	0.006	0.0389152	0.829087
LH LimbicA TempPole 3	LH DorsAttnB FEF 1	0.017	0.0387458	0.733857
LH LimbicA TempPole 3	LH SalVentAttnA ParMed 1	0.016	0.0424977	0.723679
LH LimbicA TempPole 3	LH SalVentAttnA FrMed 2	0.006	0.0376883	0.855876
LH LimbicA TempPole 3	LH LimbicB OFC 2	0.032	0.0370886	0.692043
LH LimbicA TempPole 4	LH VisCent ExStr 1	p<0.001	0.047901	1.06988
LH LimbicA TempPole 4	LH VisCent ExStr 2	p<0.001	0.0556085	1.59962
LH LimbicA TempPole 4	LH VisCent Striate 1	0.002	0.049908	0.931663
LH LimbicA TempPole 4	LH VisCent ExStr 3	0.004	0.0449521	0.854653
LH LimbicA TempPole 4	LH VisCent ExStr 4	0.003	0.0427003	0.842501
LH LimbicA TempPole 4	LH VisCent ExStr 5	p<0.001	0.0595062	1.70275
LH LimbicA TempPole 4	LH VisPeri ExStrInf 1	0.003	0.0512448	0.908987
LH LimbicA TempPole 4	LH VisPeri ExStrInf 2	0.001	0.0503578	0.953504
LH LimbicA TempPole 4	LH VisPeri ExStrInf 3	0.026	0.0351326	0.681766
LH LimbicA TempPole 4	LH VisPeri StriCal 1	0.003	0.0489215	0.883487
LH LimbicA TempPole 4	LH VisPeri ExStrSup 1	0.006	0.0473765	0.829157
LH LimbicA TempPole 4	LH VisPeri ExStrSup 2	0.014	0.0454767	0.836291
LH LimbicA TempPole 4	LH SomMotA 1	0.047	0.0337267	0.636393
LH LimbicA TempPole 4	LH SomMotA 2	0.006	0.0523122	0.84991
LH LimbicA TempPole 4	LH SomMotA 3	0.005	0.0486489	0.933744
LH LimbicA TempPole 4	LH SomMotA 4	0.003	0.0408061	0.869344
LH LimbicA TempPole 4	LH SomMotA 5	0.009	0.0370199	0.842207
LH LimbicA TempPole 4	LH SomMotA 6	0.004	0.0506589	0.943451
LH LimbicA TempPole 4	LH SomMotA 7	0.005	0.0409381	0.800788
LH LimbicA TempPole 4	LH SomMotA 8	p<0.001	0.0546333	1.24176
LH LimbicA TempPole 4	LH SomMotB Aud 2	0.022	0.0364154	0.722203
LH LimbicA TempPole 4	LH SomMotB S2 2	0.015	0.0422671	0.788845
LH LimbicA TempPole 4	LH SomMotB Aud 3	0.009	0.0442977	0.812869
LH LimbicA TempPole 4	LH SomMotB S2 3	0.044	0.0295611	0.668833
LH LimbicA TempPole 4	LH SomMotB Cent 1	0.012	0.0430628	0.835394
LH LimbicA TempPole 4	LH SomMotB Cent 2	0.01	0.0417684	0.831251
LH LimbicA TempPole 4	LH DorsAttnA TempOcc 1	0.024	0.0389493	0.701542
LH LimbicA TempPole 4	LH DorsAttnA TempOcc 2	0.008	0.0455168	0.893556
LH LimbicA TempPole 4	LH DorsAttnA ParOcc 1	0.008	0.0441804	0.84448
LH LimbicA TempPole 4	LH DorsAttnA SPL 1	0.001	0.049112	0.916203
LH LimbicA TempPole 4	LH DorsAttnA SPL 2	0.003	0.0508423	0.919394
LH LimbicA TempPole 4	LH DorsAttnA SPL 3	0.001	0.043658	0.821884
LH LimbicA TempPole 4	LH DorsAttnB PostC 3	0.013	0.0470692	0.823449
LH LimbicA TempPole 4	LH DorsAttnB PostC 4	0.019	0.0408523	0.706962
LH LimbicA TempPole 4	LH DorsAttnB FEF 1	0.004	0.0396807	0.849677
LH LimbicA TempPole 4	LH SalVentAttnA FrMed 2	0.019	0.0370439	0.763353
LH LimbicA TempPole 4	LH SalVentAttnB IPL 1	0.032	0.036234	0.661827
LH LimbicA TempPole 4	LH SalVentAttnB PFCl 1	0.031	0.0380048	0.654657
LH LimbicA TempPole 4	LH LimbicB OFC 1	0.012	0.0438589	0.796775
LH LimbicA TempPole 4	LH LimbicB OFC 2	0.003	0.0419075	0.824691
LH LimbicA TempPole 4	LH LimbicA TempPole 2	0.012	0.0453315	0.822515
LH LimbicA TempPole 4	LH LimbicA TempPole 3	0.002	0.0587823	1.02372
LH ContA Temp 1	LH VisCent ExStr 1	0.002	0.0477232	0.983329
LH ContA Temp 1	LH VisCent ExStr 2	p<0.001	0.0610586	1.59698
LH ContA Temp 1	LH VisCent Striate 1	0.002	0.0488132	1.00758
LH ContA Temp 1	LH VisCent ExStr 3	0.015	0.0387912	0.759607
LH ContA Temp 1	LH VisCent ExStr 4	0.002	0.0563892	0.980108
LH ContA Temp 1	LH VisCent ExStr 5	p<0.001	0.0606522	1.28241
LH ContA Temp 1	LH VisPeri ExStrInf 2	0.026	0.0334644	0.692881
LH ContA Temp 1	LH VisPeri ExStrSup 1	0.011	0.0379016	0.838869
LH ContA Temp 1	LH VisPeri ExStrSup 2	0.003	0.0467011	0.848394
LH ContA Temp 1	LH SomMotA 1	0.009	0.0316524	0.8042
LH ContA Temp 1	LH SomMotA 3	p<0.001	0.0426048	0.969636
LH ContA Temp 1	LH SomMotA 4	0.008	0.0316562	0.854869
LH ContA Temp 1	LH SomMotA 6	p<0.001	0.0442508	1.21218
LH ContA Temp 1	LH SomMotA 7	0.006	0.0390873	0.8878
LH ContA Temp 1	LH SomMotA 8	0.005	0.0366916	0.993964
LH ContA Temp 1	LH SomMotB Aud 1	0.033	0.0286907	0.649221
LH ContA Temp 1	LH SomMotB Aud 2	0.001	0.0387308	1.10473
LH ContA Temp 1	LH SomMotB S2 1	p<0.001	0.0459376	1.13506
LH ContA Temp 1	LH SomMotB Aud 3	0.029	0.0331071	0.656044
LH ContA Temp 1	LH SomMotB Cent 1	0.036	0.0339513	0.714097
LH ContA Temp 1	LH DorsAttnA TempOcc 2	p<0.001	0.0649344	1.14519
LH ContA Temp 1	LH DorsAttnA ParOcc 1	0.007	0.0365515	0.829934
LH ContA Temp 1	LH DorsAttnA SPL 2	0.032	0.0453336	0.687948
LH ContA Temp 1	LH SalVentAttnA Ins 1	0.024	0.0320143	0.725025
LH ContA Temp 1	LH SalVentAttnA FrOper 1	p<0.001	0.0380821	1.02992
LH ContA Temp 1	LH SalVentAttnA FrOper 2	0.01	0.0379357	0.817777
LH ContA Temp 1	LH SalVentAttnA ParMed 1	0.038	0.0378567	0.666935
LH ContA Temp 1	LH SalVentAttnA FrMed 1	0.005	0.0386769	0.858962
LH ContA Temp 1	LH SalVentAttnA FrMed 2	p<0.001	0.03853	1.08589
LH ContA Temp 1	LH SalVentAttnB IPL 1	0.017	0.0483825	0.776993
LH ContA Temp 1	LH SalVentAttnB PFCl 1	0.025	0.0407284	0.747538
LH ContA Temp 1	LH SalVentAttnB Ins 1	0.001	0.0546362	1.12342
LH ContA Temp 1	LH LimbicB OFC 1	p<0.001	0.0504906	1.23909
LH ContA Temp 1	LH LimbicB OFC 2	0.002	0.0438509	0.880799
LH ContA Temp 1	LH LimbicA TempPole 1	0.004	0.0357148	0.86854
LH ContA Temp 1	LH LimbicA TempPole 2	0.007	0.0387825	0.839969
LH ContA Temp 1	LH LimbicA TempPole 3	0.014	0.0400076	0.793291
LH ContA Temp 1	LH LimbicA TempPole 4	0.02	0.0360192	0.765813
LH ContA IPS 1	LH VisCent ExStr 1	0.03	0.0442404	0.660506
LH ContA IPS 1	LH VisCent ExStr 2	p<0.001	0.0767822	1.701
LH ContA IPS 1	LH VisCent Striate 1	0.002	0.0668188	1.0399
LH ContA IPS 1	LH VisCent ExStr 4	0.009	0.0505422	0.843814
LH ContA IPS 1	LH VisCent ExStr 5	p<0.001	0.0540024	0.964438
LH ContA IPS 1	LH VisPeri ExStrInf 2	0.012	0.0363711	0.799903
LH ContA IPS 1	LH VisPeri ExStrInf 3	0.046	0.0375237	0.622764
LH ContA IPS 1	LH VisPeri ExStrSup 1	0.034	0.0364275	0.645102
LH ContA IPS 1	LH VisPeri ExStrSup 2	0.034	0.0385246	0.650702
LH ContA IPS 1	LH SomMotA 1	0.013	0.0393308	0.849394
LH ContA IPS 1	LH SomMotA 2	0.023	0.0361519	0.729531
LH ContA IPS 1	LH SomMotA 3	0.02	0.0382267	0.714054
LH ContA IPS 1	LH SomMotA 4	0.001	0.0488794	0.970631
LH ContA IPS 1	LH SomMotA 5	0.038	0.0371733	0.640024
LH ContA IPS 1	LH SomMotA 6	0.012	0.0444897	0.817474
LH ContA IPS 1	LH SomMotA 8	0.004	0.0456473	0.913417
LH ContA IPS 1	LH SomMotB Aud 1	0.035	0.0430882	0.670562
LH ContA IPS 1	LH SomMotB Aud 2	0.002	0.0487383	0.954413
LH ContA IPS 1	LH SomMotB S2 1	0.005	0.0495189	0.872426
LH ContA IPS 1	LH SomMotB S2 2	0.012	0.0419904	0.762622
LH ContA IPS 1	LH SomMotB Aud 3	0.009	0.0452699	0.820368
LH ContA IPS 1	LH SomMotB S2 3	0.04	0.0293838	0.612829
LH ContA IPS 1	LH SomMotB Cent 1	0.006	0.0450866	0.813538
LH ContA IPS 1	LH DorsAttnA TempOcc 2	0.008	0.0430877	0.898205
LH ContA IPS 1	LH DorsAttnA ParOcc 1	0.001	0.0577303	1.0807
LH ContA IPS 1	LH DorsAttnB PostC 4	0.028	0.0422786	0.682525
LH ContA IPS 1	LH SalVentAttnA Ins 1	0.006	0.0507735	0.878426
LH ContA IPS 1	LH SalVentAttnA FrOper 1	0.001	0.0415877	0.931234
LH ContA IPS 1	LH SalVentAttnA FrOper 2	0.023	0.044845	0.732162
LH ContA IPS 1	LH SalVentAttnA FrMed 1	0.015	0.0410662	0.741481
LH ContA IPS 1	LH SalVentAttnA FrMed 2	0.005	0.0443481	0.842098
LH ContA IPS 1	LH SalVentAttnB Ins 1	0.002	0.0499115	0.969384
LH ContA IPS 1	LH LimbicB OFC 1	0.003	0.056401	1.0074
LH ContA IPS 1	LH LimbicB OFC 2	0.014	0.0462135	0.789048
LH ContA IPS 1	LH LimbicA TempPole 1	0.03	0.0268956	0.673205
LH ContA IPS 1	LH LimbicA TempPole 4	0.042	0.0383082	0.655733
LH ContA IPS 1	LH ContA Temp 1	0.014	0.0533433	0.763248
LH ContA IPS 2	LH VisCent ExStr 1	0.002	0.0495492	1.00108
LH ContA IPS 2	LH VisCent ExStr 2	p<0.001	0.0632932	1.33301
LH ContA IPS 2	LH VisCent Striate 1	p<0.001	0.0603261	1.06565
LH ContA IPS 2	LH VisCent ExStr 3	0.005	0.0430945	0.857515
LH ContA IPS 2	LH VisCent ExStr 4	p<0.001	0.0645191	1.13282
LH ContA IPS 2	LH VisCent ExStr 5	p<0.001	0.0706221	1.40472
LH ContA IPS 2	LH VisPeri ExStrInf 1	0.003	0.0385144	0.902454
LH ContA IPS 2	LH VisPeri ExStrInf 2	0.002	0.047969	1.14334
LH ContA IPS 2	LH VisPeri ExStrSup 1	0.037	0.0335149	0.681884
LH ContA IPS 2	LH VisPeri ExStrSup 2	0.019	0.0414459	0.754673
LH ContA IPS 2	LH SomMotA 6	0.027	0.0342771	0.706652
LH ContA IPS 2	LH SomMotA 7	0.04	0.0342793	0.680324
LH ContA IPS 2	LH SomMotA 8	0.038	0.0369044	0.610179
LH ContA IPS 2	LH SomMotB Aud 1	0.028	0.0356774	0.63139
LH ContA IPS 2	LH SomMotB Aud 2	0.021	0.037313	0.731482
LH ContA IPS 2	LH SomMotB S2 1	0.036	0.0377219	0.64984
LH ContA IPS 2	LH SomMotB S2 2	0.03	0.033514	0.687806
LH ContA IPS 2	LH SomMotB Aud 3	0.006	0.0461454	0.89115
LH ContA IPS 2	LH SomMotB Cent 1	0.045	0.0365719	0.650997
LH ContA IPS 2	LH DorsAttnA TempOcc 1	0.011	0.0377523	0.759085
LH ContA IPS 2	LH DorsAttnA TempOcc 2	p<0.001	0.0597239	1.26339
LH ContA IPS 2	LH DorsAttnA ParOcc 1	0.003	0.0452091	0.936894
LH ContA IPS 2	LH DorsAttnA SPL 1	0.02	0.0444806	0.744194
LH ContA IPS 2	LH DorsAttnB PostC 4	0.047	0.0364621	0.613547
LH ContA IPS 2	LH SalVentAttnA Ins 1	0.037	0.0341985	0.648641
LH ContA IPS 2	LH SalVentAttnA FrOper 1	0.03	0.0337026	0.663883
LH ContA IPS 2	LH SalVentAttnB IPL 1	0.032	0.043188	0.678216
LH ContA IPS 2	LH SalVentAttnB Ins 1	0.004	0.0326711	0.856571
LH ContA IPS 2	LH LimbicB OFC 1	0.001	0.0505937	1.19964
LH ContA IPS 2	LH LimbicA TempPole 1	0.009	0.0300991	0.814185
LH ContA IPS 2	LH LimbicA TempPole 3	0.032	0.0321246	0.683926
LH ContA IPS 2	LH LimbicA TempPole 4	0.024	0.0374664	0.677803
LH ContA IPS 2	LH ContA Temp 1	0.021	0.0424253	0.700092
LH ContA IPS 3	LH VisCent ExStr 1	0.018	0.0454404	0.730457
LH ContA IPS 3	LH VisCent ExStr 2	p<0.001	0.0740431	1.38388
LH ContA IPS 3	LH VisCent Striate 1	0.001	0.0602913	1.05223
LH ContA IPS 3	LH VisCent ExStr 3	0.003	0.0447988	0.922051
LH ContA IPS 3	LH VisCent ExStr 4	p<0.001	0.0581378	1.24192
LH ContA IPS 3	LH VisCent ExStr 5	p<0.001	0.0551498	1.2639
LH ContA IPS 3	LH VisPeri ExStrInf 1	0.024	0.0355955	0.755677
LH ContA IPS 3	LH VisPeri ExStrInf 2	0.007	0.042996	0.869152
LH ContA IPS 3	LH VisPeri ExStrSup 1	0.029	0.0385606	0.707885
LH ContA IPS 3	LH VisPeri ExStrSup 2	0.028	0.0408705	0.696053
LH ContA IPS 3	LH SomMotA 1	0.035	0.0282827	0.671931
LH ContA IPS 3	LH SomMotA 3	0.035	0.0392771	0.685181
LH ContA IPS 3	LH SomMotA 4	p<0.001	0.0476093	1.12144
LH ContA IPS 3	LH SomMotA 6	0.016	0.0336395	0.785978
LH ContA IPS 3	LH SomMotA 7	0.003	0.0407237	0.932215
LH ContA IPS 3	LH SomMotA 8	0.001	0.0428492	1.08706
LH ContA IPS 3	LH SomMotB Aud 2	0.004	0.0415043	0.857515
LH ContA IPS 3	LH SomMotB S2 1	0.002	0.0523331	0.975157
LH ContA IPS 3	LH SomMotB S2 2	0.002	0.0413691	0.900637
LH ContA IPS 3	LH SomMotB Aud 3	0.014	0.0434514	0.796804
LH ContA IPS 3	LH SomMotB Cent 1	0.007	0.0342048	0.806683
LH ContA IPS 3	LH DorsAttnA TempOcc 1	0.038	0.036531	0.638336
LH ContA IPS 3	LH DorsAttnA TempOcc 2	p<0.001	0.0607941	1.16239
LH ContA IPS 3	LH DorsAttnA ParOcc 1	0.012	0.0462488	0.811432
LH ContA IPS 3	LH DorsAttnA SPL 1	0.007	0.0492171	0.839207
LH ContA IPS 3	LH DorsAttnA SPL 2	0.047	0.0427989	0.608409
LH ContA IPS 3	LH SalVentAttnA Ins 1	0.016	0.0378912	0.786776
LH ContA IPS 3	LH SalVentAttnA FrOper 1	p<0.001	0.0493234	1.20693
LH ContA IPS 3	LH SalVentAttnA FrMed 2	0.044	0.0269472	0.651221
LH ContA IPS 3	LH SalVentAttnB Ins 1	0.006	0.0410801	0.848848
LH ContA IPS 3	LH LimbicB OFC 1	p<0.001	0.0559781	1.2269
LH ContA IPS 3	LH LimbicB OFC 2	0.005	0.0464584	0.838182
LH ContA IPS 3	LH LimbicA TempPole 1	0.023	0.0369391	0.738885
LH ContA IPS 3	LH LimbicA TempPole 2	0.016	0.0402981	0.696587
LH ContA IPS 3	LH LimbicA TempPole 4	0.006	0.0496628	0.87739
LH ContA IPS 3	LH ContA Temp 1	0.045	0.0414606	0.626628
LH ContA PFCd 1	LH VisCent ExStr 1	0.002	0.0402365	1.02723
LH ContA PFCd 1	LH VisCent ExStr 2	0.046	0.0263424	0.59895
LH ContA PFCd 1	LH VisCent Striate 1	0.006	0.0335603	0.990702
LH ContA PFCd 1	LH VisCent ExStr 3	0.001	0.0344522	0.926313
LH ContA PFCd 1	LH VisCent ExStr 4	p<0.001	0.0419485	1.31361
LH ContA PFCd 1	LH VisCent ExStr 5	p<0.001	0.0362198	1.28095
LH ContA PFCd 1	LH VisPeri ExStrInf 1	p<0.001	0.0445112	1.34153
LH ContA PFCd 1	LH VisPeri ExStrInf 2	0.002	0.0360938	0.988436
LH ContA PFCd 1	LH VisPeri ExStrInf 3	0.002	0.0348873	0.976206
LH ContA PFCd 1	LH VisPeri StriCal 1	0.029	0.027197	0.703419
LH ContA PFCd 1	LH VisPeri ExStrSup 1	0.025	0.0287006	0.667
LH ContA PFCd 1	LH VisPeri ExStrSup 2	0.014	0.045273	0.878526
LH ContA PFCd 1	LH SomMotB Aud 1	0.026	0.034694	0.696067
LH ContA PFCd 1	LH SomMotB Aud 3	0.02	0.0305134	0.661929
LH ContA PFCd 1	LH SomMotB Cent 1	0.025	0.0350656	0.668181
LH ContA PFCd 1	LH DorsAttnA TempOcc 1	0.001	0.0413946	0.978154
LH ContA PFCd 1	LH DorsAttnA TempOcc 2	p<0.001	0.050047	1.35597
LH ContA PFCd 1	LH DorsAttnA ParOcc 1	p<0.001	0.0526169	1.12572
LH ContA PFCd 1	LH DorsAttnA SPL 1	0.006	0.0443463	0.858362
LH ContA PFCd 1	LH SalVentAttnA FrOper 1	p<0.001	0.049499	1.77544
LH ContA PFCd 1	LH SalVentAttnA FrOper 2	0.016	0.0346551	0.7663
LH ContA PFCd 1	LH SalVentAttnB Ins 1	0.004	0.0307503	0.887249
LH ContA PFCd 1	LH LimbicB OFC 1	0.013	0.0330591	0.761431
LH ContA PFCd 1	LH LimbicA TempPole 1	0.001	0.0389441	1.09844
LH ContA PFCd 1	LH LimbicA TempPole 2	0.005	0.0357619	0.849178
LH ContA PFCd 1	LH LimbicA TempPole 3	0.011	0.03036	0.827479
LH ContA PFCd 1	LH LimbicA TempPole 4	0.009	0.0323472	0.760071
LH ContA PFCd 1	LH ContA Temp 1	0.039	0.0322752	0.639513
LH ContA PFCd 1	LH ContA IPS 1	0.043	0.0367773	0.640974
LH ContA PFCd 1	LH ContA IPS 3	0.011	0.0287228	0.819678
LH ContA PFClv 1	LH VisCent ExStr 1	p<0.001	0.0601628	1.14953
LH ContA PFClv 1	LH VisCent ExStr 2	p<0.001	0.0603649	1.31542
LH ContA PFClv 1	LH VisCent Striate 1	p<0.001	0.0738746	1.36095
LH ContA PFClv 1	LH VisCent ExStr 3	0.004	0.043841	0.849847
LH ContA PFClv 1	LH VisCent ExStr 4	p<0.001	0.0677209	1.28111
LH ContA PFClv 1	LH VisCent ExStr 5	p<0.001	0.0545142	1.20347
LH ContA PFClv 1	LH VisPeri ExStrInf 1	0.003	0.0477472	0.894035
LH ContA PFClv 1	LH VisPeri ExStrInf 2	0.002	0.0472229	0.88782
LH ContA PFClv 1	LH VisPeri StriCal 1	0.033	0.0353887	0.665558
LH ContA PFClv 1	LH VisPeri ExStrSup 1	0.005	0.0412129	0.943236
LH ContA PFClv 1	LH VisPeri ExStrSup 2	0.04	0.0341424	0.643461
LH ContA PFClv 1	LH SomMotA 1	0.014	0.0420042	0.72184
LH ContA PFClv 1	LH SomMotA 2	0.009	0.0435869	0.815838
LH ContA PFClv 1	LH SomMotA 3	0.001	0.0503774	0.922223
LH ContA PFClv 1	LH SomMotA 4	0.004	0.0407366	0.908525
LH ContA PFClv 1	LH SomMotA 5	0.048	0.034359	0.64449
LH ContA PFClv 1	LH SomMotA 6	0.001	0.0499381	0.995413
LH ContA PFClv 1	LH SomMotA 7	0.003	0.0413308	0.89763
LH ContA PFClv 1	LH SomMotA 8	0.001	0.0534485	1.11013
LH ContA PFClv 1	LH SomMotB Aud 1	0.005	0.0515186	0.904527
LH ContA PFClv 1	LH SomMotB Aud 2	p<0.001	0.0627568	1.09989
LH ContA PFClv 1	LH SomMotB S2 1	0.002	0.0558482	0.878636
LH ContA PFClv 1	LH SomMotB S2 2	0.005	0.0526894	0.816323
LH ContA PFClv 1	LH SomMotB S2 3	0.004	0.0426167	0.860296
LH ContA PFClv 1	LH SomMotB Cent 1	0.016	0.0393267	0.770385
LH ContA PFClv 1	LH DorsAttnA TempOcc 1	0.015	0.0461346	0.827281
LH ContA PFClv 1	LH DorsAttnA TempOcc 2	0.003	0.058916	0.860078
LH ContA PFClv 1	LH DorsAttnA ParOcc 1	p<0.001	0.059054	1.34452
LH ContA PFClv 1	LH DorsAttnA SPL 2	0.033	0.0396337	0.672541
LH ContA PFClv 1	LH DorsAttnB PostC 1	0.014	0.038663	0.753443
LH ContA PFClv 1	LH DorsAttnB PostC 2	p<0.001	0.0487966	1.13175
LH ContA PFClv 1	LH DorsAttnB PostC 3	0.013	0.0550794	0.694043
LH ContA PFClv 1	LH DorsAttnB PostC 4	0.011	0.0469605	0.767233
LH ContA PFClv 1	LH SalVentAttnA ParOper 1	0.017	0.0428157	0.768473
LH ContA PFClv 1	LH SalVentAttnA Ins 1	0.023	0.0446607	0.716124
LH ContA PFClv 1	LH SalVentAttnA FrOper 1	0.001	0.0490937	1.06901
LH ContA PFClv 1	LH SalVentAttnA FrOper 2	0.003	0.0502089	0.890441
LH ContA PFClv 1	LH SalVentAttnA ParMed 1	0.01	0.0373834	0.835955
LH ContA PFClv 1	LH SalVentAttnA FrMed 2	0.011	0.0378796	0.829357
LH ContA PFClv 1	LH LimbicB OFC 1	0.002	0.0514587	0.998803
LH ContA PFClv 1	LH LimbicB OFC 2	0.016	0.0411038	0.733098
LH ContA PFClv 1	LH LimbicA TempPole 2	0.049	0.0443324	0.643244
LH ContA PFClv 1	LH LimbicA TempPole 3	0.048	0.0317397	0.588289
LH ContA PFClv 1	LH LimbicA TempPole 4	0.005	0.0458316	0.862892
LH ContA PFClv 1	LH ContA Temp 1	0.001	0.0572124	1.00274
LH ContA PFClv 1	LH ContA PFCd 1	0.004	0.0411402	0.892376
LH ContA PFCl 1	LH VisCent ExStr 1	p<0.001	0.0604885	1.05805
LH ContA PFCl 1	LH VisCent ExStr 2	p<0.001	0.0606715	1.32674
LH ContA PFCl 1	LH VisCent Striate 1	p<0.001	0.0679216	1.2266
LH ContA PFCl 1	LH VisCent ExStr 3	0.006	0.0589069	0.910432
LH ContA PFCl 1	LH VisCent ExStr 4	0.011	0.0408464	0.747704
LH ContA PFCl 1	LH VisCent ExStr 5	0.009	0.0341406	0.755717
LH ContA PFCl 1	LH VisPeri ExStrInf 1	0.008	0.0438686	0.7659
LH ContA PFCl 1	LH VisPeri ExStrInf 2	0.019	0.0403337	0.715599
LH ContA PFCl 1	LH VisPeri ExStrInf 3	0.013	0.0414509	0.767931
LH ContA PFCl 1	LH VisPeri StriCal 1	0.037	0.0310205	0.644868
LH ContA PFCl 1	LH VisPeri ExStrSup 1	0.001	0.0488877	1.05984
LH ContA PFCl 1	LH VisPeri ExStrSup 2	0.005	0.0370456	0.866244
LH ContA PFCl 1	LH SomMotA 1	p<0.001	0.0437293	0.937742
LH ContA PFCl 1	LH SomMotA 2	p<0.001	0.0591682	1.24309
LH ContA PFCl 1	LH SomMotA 3	0.001	0.0572409	1.06127
LH ContA PFCl 1	LH SomMotA 4	0.001	0.0426226	0.979042
LH ContA PFCl 1	LH SomMotA 5	0.01	0.040667	0.768555
LH ContA PFCl 1	LH SomMotA 6	p<0.001	0.0559366	1.14495
LH ContA PFCl 1	LH SomMotA 7	0.002	0.0452777	1.00704
LH ContA PFCl 1	LH SomMotA 8	p<0.001	0.0548666	1.15385
LH ContA PFCl 1	LH SomMotB Aud 1	0.001	0.0476137	1.16446
LH ContA PFCl 1	LH SomMotB Aud 2	0.003	0.056651	0.960634
LH ContA PFCl 1	LH SomMotB S2 1	0.008	0.047169	0.881118
LH ContA PFCl 1	LH SomMotB S2 2	p<0.001	0.0589548	1.06939
LH ContA PFCl 1	LH SomMotB Aud 3	0.002	0.0509528	0.88363
LH ContA PFCl 1	LH SomMotB S2 3	0.001	0.0535925	0.944953
LH ContA PFCl 1	LH SomMotB Cent 1	0.008	0.0429485	0.777523
LH ContA PFCl 1	LH DorsAttnA TempOcc 1	0.037	0.0392839	0.63651
LH ContA PFCl 1	LH DorsAttnA TempOcc 2	0.042	0.0464742	0.644767
LH ContA PFCl 1	LH DorsAttnA ParOcc 1	0.044	0.031682	0.66012
LH ContA PFCl 1	LH DorsAttnB PostC 1	0.01	0.0374011	0.754873
LH ContA PFCl 1	LH DorsAttnB PostC 2	p<0.001	0.0471763	1.02499
LH ContA PFCl 1	LH DorsAttnB PostC 3	0.001	0.0589956	0.895744
LH ContA PFCl 1	LH DorsAttnB PostC 4	p<0.001	0.0590819	1.08113
LH ContA PFCl 1	LH SalVentAttnA ParOper 1	0.008	0.046454	0.842019
LH ContA PFCl 1	LH SalVentAttnA Ins 1	0.004	0.0540262	0.90722
LH ContA PFCl 1	LH SalVentAttnA FrOper 2	0.001	0.0640264	1.12299
LH ContA PFCl 1	LH SalVentAttnA ParMed 1	0.025	0.0314448	0.711441
LH ContA PFCl 1	LH SalVentAttnA FrMed 2	0.001	0.0550604	1.0246
LH ContA PFCl 1	LH SalVentAttnB IPL 1	p<0.001	0.0569665	0.98024
LH ContA PFCl 1	LH SalVentAttnB PFCl 1	0.047	0.0421447	0.611881
LH ContA PFCl 1	LH SalVentAttnB Ins 1	0.002	0.0455017	1.00505
LH ContA PFCl 1	LH LimbicB OFC 1	0.001	0.0493356	1.19693
LH ContA PFCl 1	LH LimbicB OFC 2	0.019	0.0436674	0.761658
LH ContA PFCl 1	LH LimbicA TempPole 1	0.022	0.0373973	0.752595
LH ContA PFCl 1	LH LimbicA TempPole 2	0.013	0.0404039	0.711082
LH ContA PFCl 1	LH LimbicA TempPole 3	0.005	0.0489869	0.82791
LH ContA PFCl 1	LH LimbicA TempPole 4	p<0.001	0.0553527	0.993393
LH ContA PFCl 1	LH ContA Temp 1	0.036	0.0529207	0.668025
LH ContA PFCl 1	LH ContA IPS 2	0.047	0.037364	0.613371
LH ContA PFCl 1	LH ContA PFCd 1	0.006	0.0404306	0.831264
LH ContA PFCl 2	LH VisCent ExStr 1	0.001	0.0543656	0.922603
LH ContA PFCl 2	LH VisCent ExStr 2	p<0.001	0.0663541	1.67772
LH ContA PFCl 2	LH VisCent Striate 1	p<0.001	0.0615529	1.08751
LH ContA PFCl 2	LH VisCent ExStr 3	0.002	0.0566277	1.02771
LH ContA PFCl 2	LH VisCent ExStr 4	0.006	0.0464371	0.833177
LH ContA PFCl 2	LH VisCent ExStr 5	p<0.001	0.0493463	1.06995
LH ContA PFCl 2	LH VisPeri ExStrInf 2	0.003	0.0438482	0.912717
LH ContA PFCl 2	LH VisPeri ExStrSup 1	0.012	0.034704	0.757558
LH ContA PFCl 2	LH VisPeri ExStrSup 2	0.012	0.0397023	0.761568
LH ContA PFCl 2	LH SomMotA 1	0.048	0.0285753	0.63375
LH ContA PFCl 2	LH SomMotA 2	0.046	0.0299092	0.632067
LH ContA PFCl 2	LH SomMotA 3	0.002	0.0408304	0.962221
LH ContA PFCl 2	LH SomMotA 4	0.005	0.0315449	0.903362
LH ContA PFCl 2	LH SomMotA 6	0.01	0.0386735	0.772094
LH ContA PFCl 2	LH SomMotA 7	0.002	0.0420184	1.02429
LH ContA PFCl 2	LH SomMotA 8	0.007	0.032632	0.838953
LH ContA PFCl 2	LH SomMotB Aud 1	0.022	0.0300737	0.649256
LH ContA PFCl 2	LH SomMotB Aud 2	0.001	0.0548278	1.05432
LH ContA PFCl 2	LH SomMotB S2 1	0.009	0.0404856	0.801069
LH ContA PFCl 2	LH SomMotB S2 2	0.007	0.0418643	0.78823
LH ContA PFCl 2	LH SomMotB Aud 3	0.001	0.0423955	1.00426
LH ContA PFCl 2	LH SomMotB S2 3	0.004	0.0386608	0.82942
LH ContA PFCl 2	LH DorsAttnA TempOcc 1	0.037	0.035885	0.691579
LH ContA PFCl 2	LH DorsAttnA TempOcc 2	p<0.001	0.0480406	1.04119
LH ContA PFCl 2	LH DorsAttnA ParOcc 1	0.011	0.0456854	0.811474
LH ContA PFCl 2	LH DorsAttnA SPL 2	0.004	0.0482927	0.928457
LH ContA PFCl 2	LH DorsAttnB PostC 3	0.017	0.0393851	0.710518
LH ContA PFCl 2	LH DorsAttnB PostC 4	0.035	0.032074	0.639781
LH ContA PFCl 2	LH SalVentAttnA ParOper 1	0.035	0.0373896	0.633102
LH ContA PFCl 2	LH SalVentAttnA Ins 1	0.004	0.0492069	0.869464
LH ContA PFCl 2	LH SalVentAttnA FrOper 1	0.006	0.0380529	0.852282
LH ContA PFCl 2	LH SalVentAttnA ParMed 1	0.032	0.0274473	0.643163
LH ContA PFCl 2	LH SalVentAttnB IPL 1	0.003	0.0415797	0.856445
LH ContA PFCl 2	LH SalVentAttnB Ins 1	0.039	0.0355252	0.702552
LH ContA PFCl 2	LH LimbicB OFC 1	p<0.001	0.0555025	1.06152
LH ContA PFCl 2	LH LimbicB OFC 2	0.009	0.0529251	0.814747
LH ContA PFCl 2	LH LimbicA TempPole 1	0.014	0.0291094	0.782337
LH ContA PFCl 2	LH LimbicA TempPole 3	0.004	0.0419237	0.822555
LH ContA PFCl 2	LH LimbicA TempPole 4	0.004	0.0483463	0.865882
LH ContA PFCl 2	LH ContA Temp 1	0.026	0.0322823	0.663563
LH ContA PFCl 3	LH VisCent ExStr 1	0.004	0.0410323	0.851128
LH ContA PFCl 3	LH VisCent ExStr 2	0.005	0.0476927	0.937701
LH ContA PFCl 3	LH VisCent Striate 1	p<0.001	0.0466322	1.01772
LH ContA PFCl 3	LH VisCent ExStr 3	0.001	0.0515968	1.06255
LH ContA PFCl 3	LH VisCent ExStr 4	0.01	0.0466451	0.890013
LH ContA PFCl 3	LH VisCent ExStr 5	0.016	0.0336789	0.766055
LH ContA PFCl 3	LH VisPeri ExStrInf 1	0.017	0.0323319	0.757701
LH ContA PFCl 3	LH VisPeri ExStrInf 2	0.047	0.0334485	0.594137
LH ContA PFCl 3	LH VisPeri ExStrSup 1	0.012	0.0397823	0.73232
LH ContA PFCl 3	LH SomMotA 2	0.047	0.0373482	0.589393
LH ContA PFCl 3	LH SomMotA 6	0.041	0.0324006	0.648248
LH ContA PFCl 3	LH SomMotA 7	0.041	0.0316008	0.669287
LH ContA PFCl 3	LH SomMotA 8	0.007	0.04173	0.811769
LH ContA PFCl 3	LH SomMotB Aud 2	0.021	0.0439283	0.676268
LH ContA PFCl 3	LH SomMotB S2 1	0.029	0.036873	0.651991
LH ContA PFCl 3	LH SomMotB S2 2	0.03	0.047483	0.666503
LH ContA PFCl 3	LH SomMotB Aud 3	0.037	0.0399172	0.64477
LH ContA PFCl 3	LH DorsAttnA TempOcc 1	0.031	0.0380897	0.647319
LH ContA PFCl 3	LH DorsAttnA TempOcc 2	0.002	0.0423174	0.978114
LH ContA PFCl 3	LH DorsAttnB PostC 4	0.049	0.0251126	0.613121
LH ContA PFCl 3	LH SalVentAttnA ParOper 1	0.011	0.0446154	0.77363
LH ContA PFCl 3	LH SalVentAttnA Ins 1	0.001	0.0577847	1.03459
LH ContA PFCl 3	LH SalVentAttnA FrOper 1	0.001	0.0524084	1.03966
LH ContA PFCl 3	LH SalVentAttnA ParMed 1	0.008	0.0372708	0.843676
LH ContA PFCl 3	LH SalVentAttnA FrMed 2	0.044	0.0368444	0.664559
LH ContA PFCl 3	LH SalVentAttnB IPL 1	0.023	0.0462682	0.670061
LH ContA PFCl 3	LH SalVentAttnB Ins 1	0.001	0.0586325	1.06001
LH ContA PFCl 3	LH SalVentAttnB PFCmp 1	0.031	0.04093	0.65263
LH ContA PFCl 3	LH LimbicB OFC 1	p<0.001	0.0478969	1.0481
LH ContA PFCl 3	LH LimbicB OFC 2	0.048	0.0422122	0.626019
LH ContA PFCl 3	LH LimbicA TempPole 1	0.024	0.0377381	0.747482
LH ContA PFCl 3	LH LimbicA TempPole 3	0.01	0.0424801	0.802262
LH ContA PFCl 3	LH LimbicA TempPole 4	0.021	0.0482102	0.747734
LH ContA PFCl 3	LH ContA Temp 1	0.023	0.0412683	0.718614
LH ContA PFCl 3	LH ContA PFCd 1	0.005	0.0391647	0.925107
LH ContA Cingm 1	LH VisCent ExStr 1	p<0.001	0.0454353	1.25774
LH ContA Cingm 1	LH VisCent ExStr 2	p<0.001	0.0432786	1.34631
LH ContA Cingm 1	LH VisCent Striate 1	p<0.001	0.0464091	1.31867
LH ContA Cingm 1	LH VisCent ExStr 3	p<0.001	0.0351411	0.955074
LH ContA Cingm 1	LH VisCent ExStr 4	p<0.001	0.0415665	1.13242
LH ContA Cingm 1	LH VisCent ExStr 5	p<0.001	0.0383561	1.35737
LH ContA Cingm 1	LH VisPeri ExStrInf 1	0.047	0.0271577	0.596187
LH ContA Cingm 1	LH VisPeri ExStrInf 2	0.022	0.0318857	0.752639
LH ContA Cingm 1	LH VisPeri StriCal 1	0.02	0.0307875	0.728043
LH ContA Cingm 1	LH VisPeri ExStrSup 1	0.014	0.0333961	0.767993
LH ContA Cingm 1	LH VisPeri ExStrSup 2	0.006	0.0290539	0.791874
LH ContA Cingm 1	LH SomMotA 2	0.045	0.0347021	0.633726
LH ContA Cingm 1	LH SomMotA 6	0.001	0.0357568	0.909658
LH ContA Cingm 1	LH SomMotA 7	0.012	0.0340552	0.768069
LH ContA Cingm 1	LH SomMotA 8	0.027	0.0342837	0.681333
LH ContA Cingm 1	LH SomMotB Aud 1	0.013	0.0358093	0.801104
LH ContA Cingm 1	LH SomMotB Aud 2	0.017	0.0324369	0.716769
LH ContA Cingm 1	LH SomMotB S2 1	0.043	0.0324436	0.661358
LH ContA Cingm 1	LH SomMotB Aud 3	0.034	0.0281678	0.650859
LH ContA Cingm 1	LH SomMotB S2 3	0.002	0.0373287	0.881471
LH ContA Cingm 1	LH DorsAttnA TempOcc 1	0.028	0.0383998	0.716783
LH ContA Cingm 1	LH DorsAttnA TempOcc 2	p<0.001	0.0405029	1.00254
LH ContA Cingm 1	LH DorsAttnA ParOcc 1	0.003	0.03703	0.955716
LH ContA Cingm 1	LH DorsAttnA SPL 3	0.035	0.0255427	0.62244
LH ContA Cingm 1	LH DorsAttnB PostC 2	0.043	0.0301871	0.630023
LH ContA Cingm 1	LH DorsAttnB PostC 3	0.034	0.0293054	0.671801
LH ContA Cingm 1	LH DorsAttnB FEF 1	0.04	0.0314591	0.673272
LH ContA Cingm 1	LH LimbicB OFC 1	0.008	0.0319614	0.74781
LH ContA Cingm 1	LH LimbicA TempPole 4	0.032	0.0317495	0.66147
LH ContA Cingm 1	LH ContA Temp 1	0.021	0.0345902	0.712607
LH ContA Cingm 1	LH ContA PFCd 1	0.009	0.0320779	0.807985
LH ContA Cingm 1	LH ContA PFClv 1	0.04	0.0340797	0.630959
LH ContA Cingm 1	LH ContA PFCl 1	0.009	0.0308642	0.751062
LH ContA Cingm 1	LH ContA PFCl 2	0.006	0.0416927	0.862439
LH ContA Cingm 1	LH ContA PFCl 3	0.032	0.0337694	0.670512
LH ContB Temp 1	LH VisCent ExStr 1	p<0.001	0.0387882	1.35563
LH ContB Temp 1	LH VisCent ExStr 2	p<0.001	0.0625028	1.6964
LH ContB Temp 1	LH VisCent Striate 1	p<0.001	0.0582936	1.56361
LH ContB Temp 1	LH VisCent ExStr 3	0.002	0.0486789	1.02635
LH ContB Temp 1	LH VisCent ExStr 4	0.008	0.0417944	0.799591
LH ContB Temp 1	LH VisCent ExStr 5	0.002	0.0366237	1.06306
LH ContB Temp 1	LH VisPeri ExStrInf 1	0.011	0.0351144	0.777577
LH ContB Temp 1	LH VisPeri ExStrInf 2	0.04	0.0286373	0.604782
LH ContB Temp 1	LH VisPeri ExStrSup 1	p<0.001	0.0441517	1.13338
LH ContB Temp 1	LH VisPeri ExStrSup 2	0.008	0.0323054	0.764211
LH ContB Temp 1	LH SomMotA 1	0.019	0.034369	0.730056
LH ContB Temp 1	LH SomMotA 2	0.001	0.0430489	0.99574
LH ContB Temp 1	LH SomMotA 3	0.009	0.0394531	0.796863
LH ContB Temp 1	LH SomMotA 4	0.003	0.0408448	0.905551
LH ContB Temp 1	LH SomMotA 5	0.034	0.0339617	0.6486
LH ContB Temp 1	LH SomMotA 6	p<0.001	0.0524833	1.30133
LH ContB Temp 1	LH SomMotA 7	p<0.001	0.0417185	1.14576
LH ContB Temp 1	LH SomMotA 8	0.003	0.0375436	0.898253
LH ContB Temp 1	LH SomMotB Aud 1	p<0.001	0.0454224	1.1536
LH ContB Temp 1	LH SomMotB Aud 2	p<0.001	0.0449136	1.01409
LH ContB Temp 1	LH SomMotB S2 1	p<0.001	0.0420502	0.897936
LH ContB Temp 1	LH SomMotB S2 2	0.002	0.0594463	1.04999
LH ContB Temp 1	LH SomMotB Aud 3	0.048	0.0248418	0.597864
LH ContB Temp 1	LH SomMotB S2 3	0.002	0.0354018	0.923757
LH ContB Temp 1	LH SomMotB Cent 1	0.011	0.0386207	0.833627
LH ContB Temp 1	LH DorsAttnA TempOcc 1	0.007	0.0456015	0.848805
LH ContB Temp 1	LH DorsAttnA TempOcc 2	0.001	0.0383451	1.00403
LH ContB Temp 1	LH DorsAttnA SPL 1	0.022	0.0239465	0.752655
LH ContB Temp 1	LH DorsAttnA SPL 3	0.045	0.0354479	0.603706
LH ContB Temp 1	LH DorsAttnB PostC 1	0.01	0.0354967	0.767752
LH ContB Temp 1	LH DorsAttnB PostC 2	p<0.001	0.0438287	1.13977
LH ContB Temp 1	LH DorsAttnB PostC 3	0.011	0.0393983	0.755011
LH ContB Temp 1	LH DorsAttnB PostC 4	p<0.001	0.0496129	1.30228
LH ContB Temp 1	LH DorsAttnB FEF 1	0.008	0.0365227	0.836926
LH ContB Temp 1	LH SalVentAttnA FrOper 1	0.001	0.039501	1.00403
LH ContB Temp 1	LH SalVentAttnA FrOper 2	0.024	0.0381961	0.655406
LH ContB Temp 1	LH SalVentAttnA ParMed 1	p<0.001	0.0369099	1.17579
LH ContB Temp 1	LH SalVentAttnA FrMed 2	0.011	0.0342385	0.834092
LH ContB Temp 1	LH SalVentAttnB IPL 1	0.018	0.0336205	0.746403
LH ContB Temp 1	LH SalVentAttnB Ins 1	0.037	0.0288197	0.618051
LH ContB Temp 1	LH LimbicB OFC 1	0.006	0.0375626	0.829739
LH ContB Temp 1	LH LimbicB OFC 2	0.003	0.0438075	0.909052
LH ContB Temp 1	LH LimbicA TempPole 1	0.016	0.0350388	0.772907
LH ContB Temp 1	LH LimbicA TempPole 2	0.048	0.0282161	0.583039
LH ContB Temp 1	LH LimbicA TempPole 4	p<0.001	0.0560645	1.03245
LH ContB Temp 1	LH ContA Temp 1	0.01	0.0353095	0.766
LH ContB Temp 1	LH ContA IPS 2	0.021	0.0367826	0.727076
LH ContB Temp 1	LH ContA IPS 3	0.009	0.0389507	0.738165
LH ContB Temp 1	LH ContA PFCd 1	p<0.001	0.0423855	1.19556
LH ContB Temp 1	LH ContA PFClv 1	0.044	0.0329338	0.605529
LH ContB Temp 1	LH ContA PFCl 2	0.047	0.031446	0.606552
LH ContB IPL 1	LH VisCent ExStr 1	p<0.001	0.0649624	1.08777
LH ContB IPL 1	LH VisCent ExStr 2	p<0.001	0.0753197	1.48751
LH ContB IPL 1	LH VisCent Striate 1	p<0.001	0.0718845	1.13217
LH ContB IPL 1	LH VisCent ExStr 3	p<0.001	0.0572081	1.1551
LH ContB IPL 1	LH VisCent ExStr 4	p<0.001	0.0633694	1.21561
LH ContB IPL 1	LH VisCent ExStr 5	p<0.001	0.0665951	1.78322
LH ContB IPL 1	LH VisPeri ExStrInf 1	0.009	0.0331609	0.740746
LH ContB IPL 1	LH VisPeri ExStrInf 2	0.012	0.0296465	0.736052
LH ContB IPL 1	LH VisPeri ExStrSup 1	0.023	0.0357076	0.695887
LH ContB IPL 1	LH VisPeri ExStrSup 2	0.01	0.0459867	0.814698
LH ContB IPL 1	LH SomMotA 2	0.021	0.0418128	0.783623
LH ContB IPL 1	LH SomMotA 3	0.046	0.0416948	0.638372
LH ContB IPL 1	LH SomMotA 4	0.023	0.0399808	0.737452
LH ContB IPL 1	LH SomMotA 6	p<0.001	0.0483727	1.14199
LH ContB IPL 1	LH SomMotA 7	0.008	0.0463114	0.890088
LH ContB IPL 1	LH SomMotA 8	0.005	0.0412977	0.855219
LH ContB IPL 1	LH SomMotB Aud 1	0.033	0.0361125	0.635451
LH ContB IPL 1	LH SomMotB Aud 2	0.01	0.0369248	0.775511
LH ContB IPL 1	LH SomMotB S2 1	0.003	0.0515467	0.882911
LH ContB IPL 1	LH SomMotB S2 2	0.008	0.0478684	0.880534
LH ContB IPL 1	LH SomMotB Aud 3	0.012	0.0387866	0.781783
LH ContB IPL 1	LH SomMotB S2 3	0.005	0.0366679	0.740483
LH ContB IPL 1	LH SomMotB Cent 1	0.01	0.0398417	0.751607
LH ContB IPL 1	LH DorsAttnA TempOcc 2	p<0.001	0.0573631	1.04551
LH ContB IPL 1	LH DorsAttnA ParOcc 1	p<0.001	0.0542245	1.14563
LH ContB IPL 1	LH DorsAttnA SPL 1	0.012	0.0463045	0.882367
LH ContB IPL 1	LH DorsAttnA SPL 3	0.044	0.0406753	0.608965
LH ContB IPL 1	LH DorsAttnB PostC 1	0.025	0.0387269	0.694036
LH ContB IPL 1	LH DorsAttnB PostC 2	0.001	0.0567268	1.09687
LH ContB IPL 1	LH DorsAttnB PostC 3	0.009	0.0391123	0.791213
LH ContB IPL 1	LH DorsAttnB PostC 4	0.01	0.0425438	0.837091
LH ContB IPL 1	LH SalVentAttnA ParOper 1	0.017	0.0402053	0.754633
LH ContB IPL 1	LH SalVentAttnA FrOper 1	0.003	0.035778	0.932912
LH ContB IPL 1	LH SalVentAttnA FrOper 2	0.013	0.0424825	0.764958
LH ContB IPL 1	LH SalVentAttnA FrMed 2	0.015	0.0405107	0.787517
LH ContB IPL 1	LH LimbicA TempPole 1	0.04	0.0281884	0.638725
LH ContB IPL 1	LH LimbicA TempPole 4	0.01	0.0432461	0.776213
LH ContB IPL 1	LH ContA Temp 1	0.024	0.0443905	0.678191
LH ContB IPL 1	LH ContA PFCd 1	0.041	0.0331636	0.630963
LH ContB IPL 1	LH ContB Temp 1	0.004	0.0557594	0.884866
LH ContB PFCl 1	LH VisCent ExStr 1	0.002	0.0529585	1.06338
LH ContB PFCl 1	LH VisCent ExStr 2	p<0.001	0.0716029	1.53559
LH ContB PFCl 1	LH VisCent Striate 1	p<0.001	0.0536478	1.27912
LH ContB PFCl 1	LH VisCent ExStr 3	0.003	0.0456153	1.01859
LH ContB PFCl 1	LH VisCent ExStr 4	0.003	0.0583505	1.01766
LH ContB PFCl 1	LH VisCent ExStr 5	0.002	0.0466766	1.11775
LH ContB PFCl 1	LH VisPeri ExStrInf 1	0.001	0.0515845	0.959534
LH ContB PFCl 1	LH VisPeri ExStrInf 2	0.003	0.0487183	0.970425
LH ContB PFCl 1	LH VisPeri ExStrInf 3	0.011	0.0483061	0.808785
LH ContB PFCl 1	LH VisPeri StriCal 1	0.005	0.0426006	0.879317
LH ContB PFCl 1	LH VisPeri ExStrSup 1	0.001	0.0416732	0.925864
LH ContB PFCl 1	LH VisPeri ExStrSup 2	0.023	0.0416582	0.755658
LH ContB PFCl 1	LH SomMotA 1	0.001	0.0457904	0.9775
LH ContB PFCl 1	LH SomMotA 2	0.02	0.0392186	0.713496
LH ContB PFCl 1	LH SomMotA 3	0.002	0.0528997	0.922463
LH ContB PFCl 1	LH SomMotA 4	0.001	0.0475234	1.02143
LH ContB PFCl 1	LH SomMotA 5	0.023	0.0411149	0.739021
LH ContB PFCl 1	LH SomMotA 6	0.002	0.0567573	1.09386
LH ContB PFCl 1	LH SomMotA 7	0.002	0.0500734	1.04716
LH ContB PFCl 1	LH SomMotA 8	0.002	0.0525293	0.928518
LH ContB PFCl 1	LH SomMotB Aud 1	p<0.001	0.0609367	1.14543
LH ContB PFCl 1	LH SomMotB Aud 2	p<0.001	0.064565	1.16069
LH ContB PFCl 1	LH SomMotB S2 1	p<0.001	0.0583864	1.03629
LH ContB PFCl 1	LH SomMotB S2 2	p<0.001	0.0685626	1.29214
LH ContB PFCl 1	LH SomMotB Aud 3	p<0.001	0.0692704	1.23028
LH ContB PFCl 1	LH SomMotB S2 3	p<0.001	0.0588505	1.17551
LH ContB PFCl 1	LH SomMotB Cent 1	0.003	0.0508116	0.905956
LH ContB PFCl 1	LH DorsAttnA TempOcc 1	0.006	0.0490201	0.907477
LH ContB PFCl 1	LH DorsAttnA TempOcc 2	0.014	0.0383408	0.771028
LH ContB PFCl 1	LH DorsAttnA ParOcc 1	0.001	0.0433687	0.940725
LH ContB PFCl 1	LH DorsAttnA SPL 1	0.032	0.0362878	0.669632
LH ContB PFCl 1	LH DorsAttnB PostC 1	0.03	0.036402	0.689101
LH ContB PFCl 1	LH DorsAttnB PostC 2	0.004	0.0437321	0.911891
LH ContB PFCl 1	LH DorsAttnB PostC 3	0.037	0.0391284	0.669287
LH ContB PFCl 1	LH DorsAttnB PostC 4	0.001	0.0525138	1.04122
LH ContB PFCl 1	LH SalVentAttnA ParOper 1	0.011	0.0375347	0.802705
LH ContB PFCl 1	LH SalVentAttnA Ins 1	0.001	0.0565028	0.943601
LH ContB PFCl 1	LH SalVentAttnA FrOper 1	0.001	0.0432067	1.12987
LH ContB PFCl 1	LH SalVentAttnA FrOper 2	0.002	0.0583494	1.01036
LH ContB PFCl 1	LH SalVentAttnA ParMed 1	0.008	0.0480532	0.887748
LH ContB PFCl 1	LH SalVentAttnA FrMed 1	0.038	0.0305781	0.638804
LH ContB PFCl 1	LH SalVentAttnA FrMed 2	0.003	0.0421479	0.943453
LH ContB PFCl 1	LH SalVentAttnB IPL 1	0.004	0.0525509	0.877856
LH ContB PFCl 1	LH SalVentAttnB PFCmp 1	0.014	0.043101	0.788456
LH ContB PFCl 1	LH LimbicB OFC 1	0.003	0.0474844	1.03117
LH ContB PFCl 1	LH LimbicA TempPole 1	0.007	0.0366278	0.846165
LH ContB PFCl 1	LH LimbicA TempPole 3	0.002	0.0495369	0.891995
LH ContB PFCl 1	LH LimbicA TempPole 4	0.005	0.0435284	0.82786
LH ContB PFCl 1	LH ContA Temp 1	0.029	0.04302	0.677032
LH ContB PFCl 1	LH ContA PFCd 1	p<0.001	0.0536168	1.23004
LH ContB PFCl 1	LH ContA PFCl 2	0.011	0.0418526	0.785394
LH ContB PFCl 1	LH ContA Cingm 1	0.014	0.0445657	0.764439
LH ContB PFClv 1	LH VisCent ExStr 1	p<0.001	0.0645607	1.30993
LH ContB PFClv 1	LH VisCent ExStr 2	p<0.001	0.0720421	1.51264
LH ContB PFClv 1	LH VisCent Striate 1	p<0.001	0.0704932	1.35769
LH ContB PFClv 1	LH VisCent ExStr 3	0.004	0.0470226	1.01118
LH ContB PFClv 1	LH VisCent ExStr 4	p<0.001	0.0634553	1.18232
LH ContB PFClv 1	LH VisCent ExStr 5	p<0.001	0.0572104	1.75148
LH ContB PFClv 1	LH VisPeri ExStrInf 1	p<0.001	0.0553504	1.10886
LH ContB PFClv 1	LH VisPeri ExStrInf 2	p<0.001	0.0429813	1.23056
LH ContB PFClv 1	LH VisPeri ExStrInf 3	0.015	0.0398873	0.746355
LH ContB PFClv 1	LH VisPeri StriCal 1	p<0.001	0.0499966	1.18985
LH ContB PFClv 1	LH VisPeri ExStrSup 1	0.001	0.050316	1.20241
LH ContB PFClv 1	LH VisPeri ExStrSup 2	p<0.001	0.0616396	1.28421
LH ContB PFClv 1	LH SomMotA 1	0.003	0.0367213	0.867925
LH ContB PFClv 1	LH SomMotA 2	p<0.001	0.0540657	1.02009
LH ContB PFClv 1	LH SomMotA 3	0.001	0.0516089	1.04827
LH ContB PFClv 1	LH SomMotA 4	0.001	0.0455715	0.966355
LH ContB PFClv 1	LH SomMotA 5	0.001	0.0487812	1.1294
LH ContB PFClv 1	LH SomMotA 6	p<0.001	0.0547303	1.32362
LH ContB PFClv 1	LH SomMotA 7	0.002	0.0469827	1.00385
LH ContB PFClv 1	LH SomMotA 8	0.004	0.0451663	0.928958
LH ContB PFClv 1	LH SomMotB Aud 1	p<0.001	0.0545519	1.29275
LH ContB PFClv 1	LH SomMotB Aud 2	p<0.001	0.0604148	1.35742
LH ContB PFClv 1	LH SomMotB S2 1	p<0.001	0.0523324	1.24409
LH ContB PFClv 1	LH SomMotB S2 2	p<0.001	0.0559823	1.20346
LH ContB PFClv 1	LH SomMotB Aud 3	p<0.001	0.0447426	1.10858
LH ContB PFClv 1	LH SomMotB S2 3	0.001	0.0383393	0.991859
LH ContB PFClv 1	LH SomMotB Cent 1	p<0.001	0.0522279	1.06083
LH ContB PFClv 1	LH SomMotB Cent 2	0.002	0.0504006	0.88244
LH ContB PFClv 1	LH DorsAttnA TempOcc 1	0.022	0.0405343	0.736106
LH ContB PFClv 1	LH DorsAttnA TempOcc 2	p<0.001	0.0573518	1.11609
LH ContB PFClv 1	LH DorsAttnA ParOcc 1	0.003	0.0543028	1.00598
LH ContB PFClv 1	LH DorsAttnA SPL 1	0.001	0.0492453	0.992464
LH ContB PFClv 1	LH DorsAttnA SPL 2	0.016	0.0427682	0.785457
LH ContB PFClv 1	LH DorsAttnA SPL 3	0.001	0.0508557	0.932051
LH ContB PFClv 1	LH DorsAttnB PostC 1	p<0.001	0.0496874	1.28902
LH ContB PFClv 1	LH DorsAttnB PostC 2	p<0.001	0.0561242	1.52665
LH ContB PFClv 1	LH DorsAttnB PostC 3	p<0.001	0.0586598	1.08158
LH ContB PFClv 1	LH DorsAttnB PostC 4	p<0.001	0.0587368	1.24738
LH ContB PFClv 1	LH DorsAttnB FEF 1	0.006	0.0398	0.83363
LH ContB PFClv 1	LH SalVentAttnA ParOper 1	p<0.001	0.0627839	1.2009
LH ContB PFClv 1	LH SalVentAttnA Ins 1	p<0.001	0.0620654	1.17608
LH ContB PFClv 1	LH SalVentAttnA FrOper 1	0.001	0.0399194	0.998525
LH ContB PFClv 1	LH SalVentAttnA FrOper 2	0.003	0.0488829	0.957772
LH ContB PFClv 1	LH SalVentAttnA ParMed 1	p<0.001	0.0471373	1.26632
LH ContB PFClv 1	LH SalVentAttnA FrMed 1	0.002	0.0468595	0.956258
LH ContB PFClv 1	LH SalVentAttnA FrMed 2	p<0.001	0.0521043	1.22139
LH ContB PFClv 1	LH SalVentAttnB IPL 1	p<0.001	0.0539401	0.986916
LH ContB PFClv 1	LH SalVentAttnB Ins 1	0.013	0.039569	0.794447
LH ContB PFClv 1	LH SalVentAttnB PFCmp 1	0.011	0.0447379	0.777218
LH ContB PFClv 1	LH LimbicB OFC 1	0.028	0.0362475	0.659645
LH ContB PFClv 1	LH LimbicB OFC 2	0.011	0.0412526	0.795444
LH ContB PFClv 1	LH LimbicA TempPole 1	0.041	0.0279339	0.640186
LH ContB PFClv 1	LH LimbicA TempPole 2	0.022	0.044832	0.706572
LH ContB PFClv 1	LH LimbicA TempPole 3	0.049	0.0336365	0.617814
LH ContB PFClv 1	LH LimbicA TempPole 4	0.001	0.0496828	1.04111
LH ContB PFClv 1	LH ContA Temp 1	0.006	0.0485584	0.93561
LH ContB PFClv 1	LH ContA IPS 3	0.007	0.0453921	0.842707
LH ContB PFClv 1	LH ContA PFCd 1	p<0.001	0.052394	1.46314
LH ContB PFClv 1	LH ContA PFCl 2	0.003	0.0500565	0.867315
LH ContB PFClv 1	LH ContA PFCl 3	0.027	0.0498028	0.686655
LH ContB PFClv 1	LH ContA Cingm 1	0.018	0.0305165	0.756677
LH ContB PFClv 1	LH ContB Temp 1	0.013	0.0539708	0.712369
LH ContB PFClv 1	LH ContB IPL 1	0.023	0.0582892	0.728066
LH ContB PFClv 2	LH VisCent ExStr 1	0.002	0.043986	1.08076
LH ContB PFClv 2	LH VisCent ExStr 2	0.002	0.0515307	0.958626
LH ContB PFClv 2	LH VisCent Striate 1	p<0.001	0.0554348	1.29751
LH ContB PFClv 2	LH VisCent ExStr 3	0.002	0.0457125	0.925589
LH ContB PFClv 2	LH VisCent ExStr 4	p<0.001	0.0501443	1.21699
LH ContB PFClv 2	LH VisCent ExStr 5	0.003	0.0399808	0.942081
LH ContB PFClv 2	LH VisPeri ExStrInf 1	0.026	0.0306922	0.6662
LH ContB PFClv 2	LH VisPeri ExStrInf 2	0.004	0.0417414	0.952987
LH ContB PFClv 2	LH VisPeri ExStrSup 1	0.034	0.0313326	0.660337
LH ContB PFClv 2	LH SomMotA 4	0.035	0.03365	0.651142
LH ContB PFClv 2	LH SomMotA 6	0.003	0.0442473	0.893295
LH ContB PFClv 2	LH SomMotA 7	p<0.001	0.047826	0.880499
LH ContB PFClv 2	LH SomMotA 8	0.013	0.0405723	0.818978
LH ContB PFClv 2	LH SomMotB Aud 1	0.048	0.0302314	0.604226
LH ContB PFClv 2	LH SomMotB Aud 2	0.002	0.0619524	0.893044
LH ContB PFClv 2	LH SomMotB S2 1	0.002	0.0526379	0.995582
LH ContB PFClv 2	LH SomMotB S2 2	0.022	0.0402263	0.703859
LH ContB PFClv 2	LH SomMotB S2 3	0.005	0.0455135	0.847341
LH ContB PFClv 2	LH SomMotB Cent 1	0.034	0.0327199	0.640849
LH ContB PFClv 2	LH DorsAttnA TempOcc 1	0.024	0.0423637	0.720623
LH ContB PFClv 2	LH DorsAttnA TempOcc 2	p<0.001	0.0493802	1.04625
LH ContB PFClv 2	LH DorsAttnA ParOcc 1	0.011	0.0369868	0.778991
LH ContB PFClv 2	LH DorsAttnA SPL 1	0.003	0.0411644	0.95623
LH ContB PFClv 2	LH DorsAttnA SPL 3	0.012	0.0456902	0.776943
LH ContB PFClv 2	LH DorsAttnB PostC 1	0.021	0.0299421	0.731097
LH ContB PFClv 2	LH DorsAttnB PostC 2	0.013	0.0355444	0.844977
LH ContB PFClv 2	LH DorsAttnB PostC 4	0.014	0.0456319	0.761038
LH ContB PFClv 2	LH DorsAttnB FEF 1	0.042	0.0281355	0.653211
LH ContB PFClv 2	LH SalVentAttnA ParOper 1	0.019	0.039306	0.72362
LH ContB PFClv 2	LH SalVentAttnA FrOper 1	0.001	0.0338447	0.924242
LH ContB PFClv 2	LH SalVentAttnA FrOper 2	0.004	0.0516566	0.981416
LH ContB PFClv 2	LH SalVentAttnA ParMed 1	0.012	0.0411355	0.850906
LH ContB PFClv 2	LH SalVentAttnA FrMed 2	0.012	0.0414459	0.743708
LH ContB PFClv 2	LH LimbicB OFC 1	0.034	0.0293516	0.665893
LH ContB PFClv 2	LH LimbicA TempPole 4	0.023	0.0356124	0.709968
LH ContB PFClv 2	LH ContA Temp 1	0.037	0.029116	0.648682
LH ContB PFClv 2	LH ContA IPS 3	0.042	0.0341869	0.618629
LH ContB PFClv 2	LH ContA PFCl 2	0.011	0.0442072	0.81559
LH ContB PFClv 2	LH ContA PFCl 3	0.015	0.045892	0.690059
LH ContB PFClv 2	LH ContB Temp 1	0.046	0.0372002	0.613138
LH ContC pCun 1	LH VisCent ExStr 1	0.029	0.023898	0.698122
LH ContC pCun 1	LH VisCent Striate 1	0.014	0.0382239	0.76308
LH ContC pCun 1	LH VisCent ExStr 4	0.022	0.0291673	0.757714
LH ContC pCun 1	LH VisCent ExStr 5	0.002	0.0292309	0.972414
LH ContC pCun 1	LH SomMotA 2	p<0.001	0.0548259	0.934538
LH ContC pCun 1	LH SomMotA 3	0.019	0.0373407	0.691024
LH ContC pCun 1	LH SomMotA 4	0.008	0.049881	0.839299
LH ContC pCun 1	LH SomMotA 6	0.002	0.0488648	0.958593
LH ContC pCun 1	LH SomMotA 7	0.009	0.0471147	0.752004
LH ContC pCun 1	LH SomMotA 8	0.045	0.0296239	0.591616
LH ContC pCun 1	LH SomMotB Aud 1	0.047	0.037143	0.655438
LH ContC pCun 1	LH SomMotB Aud 2	0.013	0.0366348	0.738849
LH ContC pCun 1	LH SomMotB S2 1	0.007	0.045601	0.797544
LH ContC pCun 1	LH SomMotB Aud 3	0.041	0.040617	0.650165
LH ContC pCun 1	LH SomMotB Cent 1	0.041	0.0384345	0.655936
LH ContC pCun 1	LH SomMotB Cent 2	0.028	0.0423739	0.666615
LH ContC pCun 1	LH DorsAttnA TempOcc 2	0.001	0.0415259	0.957543
LH ContC pCun 1	LH DorsAttnA ParOcc 1	0.009	0.0343091	0.808975
LH ContC pCun 1	LH DorsAttnA SPL 3	0.013	0.0364798	0.748085
LH ContC pCun 1	LH DorsAttnB PostC 2	0.021	0.0415363	0.705581
LH ContC pCun 1	LH DorsAttnB PostC 3	0.028	0.0410357	0.717308
LH ContC pCun 1	LH DorsAttnB PostC 4	0.014	0.0400368	0.797348
LH ContC pCun 1	LH DorsAttnB FEF 1	0.008	0.0431336	0.82816
LH ContC pCun 1	LH SalVentAttnA FrOper 1	0.046	0.0337382	0.628747
LH ContC pCun 1	LH SalVentAttnA FrMed 2	0.014	0.0482158	0.758475
LH ContC pCun 1	LH LimbicA TempPole 4	0.006	0.0446651	0.802924
LH ContC pCun 1	LH ContA Temp 1	0.045	0.0353592	0.656387
LH ContC pCun 1	LH ContA PFClv 1	0.029	0.0355695	0.687642
LH ContC pCun 1	LH ContA PFCl 1	0.022	0.0382231	0.712922
LH ContC pCun 1	LH ContA PFCl 2	0.008	0.0332366	0.761584
LH ContC pCun 1	LH ContA PFCl 3	0.011	0.0505672	0.778744
LH ContC pCun 1	LH ContB Temp 1	0.034	0.0312766	0.629041
LH ContC pCun 1	LH ContB PFCl 1	0.037	0.0423963	0.678077
LH ContC pCun 1	LH ContB PFClv 1	0.01	0.0482931	0.836483
LH ContC pCun 2	LH VisCent ExStr 1	0.002	0.0486791	0.981812
LH ContC pCun 2	LH VisCent ExStr 2	p<0.001	0.0574676	1.29057
LH ContC pCun 2	LH VisCent Striate 1	0.005	0.0498492	0.938474
LH ContC pCun 2	LH VisCent ExStr 3	0.005	0.0437892	0.838534
LH ContC pCun 2	LH VisCent ExStr 5	p<0.001	0.0595972	1.19623
LH ContC pCun 2	LH VisPeri ExStrInf 1	0.022	0.0282067	0.685605
LH ContC pCun 2	LH VisPeri ExStrInf 2	0.046	0.030209	0.609782
LH ContC pCun 2	LH VisPeri ExStrInf 3	0.048	0.0357548	0.611837
LH ContC pCun 2	LH VisPeri ExStrSup 2	0.022	0.043677	0.737773
LH ContC pCun 2	LH SomMotA 4	0.016	0.0449502	0.766594
LH ContC pCun 2	LH SomMotA 6	0.014	0.038265	0.757729
LH ContC pCun 2	LH SomMotA 8	0.024	0.0392012	0.697587
LH ContC pCun 2	LH SomMotB Aud 2	0.021	0.0444588	0.736516
LH ContC pCun 2	LH SomMotB S2 1	0.013	0.0393681	0.749032
LH ContC pCun 2	LH SomMotB Aud 3	0.032	0.0398604	0.715537
LH ContC pCun 2	LH SomMotB Cent 2	0.048	0.0330668	0.599132
LH ContC pCun 2	LH DorsAttnA TempOcc 1	0.005	0.0426162	0.838626
LH ContC pCun 2	LH DorsAttnA TempOcc 2	p<0.001	0.0570389	1.33419
LH ContC pCun 2	LH DorsAttnA ParOcc 1	0.001	0.0395956	0.936986
LH ContC pCun 2	LH DorsAttnA SPL 1	0.006	0.0491325	0.899535
LH ContC pCun 2	LH DorsAttnA SPL 3	p<0.001	0.0496547	1.07733
LH ContC pCun 2	LH DorsAttnB PostC 2	0.008	0.0487136	0.859489
LH ContC pCun 2	LH DorsAttnB PostC 4	0.026	0.0298505	0.667713
LH ContC pCun 2	LH DorsAttnB FEF 1	0.021	0.0357308	0.729888
LH ContC pCun 2	LH SalVentAttnA Ins 1	0.004	0.0447061	0.889478
LH ContC pCun 2	LH SalVentAttnA FrOper 1	0.013	0.0391598	0.823766
LH ContC pCun 2	LH SalVentAttnA FrOper 2	p<0.001	0.0531215	1.22366
LH ContC pCun 2	LH SalVentAttnB IPL 1	0.04	0.0321945	0.61572
LH ContC pCun 2	LH SalVentAttnB Ins 1	0.027	0.0298295	0.680886
LH ContC pCun 2	LH LimbicB OFC 1	0.014	0.0378547	0.749608
LH ContC pCun 2	LH LimbicA TempPole 1	0.002	0.0336582	0.972918
LH ContC pCun 2	LH LimbicA TempPole 3	0.045	0.0293417	0.627323
LH ContC pCun 2	LH LimbicA TempPole 4	0.01	0.0461616	0.805982
LH ContC pCun 2	LH ContA Temp 1	0.004	0.0476396	0.901048
LH ContC pCun 2	LH ContA IPS 1	0.048	0.0444511	0.626526
LH ContC pCun 2	LH ContA IPS 2	0.042	0.0331914	0.595025
LH ContC pCun 2	LH ContA IPS 3	0.036	0.037844	0.638708
LH ContC pCun 2	LH ContA PFCd 1	0.014	0.0337452	0.776774
LH ContC pCun 2	LH ContA PFClv 1	0.003	0.0509912	1.06043
LH ContC pCun 2	LH ContA PFCl 1	0.01	0.0476584	0.872215
LH ContC pCun 2	LH ContA PFCl 2	0.004	0.0366716	0.828524
LH ContC pCun 2	LH ContA PFCl 3	0.014	0.0456994	0.76562
LH ContC pCun 2	LH ContB Temp 1	p<0.001	0.0633431	1.49821
LH ContC pCun 2	LH ContB PFCl 1	0.001	0.0680238	1.00154
LH ContC pCun 2	LH ContB PFClv 1	p<0.001	0.056253	1.28643
LH ContC Cingp 1	LH VisCent ExStr 1	0.001	0.0544022	1.13059
LH ContC Cingp 1	LH VisCent ExStr 2	p<0.001	0.0456571	1.07081
LH ContC Cingp 1	LH VisCent Striate 1	p<0.001	0.057919	1.25531
LH ContC Cingp 1	LH VisCent ExStr 3	0.008	0.0314991	0.825338
LH ContC Cingp 1	LH VisCent ExStr 4	0.001	0.0471068	1.03809
LH ContC Cingp 1	LH VisCent ExStr 5	p<0.001	0.0481028	1.3384
LH ContC Cingp 1	LH VisPeri ExStrInf 1	0.013	0.0348402	0.76316
LH ContC Cingp 1	LH VisPeri ExStrInf 3	0.014	0.0350828	0.774827
LH ContC Cingp 1	LH VisPeri StriCal 1	0.016	0.0360451	0.77804
LH ContC Cingp 1	LH VisPeri ExStrSup 2	0.002	0.0376144	0.915273
LH ContC Cingp 1	LH SomMotA 1	0.022	0.0330155	0.702682
LH ContC Cingp 1	LH SomMotA 2	0.007	0.0382667	0.859564
LH ContC Cingp 1	LH SomMotA 3	0.017	0.0332418	0.76247
LH ContC Cingp 1	LH SomMotA 4	0.001	0.0449466	1.10121
LH ContC Cingp 1	LH SomMotA 6	p<0.001	0.0469908	1.36964
LH ContC Cingp 1	LH SomMotA 7	0.001	0.0465545	0.927092
LH ContC Cingp 1	LH SomMotA 8	0.009	0.0367981	0.789348
LH ContC Cingp 1	LH SomMotB Aud 1	0.04	0.0322015	0.64623
LH ContC Cingp 1	LH SomMotB Aud 2	0.03	0.0327653	0.69847
LH ContC Cingp 1	LH SomMotB S2 1	0.016	0.0444411	0.769936
LH ContC Cingp 1	LH SomMotB S2 2	0.004	0.0420385	0.880616
LH ContC Cingp 1	LH SomMotB Aud 3	0.013	0.039404	0.838058
LH ContC Cingp 1	LH SomMotB S2 3	0.001	0.0421192	0.915514
LH ContC Cingp 1	LH SomMotB Cent 1	0.002	0.0449746	1.02429
LH ContC Cingp 1	LH SomMotB Cent 2	0.005	0.0476692	0.866554
LH ContC Cingp 1	LH DorsAttnA TempOcc 1	0.022	0.0384092	0.64845
LH ContC Cingp 1	LH DorsAttnA TempOcc 2	0.001	0.0465906	1.02255
LH ContC Cingp 1	LH DorsAttnA ParOcc 1	p<0.001	0.0511119	1.25406
LH ContC Cingp 1	LH DorsAttnA SPL 1	p<0.001	0.0490633	1.35207
LH ContC Cingp 1	LH DorsAttnA SPL 2	0.011	0.0507172	0.804991
LH ContC Cingp 1	LH DorsAttnA SPL 3	0.019	0.0324108	0.738253
LH ContC Cingp 1	LH DorsAttnB PostC 1	0.001	0.0391261	1.10805
LH ContC Cingp 1	LH DorsAttnB PostC 2	p<0.001	0.0506708	1.2157
LH ContC Cingp 1	LH DorsAttnB PostC 3	0.02	0.0297539	0.713081
LH ContC Cingp 1	LH DorsAttnB PostC 4	0.001	0.0434672	0.989012
LH ContC Cingp 1	LH DorsAttnB FEF 1	0.005	0.0375965	0.863214
LH ContC Cingp 1	LH SalVentAttnA Ins 1	0.039	0.0295912	0.618427
LH ContC Cingp 1	LH SalVentAttnA FrOper 1	0.006	0.0356973	0.833236
LH ContC Cingp 1	LH SalVentAttnA FrOper 2	0.004	0.0486969	0.892972
LH ContC Cingp 1	LH SalVentAttnA FrMed 2	0.002	0.0468237	0.926202
LH ContC Cingp 1	LH SalVentAttnB Ins 1	0.009	0.0400982	0.868959
LH ContC Cingp 1	LH LimbicB OFC 1	0.004	0.0459752	0.952772
LH ContC Cingp 1	LH LimbicA TempPole 4	0.015	0.0394234	0.716496
LH ContC Cingp 1	LH ContA Temp 1	p<0.001	0.0470854	1.05709
LH ContC Cingp 1	LH ContA IPS 2	0.03	0.0339346	0.657863
LH ContC Cingp 1	LH ContA IPS 3	0.008	0.0496921	0.853395
LH ContC Cingp 1	LH ContA PFCd 1	0.012	0.029659	0.767756
LH ContC Cingp 1	LH ContA PFClv 1	0.032	0.0332298	0.650063
LH ContC Cingp 1	LH ContA PFCl 1	0.013	0.0426019	0.791739
LH ContC Cingp 1	LH ContA PFCl 2	0.001	0.0471309	1.08739
LH ContC Cingp 1	LH ContA PFCl 3	0.011	0.0394913	0.804224
LH ContC Cingp 1	LH ContA Cingm 1	0.048	0.0353687	0.607825
LH ContC Cingp 1	LH ContB Temp 1	0.001	0.0409595	1.14574
LH ContC Cingp 1	LH ContB PFCl 1	0.02	0.0359701	0.73377
LH ContC Cingp 1	LH ContB PFClv 1	p<0.001	0.0612394	1.32904
LH DefaultA IPL 1	LH VisCent ExStr 1	p<0.001	0.0625457	1.34128
LH DefaultA IPL 1	LH VisCent ExStr 2	p<0.001	0.0721748	1.7992
LH DefaultA IPL 1	LH VisCent Striate 1	p<0.001	0.0755481	1.68709
LH DefaultA IPL 1	LH VisCent ExStr 3	p<0.001	0.059679	1.39153
LH DefaultA IPL 1	LH VisCent ExStr 4	p<0.001	0.0773954	1.60048
LH DefaultA IPL 1	LH VisCent ExStr 5	p<0.001	0.0772926	1.63892
LH DefaultA IPL 1	LH VisPeri ExStrInf 1	p<0.001	0.0575634	1.22057
LH DefaultA IPL 1	LH VisPeri ExStrInf 2	p<0.001	0.0604237	1.23252
LH DefaultA IPL 1	LH VisPeri ExStrInf 3	0.022	0.0396811	0.702934
LH DefaultA IPL 1	LH VisPeri ExStrSup 1	0.001	0.0520736	1.04509
LH DefaultA IPL 1	LH VisPeri ExStrSup 2	p<0.001	0.0772074	1.22483
LH DefaultA IPL 1	LH SomMotA 1	0.003	0.0490373	1.03773
LH DefaultA IPL 1	LH SomMotA 2	0.002	0.050931	0.908779
LH DefaultA IPL 1	LH SomMotA 3	0.047	0.0365836	0.620329
LH DefaultA IPL 1	LH SomMotA 4	0.001	0.047202	0.992828
LH DefaultA IPL 1	LH SomMotA 5	0.003	0.0439903	0.88821
LH DefaultA IPL 1	LH SomMotA 6	p<0.001	0.0607363	1.20636
LH DefaultA IPL 1	LH SomMotA 7	p<0.001	0.0775538	1.56994
LH DefaultA IPL 1	LH SomMotA 8	0.001	0.0530653	1.05887
LH DefaultA IPL 1	LH SomMotB Aud 1	0.002	0.0578554	1.09331
LH DefaultA IPL 1	LH SomMotB Aud 2	p<0.001	0.050469	1.16368
LH DefaultA IPL 1	LH SomMotB S2 1	p<0.001	0.0553029	1.2285
LH DefaultA IPL 1	LH SomMotB S2 2	p<0.001	0.060591	1.02007
LH DefaultA IPL 1	LH SomMotB Aud 3	0.023	0.0352718	0.672467
LH DefaultA IPL 1	LH SomMotB S2 3	p<0.001	0.0490281	1.00551
LH DefaultA IPL 1	LH SomMotB Cent 1	0.034	0.0382681	0.660715
LH DefaultA IPL 1	LH DorsAttnA TempOcc 1	0.007	0.0474124	0.88614
LH DefaultA IPL 1	LH DorsAttnA TempOcc 2	p<0.001	0.0605237	1.27783
LH DefaultA IPL 1	LH DorsAttnA SPL 1	0.001	0.061978	1.09177
LH DefaultA IPL 1	LH DorsAttnA SPL 2	0.008	0.0591537	0.787949
LH DefaultA IPL 1	LH DorsAttnA SPL 3	0.015	0.0556458	0.789906
LH DefaultA IPL 1	LH DorsAttnB PostC 1	0.012	0.0425037	0.762023
LH DefaultA IPL 1	LH DorsAttnB PostC 2	0.001	0.0558404	1.11913
LH DefaultA IPL 1	LH DorsAttnB PostC 3	0.003	0.0542596	0.861391
LH DefaultA IPL 1	LH DorsAttnB PostC 4	p<0.001	0.056791	1.16983
LH DefaultA IPL 1	LH DorsAttnB FEF 1	p<0.001	0.0570038	1.1754
LH DefaultA IPL 1	LH SalVentAttnA ParOper 1	0.039	0.0355473	0.643789
LH DefaultA IPL 1	LH SalVentAttnA FrOper 1	0.006	0.033532	0.903174
LH DefaultA IPL 1	LH SalVentAttnA FrOper 2	0.001	0.0629215	0.968332
LH DefaultA IPL 1	LH SalVentAttnA ParMed 1	0.035	0.0374685	0.683736
LH DefaultA IPL 1	LH SalVentAttnA FrMed 1	0.014	0.0406284	0.754741
LH DefaultA IPL 1	LH SalVentAttnA FrMed 2	p<0.001	0.0466782	1.00049
LH DefaultA IPL 1	LH SalVentAttnB Ins 1	0.015	0.0437993	0.788603
LH DefaultA IPL 1	LH LimbicB OFC 1	0.021	0.0295985	0.677788
LH DefaultA IPL 1	LH LimbicA TempPole 1	0.029	0.0394567	0.722751
LH DefaultA IPL 1	LH LimbicA TempPole 2	0.032	0.0381155	0.626111
LH DefaultA IPL 1	LH LimbicA TempPole 3	0.043	0.0331073	0.63394
LH DefaultA IPL 1	LH LimbicA TempPole 4	0.003	0.0602699	1.02919
LH DefaultA IPL 1	LH ContA Temp 1	p<0.001	0.0612002	1.27821
LH DefaultA IPL 1	LH ContA IPS 2	0.012	0.0564341	0.831596
LH DefaultA IPL 1	LH ContA IPS 3	0.027	0.0478491	0.708907
LH DefaultA IPL 1	LH ContA PFCd 1	p<0.001	0.0694591	1.22814
LH DefaultA IPL 1	LH ContA PFClv 1	0.014	0.0596552	0.844992
LH DefaultA IPL 1	LH ContA PFCl 1	0.002	0.0654935	1.09024
LH DefaultA IPL 1	LH ContA PFCl 2	p<0.001	0.0563149	1.16716
LH DefaultA IPL 1	LH ContA PFCl 3	0.031	0.0565843	0.687781
LH DefaultA IPL 1	LH ContB Temp 1	0.011	0.0553788	0.83233
LH DefaultA IPL 1	LH ContB PFCl 1	0.043	0.0558684	0.629395
LH DefaultA IPL 1	LH ContB PFClv 1	0.032	0.0563681	0.714877
LH DefaultA IPL 1	LH ContC pCun 2	0.001	0.069857	1.13604
LH DefaultA PFCd 1	LH VisCent ExStr 1	p<0.001	0.0667953	1.58191
LH DefaultA PFCd 1	LH VisCent ExStr 2	p<0.001	0.0521912	1.09117
LH DefaultA PFCd 1	LH VisCent Striate 1	p<0.001	0.0535328	1.23271
LH DefaultA PFCd 1	LH VisCent ExStr 3	0.001	0.0583414	1.16944
LH DefaultA PFCd 1	LH VisCent ExStr 4	p<0.001	0.0542691	1.10498
LH DefaultA PFCd 1	LH VisCent ExStr 5	p<0.001	0.0539175	1.44115
LH DefaultA PFCd 1	LH VisPeri ExStrInf 1	p<0.001	0.0526415	0.968423
LH DefaultA PFCd 1	LH VisPeri ExStrInf 2	0.001	0.0572376	1.02149
LH DefaultA PFCd 1	LH VisPeri ExStrInf 3	0.024	0.043098	0.67161
LH DefaultA PFCd 1	LH VisPeri ExStrSup 1	0.024	0.0319344	0.694011
LH DefaultA PFCd 1	LH VisPeri ExStrSup 2	0.023	0.0445904	0.746305
LH DefaultA PFCd 1	LH SomMotA 1	0.012	0.0365649	0.759794
LH DefaultA PFCd 1	LH SomMotA 2	0.019	0.037715	0.749184
LH DefaultA PFCd 1	LH SomMotA 4	0.047	0.0345058	0.628858
LH DefaultA PFCd 1	LH SomMotA 5	0.031	0.0352353	0.688168
LH DefaultA PFCd 1	LH SomMotA 6	p<0.001	0.0513236	1.19926
LH DefaultA PFCd 1	LH SomMotA 7	0.001	0.0529398	1.00976
LH DefaultA PFCd 1	LH SomMotA 8	0.022	0.0390386	0.702925
LH DefaultA PFCd 1	LH SomMotB Aud 1	p<0.001	0.0525144	0.942706
LH DefaultA PFCd 1	LH SomMotB Aud 2	p<0.001	0.0685495	1.26009
LH DefaultA PFCd 1	LH SomMotB S2 1	0.001	0.0570166	1.02663
LH DefaultA PFCd 1	LH SomMotB S2 2	0.001	0.0608407	1.03643
LH DefaultA PFCd 1	LH SomMotB Aud 3	p<0.001	0.0506541	1.0691
LH DefaultA PFCd 1	LH SomMotB S2 3	0.004	0.0427098	0.905542
LH DefaultA PFCd 1	LH SomMotB Cent 1	0.013	0.0438284	0.744257
LH DefaultA PFCd 1	LH DorsAttnA TempOcc 1	0.004	0.0546783	0.905389
LH DefaultA PFCd 1	LH DorsAttnA TempOcc 2	p<0.001	0.0656631	1.3809
LH DefaultA PFCd 1	LH DorsAttnA ParOcc 1	0.003	0.0461023	0.906925
LH DefaultA PFCd 1	LH DorsAttnA SPL 1	0.033	0.0375081	0.688513
LH DefaultA PFCd 1	LH DorsAttnB PostC 1	0.017	0.0451076	0.778379
LH DefaultA PFCd 1	LH DorsAttnB PostC 3	0.035	0.0408814	0.678361
LH DefaultA PFCd 1	LH DorsAttnB PostC 4	0.017	0.0398344	0.704499
LH DefaultA PFCd 1	LH DorsAttnB FEF 1	0.034	0.0451532	0.661022
LH DefaultA PFCd 1	LH SalVentAttnA ParOper 1	0.01	0.0417617	0.78027
LH DefaultA PFCd 1	LH SalVentAttnA Ins 1	0.003	0.0594723	0.920076
LH DefaultA PFCd 1	LH SalVentAttnA FrOper 1	0.002	0.0459132	0.968035
LH DefaultA PFCd 1	LH SalVentAttnA FrOper 2	0.002	0.066347	0.997562
LH DefaultA PFCd 1	LH SalVentAttnA FrMed 2	0.024	0.0358592	0.688518
LH DefaultA PFCd 1	LH SalVentAttnB IPL 1	0.004	0.0469765	0.911913
LH DefaultA PFCd 1	LH SalVentAttnB Ins 1	0.003	0.0507595	0.99867
LH DefaultA PFCd 1	LH LimbicB OFC 1	0.002	0.0513841	0.877757
LH DefaultA PFCd 1	LH LimbicA TempPole 1	0.021	0.0431614	0.7337
LH DefaultA PFCd 1	LH LimbicA TempPole 4	0.011	0.0497434	0.839448
LH DefaultA PFCd 1	LH ContA Temp 1	0.005	0.0496569	0.849099
LH DefaultA PFCd 1	LH ContA IPS 2	0.033	0.0480053	0.687408
LH DefaultA PFCd 1	LH ContA PFCd 1	0.005	0.0452842	0.860954
LH DefaultA PFCd 1	LH ContA PFClv 1	0.009	0.0535093	0.713131
LH DefaultA PFCd 1	LH ContA PFCl 2	0.005	0.0550761	0.835168
LH DefaultA PFCd 1	LH ContA PFCl 3	0.042	0.0460036	0.658309
LH DefaultA PFCd 1	LH ContA Cingm 1	0.036	0.0375349	0.637292
LH DefaultA PFCd 1	LH ContB Temp 1	0.007	0.0490056	0.80535
LH DefaultA PFCd 1	LH ContB PFClv 1	0.016	0.0503258	0.771727
LH DefaultA PFCd 1	LH ContC pCun 2	0.047	0.0436533	0.653354
LH DefaultA PFCd 1	LH ContC Cingp 1	0.048	0.0326062	0.623828
LH DefaultA pCunPCC 1	LH VisCent ExStr 1	p<0.001	0.0502075	1.10086
LH DefaultA pCunPCC 1	LH VisCent ExStr 2	p<0.001	0.0567231	1.20116
LH DefaultA pCunPCC 1	LH VisCent Striate 1	p<0.001	0.0636199	1.44808
LH DefaultA pCunPCC 1	LH VisCent ExStr 3	0.042	0.027521	0.633663
LH DefaultA pCunPCC 1	LH VisCent ExStr 4	0.009	0.0460297	0.862621
LH DefaultA pCunPCC 1	LH VisCent ExStr 5	p<0.001	0.0474082	1.36504
LH DefaultA pCunPCC 1	LH VisPeri ExStrInf 1	0.017	0.0424702	0.754321
LH DefaultA pCunPCC 1	LH VisPeri ExStrInf 2	0.024	0.0393072	0.702876
LH DefaultA pCunPCC 1	LH VisPeri StriCal 1	0.018	0.0348106	0.71908
LH DefaultA pCunPCC 1	LH VisPeri ExStrSup 2	0.005	0.0441677	0.781498
LH DefaultA pCunPCC 1	LH SomMotA 2	0.043	0.0386473	0.652414
LH DefaultA pCunPCC 1	LH SomMotA 7	0.015	0.0405026	0.760623
LH DefaultA pCunPCC 1	LH DorsAttnA TempOcc 1	0.009	0.0563364	0.813133
LH DefaultA pCunPCC 1	LH DorsAttnA SPL 1	0.016	0.0443942	0.752959
LH DefaultA pCunPCC 1	LH DorsAttnA SPL 3	0.014	0.0436856	0.742765
LH DefaultA pCunPCC 1	LH DorsAttnB PostC 4	0.012	0.043618	0.782923
LH DefaultA pCunPCC 1	LH SalVentAttnA FrMed 2	0.044	0.0398513	0.62956
LH DefaultA pCunPCC 1	LH SalVentAttnB Ins 1	0.047	0.0409848	0.602754
LH DefaultA pCunPCC 1	LH LimbicA TempPole 4	0.018	0.0449459	0.745337
LH DefaultA pCunPCC 1	LH ContA Temp 1	0.008	0.0499961	0.833464
LH DefaultA pCunPCC 1	LH ContA PFClv 1	0.014	0.0514072	0.737925
LH DefaultA pCunPCC 1	LH ContA PFCl 1	0.02	0.0462709	0.702203
LH DefaultA pCunPCC 1	LH ContA PFCl 2	0.004	0.0508558	0.881881
LH DefaultA pCunPCC 1	LH ContB PFClv 1	0.007	0.0517805	0.813804
LH DefaultA pCunPCC 2	LH VisCent ExStr 1	p<0.001	0.0498286	1.29169
LH DefaultA pCunPCC 2	LH VisCent ExStr 2	p<0.001	0.0540017	1.11592
LH DefaultA pCunPCC 2	LH VisCent Striate 1	p<0.001	0.0529358	1.32641
LH DefaultA pCunPCC 2	LH VisCent ExStr 3	0.001	0.0411849	1.04188
LH DefaultA pCunPCC 2	LH VisCent ExStr 4	0.001	0.0531406	1.15569
LH DefaultA pCunPCC 2	LH VisCent ExStr 5	p<0.001	0.0512842	1.47817
LH DefaultA pCunPCC 2	LH VisPeri ExStrInf 1	0.017	0.037849	0.678796
LH DefaultA pCunPCC 2	LH VisPeri ExStrSup 2	0.039	0.028706	0.623293
LH DefaultA pCunPCC 2	LH SomMotA 2	0.005	0.0474249	0.882392
LH DefaultA pCunPCC 2	LH SomMotA 6	0.045	0.0332603	0.612083
LH DefaultA pCunPCC 2	LH SomMotA 7	0.02	0.0401494	0.760212
LH DefaultA pCunPCC 2	LH DorsAttnA TempOcc 1	0.008	0.0475016	0.784748
LH DefaultA pCunPCC 2	LH DorsAttnA TempOcc 2	0.003	0.0355002	0.890998
LH DefaultA pCunPCC 2	LH DorsAttnA ParOcc 1	0.021	0.029773	0.682046
LH DefaultA pCunPCC 2	LH DorsAttnA SPL 1	0.003	0.046295	0.849041
LH DefaultA pCunPCC 2	LH DorsAttnB PostC 2	0.019	0.0459918	0.720039
LH DefaultA pCunPCC 2	LH DorsAttnB PostC 4	0.034	0.0321507	0.603242
LH DefaultA pCunPCC 2	LH SalVentAttnA FrMed 2	0.038	0.0343233	0.641849
LH DefaultA pCunPCC 2	LH SalVentAttnB Ins 1	0.033	0.0399354	0.643159
LH DefaultA pCunPCC 2	LH LimbicA TempPole 4	0.028	0.0381665	0.638779
LH DefaultA pCunPCC 2	LH ContA Temp 1	0.017	0.0447387	0.763703
LH DefaultA pCunPCC 2	LH ContA PFCl 1	0.042	0.0426832	0.654069
LH DefaultA pCunPCC 2	LH ContA PFCl 2	0.002	0.0530935	1.01009
LH DefaultA pCunPCC 2	LH ContB Temp 1	p<0.001	0.0461439	0.977399
LH DefaultA pCunPCC 2	LH ContB PFClv 1	0.035	0.0429516	0.67719
LH DefaultA pCunPCC 3	LH VisCent ExStr 1	0.001	0.0434294	1.0636
LH DefaultA pCunPCC 3	LH VisCent ExStr 2	p<0.001	0.0599711	1.22528
LH DefaultA pCunPCC 3	LH VisCent Striate 1	p<0.001	0.0562138	1.08952
LH DefaultA pCunPCC 3	LH VisCent ExStr 3	0.02	0.0337577	0.756254
LH DefaultA pCunPCC 3	LH VisCent ExStr 4	0.019	0.0400995	0.737699
LH DefaultA pCunPCC 3	LH VisCent ExStr 5	0.001	0.0402832	1.19878
LH DefaultA pCunPCC 3	LH VisPeri ExStrInf 1	0.013	0.0459516	0.73936
LH DefaultA pCunPCC 3	LH SomMotA 2	0.032	0.0480827	0.696154
LH DefaultA pCunPCC 3	LH SomMotA 4	0.049	0.0382074	0.631069
LH DefaultA pCunPCC 3	LH SomMotA 6	0.013	0.0469083	0.821027
LH DefaultA pCunPCC 3	LH SomMotA 7	0.015	0.0434113	0.741137
LH DefaultA pCunPCC 3	LH SomMotA 8	0.016	0.0474879	0.744528
LH DefaultA pCunPCC 3	LH SomMotB S2 1	0.027	0.0386022	0.705351
LH DefaultA pCunPCC 3	LH SomMotB S2 2	0.026	0.0446445	0.650769
LH DefaultA pCunPCC 3	LH DorsAttnA TempOcc 1	0.029	0.0463334	0.678588
LH DefaultA pCunPCC 3	LH DorsAttnA TempOcc 2	p<0.001	0.0480714	1.11491
LH DefaultA pCunPCC 3	LH DorsAttnA ParOcc 1	0.025	0.0308076	0.738612
LH DefaultA pCunPCC 3	LH DorsAttnA SPL 1	p<0.001	0.0550782	1.13765
LH DefaultA pCunPCC 3	LH DorsAttnB PostC 2	0.025	0.0397622	0.685764
LH DefaultA pCunPCC 3	LH DorsAttnB PostC 4	0.03	0.0420427	0.687103
LH DefaultA pCunPCC 3	LH DorsAttnB FEF 1	0.008	0.0375508	0.803948
LH DefaultA pCunPCC 3	LH SalVentAttnA FrOper 1	0.018	0.0390169	0.725859
LH DefaultA pCunPCC 3	LH SalVentAttnA FrOper 2	0.011	0.0466651	0.734989
LH DefaultA pCunPCC 3	LH SalVentAttnA FrMed 2	0.01	0.0474641	0.773113
LH DefaultA pCunPCC 3	LH SalVentAttnB Ins 1	0.026	0.0404545	0.700611
LH DefaultA pCunPCC 3	LH LimbicB OFC 1	0.033	0.0437558	0.660227
LH DefaultA pCunPCC 3	LH LimbicA TempPole 1	0.012	0.035135	0.79869
LH DefaultA pCunPCC 3	LH LimbicA TempPole 4	0.035	0.0337197	0.650116
LH DefaultA pCunPCC 3	LH ContA Temp 1	0.008	0.0609032	0.842693
LH DefaultA pCunPCC 3	LH ContA PFCd 1	0.033	0.0342944	0.673153
LH DefaultA pCunPCC 3	LH ContA PFClv 1	0.002	0.0478106	0.954829
LH DefaultA pCunPCC 3	LH ContA PFCl 1	p<0.001	0.0648404	1.13091
LH DefaultA pCunPCC 3	LH ContA PFCl 2	0.001	0.0534488	0.988042
LH DefaultA pCunPCC 3	LH ContA PFCl 3	0.018	0.0509648	0.715938
LH DefaultA pCunPCC 3	LH ContA Cingm 1	0.027	0.0372835	0.670213
LH DefaultA pCunPCC 3	LH ContB Temp 1	0.012	0.0413201	0.734671
LH DefaultA pCunPCC 3	LH ContB PFCl 1	0.003	0.0545307	0.805813
LH DefaultA pCunPCC 3	LH ContB PFClv 1	0.001	0.0646121	1.11852
LH DefaultA PFCm 1	LH VisCent ExStr 1	p<0.001	0.0409425	1.29488
LH DefaultA PFCm 1	LH VisCent ExStr 2	0.002	0.0398622	0.952489
LH DefaultA PFCm 1	LH VisCent Striate 1	0.005	0.0382619	0.886704
LH DefaultA PFCm 1	LH VisCent ExStr 3	0.004	0.0399179	0.872444
LH DefaultA PFCm 1	LH VisCent ExStr 4	0.016	0.0325223	0.727371
LH DefaultA PFCm 1	LH VisCent ExStr 5	0.003	0.0286955	0.879117
LH DefaultA PFCm 1	LH VisPeri ExStrInf 1	0.004	0.0343615	0.992711
LH DefaultA PFCm 1	LH VisPeri ExStrInf 2	0.021	0.0332007	0.703659
LH DefaultA PFCm 1	LH VisPeri ExStrInf 3	0.044	0.0298086	0.64524
LH DefaultA PFCm 1	LH SomMotA 2	0.021	0.0398442	0.721023
LH DefaultA PFCm 1	LH SomMotA 3	0.015	0.0415854	0.793811
LH DefaultA PFCm 1	LH SomMotA 7	0.011	0.0380171	0.774378
LH DefaultA PFCm 1	LH SomMotA 8	0.038	0.0323151	0.653951
LH DefaultA PFCm 1	LH SomMotB S2 3	0.012	0.037134	0.775155
LH DefaultA PFCm 1	LH DorsAttnA TempOcc 1	p<0.001	0.0497919	1.13872
LH DefaultA PFCm 1	LH DorsAttnA TempOcc 2	p<0.001	0.0491695	1.17296
LH DefaultA PFCm 1	LH DorsAttnA ParOcc 1	0.049	0.027874	0.608256
LH DefaultA PFCm 1	LH DorsAttnA SPL 1	p<0.001	0.0447298	1.15413
LH DefaultA PFCm 1	LH DorsAttnA SPL 3	0.035	0.0368469	0.684609
LH DefaultA PFCm 1	LH DorsAttnB PostC 2	0.023	0.0408513	0.701516
LH DefaultA PFCm 1	LH DorsAttnB PostC 4	0.02	0.0360884	0.708934
LH DefaultA PFCm 1	LH DorsAttnB FEF 1	0.001	0.0408032	0.978605
LH DefaultA PFCm 1	LH SalVentAttnA FrOper 2	0.048	0.0337495	0.617499
LH DefaultA PFCm 1	LH SalVentAttnA ParMed 1	0.039	0.0286695	0.606511
LH DefaultA PFCm 1	LH SalVentAttnA FrMed 2	0.047	0.0365378	0.658813
LH DefaultA PFCm 1	LH SalVentAttnB IPL 1	0.017	0.0357229	0.712018
LH DefaultA PFCm 1	LH LimbicA TempPole 1	0.038	0.0272871	0.638099
LH DefaultA PFCm 1	LH LimbicA TempPole 2	0.025	0.0398475	0.697858
LH DefaultA PFCm 1	LH LimbicA TempPole 4	0.025	0.0307098	0.680324
LH DefaultA PFCm 1	LH ContA Temp 1	0.048	0.0327595	0.65354
LH DefaultA PFCm 1	LH ContA IPS 1	0.004	0.0366419	0.826643
LH DefaultA PFCm 1	LH ContA IPS 3	0.013	0.0355867	0.76174
LH DefaultA PFCm 1	LH ContA PFCd 1	0.044	0.0251898	0.622892
LH DefaultA PFCm 1	LH ContA PFClv 1	0.01	0.0402149	0.758831
LH DefaultA PFCm 1	LH ContA PFCl 1	p<0.001	0.0538189	1.04517
LH DefaultA PFCm 1	LH ContA PFCl 2	p<0.001	0.0467682	0.997874
LH DefaultA PFCm 1	LH ContA Cingm 1	0.005	0.0420245	0.97331
LH DefaultA PFCm 1	LH ContB Temp 1	0.019	0.0307627	0.700123
LH DefaultA PFCm 1	LH ContB PFCl 1	0.014	0.0446746	0.748614
LH DefaultA PFCm 1	LH ContB PFClv 1	0.005	0.0455289	0.883692
LH DefaultA PFCm 2	LH VisCent ExStr 1	p<0.001	0.0555362	1.37232
LH DefaultA PFCm 2	LH VisCent ExStr 2	p<0.001	0.046849	1.3607
LH DefaultA PFCm 2	LH VisCent Striate 1	p<0.001	0.0528696	1.28529
LH DefaultA PFCm 2	LH VisCent ExStr 3	0.003	0.0409734	0.994096
LH DefaultA PFCm 2	LH VisCent ExStr 4	p<0.001	0.0467387	1.17482
LH DefaultA PFCm 2	LH VisCent ExStr 5	0.001	0.0390169	1.22622
LH DefaultA PFCm 2	LH VisPeri ExStrInf 1	0.007	0.0461147	0.778907
LH DefaultA PFCm 2	LH VisPeri ExStrInf 2	0.001	0.0439811	1.01492
LH DefaultA PFCm 2	LH VisPeri StriCal 1	0.003	0.0317852	0.951301
LH DefaultA PFCm 2	LH VisPeri ExStrSup 1	0.018	0.0329558	0.733047
LH DefaultA PFCm 2	LH VisPeri ExStrSup 2	0.022	0.0307836	0.724227
LH DefaultA PFCm 2	LH SomMotA 2	0.028	0.0347056	0.672758
LH DefaultA PFCm 2	LH SomMotA 4	0.022	0.0363214	0.715557
LH DefaultA PFCm 2	LH SomMotA 5	0.011	0.0380166	0.77638
LH DefaultA PFCm 2	LH SomMotA 6	0.015	0.0285328	0.729662
LH DefaultA PFCm 2	LH SomMotA 7	0.011	0.0432325	0.804862
LH DefaultA PFCm 2	LH SomMotB Aud 1	0.011	0.0317993	0.83621
LH DefaultA PFCm 2	LH SomMotB Aud 2	0.009	0.038448	0.823402
LH DefaultA PFCm 2	LH SomMotB S2 1	0.021	0.0334975	0.697892
LH DefaultA PFCm 2	LH SomMotB Aud 3	0.01	0.0314044	0.792951
LH DefaultA PFCm 2	LH SomMotB S2 3	0.026	0.0320775	0.677965
LH DefaultA PFCm 2	LH DorsAttnA TempOcc 1	0.002	0.0502899	0.932679
LH DefaultA PFCm 2	LH DorsAttnA TempOcc 2	p<0.001	0.0433647	1.06944
LH DefaultA PFCm 2	LH DorsAttnA SPL 1	p<0.001	0.0391551	1.00551
LH DefaultA PFCm 2	LH DorsAttnA SPL 2	0.013	0.0472633	0.792983
LH DefaultA PFCm 2	LH DorsAttnA SPL 3	0.009	0.0371	0.807247
LH DefaultA PFCm 2	LH DorsAttnB PostC 4	0.045	0.0299355	0.623797
LH DefaultA PFCm 2	LH DorsAttnB FEF 1	0.021	0.0224948	0.676862
LH DefaultA PFCm 2	LH SalVentAttnA ParOper 1	0.013	0.038329	0.811162
LH DefaultA PFCm 2	LH SalVentAttnA Ins 1	0.002	0.0504909	0.98708
LH DefaultA PFCm 2	LH SalVentAttnA FrOper 1	0.002	0.0422745	0.924763
LH DefaultA PFCm 2	LH SalVentAttnA FrOper 2	0.002	0.0481385	0.968448
LH DefaultA PFCm 2	LH SalVentAttnA ParMed 1	0.02	0.0343138	0.735334
LH DefaultA PFCm 2	LH SalVentAttnA FrMed 1	0.001	0.0428056	0.894177
LH DefaultA PFCm 2	LH SalVentAttnB IPL 1	0.02	0.0332601	0.724069
LH DefaultA PFCm 2	LH SalVentAttnB Ins 1	0.004	0.0379632	0.911618
LH DefaultA PFCm 2	LH LimbicB OFC 1	0.008	0.0370064	0.815562
LH DefaultA PFCm 2	LH LimbicA TempPole 2	0.022	0.0418956	0.725532
LH DefaultA PFCm 2	LH LimbicA TempPole 4	0.005	0.0500874	0.768952
LH DefaultA PFCm 2	LH ContA Temp 1	p<0.001	0.0410752	1.0411
LH DefaultA PFCm 2	LH ContA IPS 2	0.023	0.0350739	0.695073
LH DefaultA PFCm 2	LH ContA IPS 3	0.006	0.0427668	0.860828
LH DefaultA PFCm 2	LH ContA PFCd 1	0.01	0.0311282	0.78467
LH DefaultA PFCm 2	LH ContA PFClv 1	0.002	0.0510781	0.995122
LH DefaultA PFCm 2	LH ContA PFCl 1	p<0.001	0.062198	1.10645
LH DefaultA PFCm 2	LH ContA PFCl 2	0.003	0.0481442	0.84728
LH DefaultA PFCm 2	LH ContA PFCl 3	0.023	0.0478551	0.727205
LH DefaultA PFCm 2	LH ContB Temp 1	0.002	0.0480249	0.980488
LH DefaultA PFCm 2	LH ContB PFCl 1	0.012	0.0502324	0.836709
LH DefaultA PFCm 2	LH ContB PFClv 1	0.004	0.0571982	0.90156
LH DefaultA PFCm 2	LH ContC pCun 2	0.013	0.0484321	0.823585
LH DefaultA PFCm 2	LH DefaultA PFCd 1	0.014	0.0457438	0.746387
LH DefaultA PFCm 3	LH VisCent ExStr 1	0.005	0.0351536	0.882786
LH DefaultA PFCm 3	LH VisCent ExStr 2	0.008	0.0419469	0.834463
LH DefaultA PFCm 3	LH VisCent Striate 1	0.001	0.0490068	1.0878
LH DefaultA PFCm 3	LH VisCent ExStr 3	0.013	0.0394649	0.76145
LH DefaultA PFCm 3	LH VisCent ExStr 4	0.008	0.0339838	0.905664
LH DefaultA PFCm 3	LH VisCent ExStr 5	0.002	0.0323048	0.881976
LH DefaultA PFCm 3	LH VisPeri ExStrInf 2	0.004	0.0378365	0.895621
LH DefaultA PFCm 3	LH VisPeri ExStrInf 3	0.009	0.0369436	0.824617
LH DefaultA PFCm 3	LH SomMotA 2	0.049	0.0403751	0.649116
LH DefaultA PFCm 3	LH SomMotA 4	0.035	0.0347376	0.686493
LH DefaultA PFCm 3	LH SomMotB Aud 1	0.018	0.036996	0.738103
LH DefaultA PFCm 3	LH SomMotB Aud 2	0.02	0.0360806	0.75213
LH DefaultA PFCm 3	LH SomMotB Aud 3	0.034	0.0249301	0.672069
LH DefaultA PFCm 3	LH DorsAttnA TempOcc 1	0.043	0.0315022	0.636224
LH DefaultA PFCm 3	LH DorsAttnA TempOcc 2	0.003	0.0450813	0.978282
LH DefaultA PFCm 3	LH DorsAttnA ParOcc 1	0.046	0.0257933	0.626482
LH DefaultA PFCm 3	LH DorsAttnA SPL 1	p<0.001	0.0451756	1.10319
LH DefaultA PFCm 3	LH DorsAttnA SPL 2	0.034	0.0337311	0.68041
LH DefaultA PFCm 3	LH DorsAttnA SPL 3	0.032	0.0360379	0.688518
LH DefaultA PFCm 3	LH DorsAttnB PostC 1	0.028	0.0345581	0.680093
LH DefaultA PFCm 3	LH DorsAttnB PostC 2	0.023	0.0414731	0.700739
LH DefaultA PFCm 3	LH DorsAttnB PostC 3	0.043	0.0366701	0.585194
LH DefaultA PFCm 3	LH DorsAttnB PostC 4	0.031	0.0320324	0.66442
LH DefaultA PFCm 3	LH DorsAttnB FEF 1	0.025	0.0338915	0.73241
LH DefaultA PFCm 3	LH SalVentAttnB IPL 1	0.029	0.036232	0.680838
LH DefaultA PFCm 3	LH LimbicB OFC 1	0.019	0.0408128	0.743001
LH DefaultA PFCm 3	LH LimbicA TempPole 4	0.023	0.0347864	0.717133
LH DefaultA PFCm 3	LH ContA Temp 1	p<0.001	0.0468245	1.15089
LH DefaultA PFCm 3	LH ContA IPS 1	0.006	0.0467276	0.866255
LH DefaultA PFCm 3	LH ContA IPS 3	0.004	0.0422572	0.950542
LH DefaultA PFCm 3	LH ContA PFCd 1	0.013	0.0335658	0.767999
LH DefaultA PFCm 3	LH ContA PFClv 1	0.043	0.0321285	0.665349
LH DefaultA PFCm 3	LH ContA PFCl 1	0.001	0.0603166	1.12935
LH DefaultA PFCm 3	LH ContA PFCl 2	0.002	0.0491989	0.945738
LH DefaultA PFCm 3	LH ContA PFCl 3	0.006	0.0620672	0.898915
LH DefaultA PFCm 3	LH ContB Temp 1	0.037	0.0358387	0.662396
LH DefaultA PFCm 3	LH ContB IPL 1	0.031	0.0424665	0.649265
LH DefaultA PFCm 3	LH ContB PFCl 1	0.004	0.0666056	0.909757
LH DefaultA PFCm 3	LH ContC Cingp 1	0.023	0.0381526	0.716683
LH DefaultA PFCm 3	LH DefaultA PFCd 1	0.023	0.0427921	0.661411
LH DefaultB Temp 1	LH VisCent ExStr 1	p<0.001	0.0538919	1.23192
LH DefaultB Temp 1	LH VisCent ExStr 2	p<0.001	0.0589696	1.32681
LH DefaultB Temp 1	LH VisCent Striate 1	p<0.001	0.0459833	1.08453
LH DefaultB Temp 1	LH VisCent ExStr 3	0.004	0.0436198	0.880959
LH DefaultB Temp 1	LH VisCent ExStr 4	0.001	0.0440825	1.07419
LH DefaultB Temp 1	LH VisCent ExStr 5	p<0.001	0.0514631	1.55824
LH DefaultB Temp 1	LH VisPeri ExStrInf 1	0.001	0.0471808	0.953308
LH DefaultB Temp 1	LH VisPeri ExStrInf 2	0.004	0.0419785	0.909707
LH DefaultB Temp 1	LH VisPeri ExStrInf 3	0.016	0.0433006	0.785173
LH DefaultB Temp 1	LH VisPeri StriCal 1	p<0.001	0.0554426	1.28793
LH DefaultB Temp 1	LH VisPeri ExStrSup 1	p<0.001	0.0418477	1.21752
LH DefaultB Temp 1	LH VisPeri ExStrSup 2	0.001	0.0509257	1.07535
LH DefaultB Temp 1	LH SomMotA 1	0.034	0.0331326	0.694712
LH DefaultB Temp 1	LH SomMotA 5	0.037	0.0279246	0.670509
LH DefaultB Temp 1	LH SomMotA 6	0.046	0.0311713	0.618077
LH DefaultB Temp 1	LH SomMotA 7	p<0.001	0.0554777	1.10239
LH DefaultB Temp 1	LH SomMotB Aud 2	0.002	0.037266	0.968387
LH DefaultB Temp 1	LH SomMotB S2 1	0.021	0.0376161	0.756481
LH DefaultB Temp 1	LH SomMotB S2 2	0.002	0.0456199	0.973449
LH DefaultB Temp 1	LH SomMotB Aud 3	0.047	0.0317096	0.606069
LH DefaultB Temp 1	LH SomMotB Cent 1	0.028	0.0351085	0.721
LH DefaultB Temp 1	LH SomMotB Cent 2	0.04	0.0319743	0.626663
LH DefaultB Temp 1	LH DorsAttnA TempOcc 1	0.001	0.0432587	0.890449
LH DefaultB Temp 1	LH DorsAttnA TempOcc 2	0.003	0.0500387	0.954489
LH DefaultB Temp 1	LH DorsAttnA ParOcc 1	0.012	0.0419208	0.778938
LH DefaultB Temp 1	LH DorsAttnA SPL 1	0.003	0.0418088	0.964759
LH DefaultB Temp 1	LH DorsAttnA SPL 2	0.018	0.0418228	0.728188
LH DefaultB Temp 1	LH DorsAttnA SPL 3	0.047	0.0352187	0.646262
LH DefaultB Temp 1	LH DorsAttnB PostC 2	0.02	0.0321842	0.738594
LH DefaultB Temp 1	LH DorsAttnB PostC 4	0.003	0.037268	0.855723
LH DefaultB Temp 1	LH DorsAttnB FEF 1	0.019	0.0327415	0.739338
LH DefaultB Temp 1	LH SalVentAttnA Ins 1	0.012	0.0397545	0.764796
LH DefaultB Temp 1	LH SalVentAttnA ParMed 1	0.009	0.051117	0.851766
LH DefaultB Temp 1	LH SalVentAttnA FrMed 2	0.023	0.0363236	0.682587
LH DefaultB Temp 1	LH LimbicB OFC 1	0.018	0.0380042	0.730215
LH DefaultB Temp 1	LH ContA Temp 1	0.005	0.0393915	0.933831
LH DefaultB Temp 1	LH ContA IPS 1	0.03	0.0436416	0.694672
LH DefaultB Temp 1	LH ContA IPS 2	0.021	0.0359107	0.713637
LH DefaultB Temp 1	LH ContA IPS 3	0.009	0.0424539	0.852611
LH DefaultB Temp 1	LH ContA PFCd 1	0.001	0.0401223	1.03166
LH DefaultB Temp 1	LH ContA PFCl 1	0.01	0.0509558	0.884463
LH DefaultB Temp 1	LH ContA PFCl 2	0.009	0.037431	0.863911
LH DefaultB Temp 1	LH ContA PFCl 3	0.046	0.0382031	0.631759
LH DefaultB Temp 1	LH ContB Temp 1	0.015	0.0419042	0.745798
LH DefaultB Temp 1	LH ContC pCun 1	0.017	0.0429631	0.755449
LH DefaultB Temp 1	LH ContC pCun 2	0.008	0.0489065	0.868494
LH DefaultB Temp 1	LH DefaultA PFCm 2	0.02	0.0404547	0.739947
LH DefaultB Temp 2	LH VisCent ExStr 1	p<0.001	0.0469704	0.995051
LH DefaultB Temp 2	LH VisCent ExStr 2	p<0.001	0.0522023	1.094
LH DefaultB Temp 2	LH VisCent Striate 1	0.001	0.0607583	1.08159
LH DefaultB Temp 2	LH VisCent ExStr 3	0.017	0.0462023	0.780208
LH DefaultB Temp 2	LH VisCent ExStr 4	0.007	0.0554402	0.874879
LH DefaultB Temp 2	LH VisCent ExStr 5	p<0.001	0.0478867	1.1339
LH DefaultB Temp 2	LH VisPeri ExStrInf 1	0.011	0.0446632	0.812658
LH DefaultB Temp 2	LH VisPeri ExStrInf 2	0.014	0.0380442	0.77867
LH DefaultB Temp 2	LH VisPeri StriCal 1	0.025	0.03544	0.691803
LH DefaultB Temp 2	LH VisPeri ExStrSup 2	0.014	0.046502	0.732409
LH DefaultB Temp 2	LH SomMotA 3	0.029	0.0354229	0.646185
LH DefaultB Temp 2	LH SomMotA 6	0.006	0.04302	0.842239
LH DefaultB Temp 2	LH SomMotA 7	0.01	0.0399804	0.761178
LH DefaultB Temp 2	LH SomMotB Aud 2	0.003	0.0418716	0.876285
LH DefaultB Temp 2	LH SomMotB S2 2	0.01	0.0401383	0.763586
LH DefaultB Temp 2	LH SomMotB Aud 3	0.03	0.0444445	0.644824
LH DefaultB Temp 2	LH SomMotB S2 3	p<0.001	0.0502957	1.00668
LH DefaultB Temp 2	LH DorsAttnA TempOcc 1	0.002	0.0541377	1.01441
LH DefaultB Temp 2	LH DorsAttnA TempOcc 2	0.006	0.0424333	0.916852
LH DefaultB Temp 2	LH DorsAttnA ParOcc 1	0.016	0.0344563	0.784047
LH DefaultB Temp 2	LH DorsAttnA SPL 1	0.006	0.0443634	0.880611
LH DefaultB Temp 2	LH DorsAttnA SPL 2	0.022	0.0484661	0.710361
LH DefaultB Temp 2	LH DorsAttnB PostC 1	0.025	0.0356383	0.681689
LH DefaultB Temp 2	LH DorsAttnB PostC 2	0.005	0.0388325	0.857311
LH DefaultB Temp 2	LH DorsAttnB PostC 4	0.01	0.04098	0.866861
LH DefaultB Temp 2	LH DorsAttnB FEF 1	0.023	0.0347959	0.657785
LH DefaultB Temp 2	LH SalVentAttnA FrOper 1	0.048	0.0381132	0.623561
LH DefaultB Temp 2	LH SalVentAttnB IPL 1	0.025	0.039382	0.687977
LH DefaultB Temp 2	LH LimbicA TempPole 4	0.003	0.0466773	0.864165
LH DefaultB Temp 2	LH ContA Temp 1	0.001	0.0420476	0.984735
LH DefaultB Temp 2	LH ContA IPS 1	0.046	0.0420635	0.614779
LH DefaultB Temp 2	LH ContA IPS 2	0.006	0.0441729	0.802489
LH DefaultB Temp 2	LH ContA IPS 3	0.019	0.049517	0.786673
LH DefaultB Temp 2	LH ContA PFCd 1	0.002	0.0450056	1.01735
LH DefaultB Temp 2	LH ContA PFClv 1	0.043	0.0363224	0.58763
LH DefaultB Temp 2	LH ContA PFCl 1	0.024	0.043456	0.679922
LH DefaultB Temp 2	LH ContA PFCl 2	0.013	0.0426717	0.781689
LH DefaultB Temp 2	LH ContA PFCl 3	0.048	0.046804	0.618079
LH DefaultB Temp 2	LH ContB PFClv 1	0.003	0.0469039	0.847457
LH DefaultB Temp 2	LH ContC pCun 1	0.015	0.0458628	0.723383
LH DefaultB Temp 2	LH DefaultA pCunPCC 2	0.031	0.0516068	0.658896
LH DefaultB Temp 2	LH DefaultA pCunPCC 3	0.04	0.0495991	0.65099
LH DefaultB Temp 3	LH VisCent ExStr 1	p<0.001	0.0474807	1.06465
LH DefaultB Temp 3	LH VisCent ExStr 2	p<0.001	0.0513145	1.15579
LH DefaultB Temp 3	LH VisCent Striate 1	0.001	0.0394244	1.0654
LH DefaultB Temp 3	LH VisCent ExStr 3	0.001	0.0529463	1.03892
LH DefaultB Temp 3	LH VisCent ExStr 4	0.007	0.0441636	0.834923
LH DefaultB Temp 3	LH VisCent ExStr 5	p<0.001	0.05991	1.4364
LH DefaultB Temp 3	LH VisPeri ExStrInf 1	0.032	0.0260327	0.673378
LH DefaultB Temp 3	LH VisPeri ExStrSup 2	0.009	0.0442371	0.761384
LH DefaultB Temp 3	LH SomMotB S2 3	0.009	0.0397528	0.822038
LH DefaultB Temp 3	LH DorsAttnA TempOcc 1	0.005	0.0444116	0.845602
LH DefaultB Temp 3	LH DorsAttnA TempOcc 2	0.019	0.0378491	0.724863
LH DefaultB Temp 3	LH DorsAttnA SPL 1	0.033	0.0399808	0.697916
LH DefaultB Temp 3	LH DorsAttnB FEF 1	0.019	0.0369543	0.694898
LH DefaultB Temp 3	LH ContA PFCd 1	0.048	0.0298438	0.602424
LH DefaultB Temp 3	LH ContA PFClv 1	0.015	0.0377734	0.74866
LH DefaultB Temp 3	LH ContA PFCl 1	0.007	0.0490607	0.856677
LH DefaultB Temp 3	LH ContA PFCl 2	0.038	0.0354396	0.649651
LH DefaultB Temp 3	LH ContB PFClv 1	0.005	0.0511631	0.853481
LH DefaultB Temp 3	LH DefaultA IPL 1	0.04	0.0415173	0.61934
LH DefaultB Temp 4	LH VisCent ExStr 1	0.001	0.043705	1.0578
LH DefaultB Temp 4	LH VisCent ExStr 2	p<0.001	0.0528408	1.39845
LH DefaultB Temp 4	LH VisCent Striate 1	p<0.001	0.051752	1.39258
LH DefaultB Temp 4	LH VisCent ExStr 3	0.009	0.0330023	0.787688
LH DefaultB Temp 4	LH VisCent ExStr 4	0.004	0.0409209	0.843208
LH DefaultB Temp 4	LH VisCent ExStr 5	p<0.001	0.0463862	1.35636
LH DefaultB Temp 4	LH VisPeri ExStrInf 1	0.008	0.0444915	0.856616
LH DefaultB Temp 4	LH VisPeri ExStrInf 2	0.029	0.0313572	0.667191
LH DefaultB Temp 4	LH VisPeri StriCal 1	0.034	0.031402	0.667445
LH DefaultB Temp 4	LH VisPeri ExStrSup 1	0.013	0.039132	0.764721
LH DefaultB Temp 4	LH VisPeri ExStrSup 2	0.004	0.0407411	0.855611
LH DefaultB Temp 4	LH SomMotA 1	0.009	0.0428846	0.83144
LH DefaultB Temp 4	LH SomMotA 4	0.003	0.0491761	0.967332
LH DefaultB Temp 4	LH SomMotA 6	0.012	0.0370388	0.739527
LH DefaultB Temp 4	LH SomMotA 7	0.027	0.0342211	0.680224
LH DefaultB Temp 4	LH SomMotA 8	0.014	0.0386129	0.737883
LH DefaultB Temp 4	LH SomMotB Aud 2	0.023	0.0434372	0.684436
LH DefaultB Temp 4	LH SomMotB S2 1	0.036	0.0393526	0.666255
LH DefaultB Temp 4	LH SomMotB S2 2	0.017	0.0502316	0.802861
LH DefaultB Temp 4	LH SomMotB Aud 3	0.021	0.0398653	0.751588
LH DefaultB Temp 4	LH SomMotB S2 3	0.043	0.0418811	0.635861
LH DefaultB Temp 4	LH DorsAttnA TempOcc 1	0.018	0.0371332	0.686322
LH DefaultB Temp 4	LH DorsAttnA TempOcc 2	0.004	0.0391621	0.914997
LH DefaultB Temp 4	LH DorsAttnA SPL 1	0.028	0.0387835	0.714041
LH DefaultB Temp 4	LH DorsAttnA SPL 2	0.036	0.0421796	0.61776
LH DefaultB Temp 4	LH DorsAttnB PostC 1	0.025	0.039986	0.679635
LH DefaultB Temp 4	LH DorsAttnB PostC 2	0.045	0.0391528	0.655243
LH DefaultB Temp 4	LH DorsAttnB PostC 4	0.036	0.0363449	0.669081
LH DefaultB Temp 4	LH DorsAttnB FEF 1	0.011	0.0445121	0.771314
LH DefaultB Temp 4	LH LimbicA TempPole 3	0.031	0.0333466	0.628216
LH DefaultB Temp 4	LH LimbicA TempPole 4	0.013	0.0377654	0.77455
LH DefaultB Temp 4	LH ContA PFCd 1	0.003	0.0408021	0.984729
LH DefaultB Temp 4	LH ContA PFCl 2	0.036	0.0350304	0.644771
LH DefaultB Temp 4	LH ContC pCun 2	0.049	0.0368255	0.635725
LH DefaultB Temp 4	LH ContC Cingp 1	0.036	0.0379735	0.63867
LH DefaultB IPL 1	LH VisCent ExStr 1	p<0.001	0.0591074	1.37316
LH DefaultB IPL 1	LH VisCent ExStr 2	0.001	0.0569377	1.08549
LH DefaultB IPL 1	LH VisCent Striate 1	p<0.001	0.0628421	1.31331
LH DefaultB IPL 1	LH VisCent ExStr 3	0.006	0.052246	0.838685
LH DefaultB IPL 1	LH VisCent ExStr 4	p<0.001	0.0561544	1.26351
LH DefaultB IPL 1	LH VisCent ExStr 5	p<0.001	0.0535303	1.44544
LH DefaultB IPL 1	LH VisPeri ExStrInf 1	0.024	0.0298817	0.717437
LH DefaultB IPL 1	LH VisPeri ExStrInf 2	0.022	0.0348074	0.756381
LH DefaultB IPL 1	LH VisPeri StriCal 1	0.037	0.0353699	0.642416
LH DefaultB IPL 1	LH VisPeri ExStrSup 1	0.007	0.0481504	0.910965
LH DefaultB IPL 1	LH VisPeri ExStrSup 2	0.014	0.0482529	0.745003
LH DefaultB IPL 1	LH SomMotA 2	0.015	0.0348958	0.747375
LH DefaultB IPL 1	LH SomMotA 4	0.045	0.0344062	0.609986
LH DefaultB IPL 1	LH SomMotA 6	0.016	0.0341915	0.738702
LH DefaultB IPL 1	LH SomMotA 7	0.004	0.0466837	0.873738
LH DefaultB IPL 1	LH SomMotA 8	0.015	0.0365935	0.755454
LH DefaultB IPL 1	LH SomMotB Aud 2	0.01	0.0415185	0.815196
LH DefaultB IPL 1	LH SomMotB S2 1	0.008	0.0404281	0.821535
LH DefaultB IPL 1	LH SomMotB S2 2	0.036	0.0372979	0.660527
LH DefaultB IPL 1	LH SomMotB S2 3	0.034	0.030211	0.671673
LH DefaultB IPL 1	LH DorsAttnA TempOcc 1	0.006	0.0445286	0.852383
LH DefaultB IPL 1	LH DorsAttnA TempOcc 2	0.001	0.0676497	1.20881
LH DefaultB IPL 1	LH DorsAttnA ParOcc 1	0.015	0.0376687	0.760489
LH DefaultB IPL 1	LH DorsAttnA SPL 1	0.001	0.0546692	1.07456
LH DefaultB IPL 1	LH DorsAttnA SPL 2	0.036	0.0430616	0.682443
LH DefaultB IPL 1	LH DorsAttnA SPL 3	0.014	0.0462511	0.778598
LH DefaultB IPL 1	LH DorsAttnB PostC 1	0.015	0.0333655	0.761131
LH DefaultB IPL 1	LH DorsAttnB PostC 2	0.014	0.0447907	0.828334
LH DefaultB IPL 1	LH DorsAttnB PostC 3	0.004	0.0449077	0.830515
LH DefaultB IPL 1	LH DorsAttnB PostC 4	0.003	0.0411853	0.90399
LH DefaultB IPL 1	LH DorsAttnB FEF 1	0.007	0.0427332	0.877797
LH DefaultB IPL 1	LH SalVentAttnA FrOper 2	0.03	0.039873	0.646115
LH DefaultB IPL 1	LH SalVentAttnA ParMed 1	0.008	0.0343574	0.793748
LH DefaultB IPL 1	LH LimbicA TempPole 1	0.018	0.0355991	0.812643
[truncated: 12,637 more rows]
