# Supplementary material for: Task-related differences in network connectivity and dynamics in people with severe opioid use disorder compared with healthy controls
Source: Transl Psychiatry. 2026 Feb 3;16:111. doi: 10.1038/s41398-026-03845-6 (PMC12923702; doi:10.1038/s41398-026-03845-6)
Supplement: Supplementary file 15 — Supp Mat Table 14 [file 41398_2026_3845_MOESM15_ESM.xlsx]

## Sheet: Sheet1
Network	MID						Cue Reactivity
	Lifetime			Probability			Lifetime			Probability
	p-value	T-stat	Cohen’s D	p-value	T-stat	Cohen's D	p-value	T-stat	Cohen’s D	p-value	T-stat	Cohen's D
Visual	0.03	-22.37	0.57	0.03	-0.05	0.57	0.17	-13.42	0.28	0.18	-0.03	0.28
Somatomotor	0.28	-4.66	0.16	0.28	-0.01	0.16	0.26	6.8	0.19	0.25	0.01	0.19
Dorsal Attention	0.21	6.83	0.25	0.21	0.02	0.25	0.19	-10.31	0.25	0.21	-0.02	0.25
Ventral Attention	0.4	-3.3	0.09	0.36	-0.01	0.09	0.5	-0.66	0.02	0.47	0	0.02
Limbic	0.09	14.13	0.4	0.1	0.03	0.4	0.43	-2.6	0.06	0.4	-0.01	0.06
Control	0.25	2.6	0.2	0.26	0.01	0.2	0.43	0.59	0.06	0.45	0	0.06
DMN	<0.001	11.33	0.91	0.001	0.03	0.91	0.32	-1.52	0.15	0.3	0	0.15
Temporal Parietal	0.35	-5.75	0.13	0.36	-0.01	0.13	0.1	23.87	0.38	0.1	0.05	0.38
VMN	0.3	1.18	0.16	0.29	0	0.16	0.12	-2.75	0.35	0.14	-0.01	0.35
