# Supplementary material for: Task-related differences in network connectivity and dynamics in people with severe opioid use disorder compared with healthy controls
Source: Transl Psychiatry. 2026 Feb 3;16:111. doi: 10.1038/s41398-026-03845-6 (PMC12923702; doi:10.1038/s41398-026-03845-6)
Supplement: Supplementary file 16 — Supp Mat Table 15 [file 41398_2026_3845_MOESM16_ESM.xlsx]

## Sheet: Sheet1
Complexity Metric	MID			Cue Reactivity
	p-value	T-stat	Cohen’s D	p-value	T-stat	Cohen’s D
LZC	0.05	0.07	0.51	0.17	0.04	0.29
BDMC	0.01	1892.84	0.78	0.15	731.46	0.31
0 TE	0.01	0.4	0.64	0.14	0.19	0.3
1 TE	0.003	0.66	0.63	0.09	0.45	0.44
2 TE	0.01	0.8	0.58	0.11	0.6	0.44
3 TE	0.01	0.9	0.58	0.11	0.7	0.45
4 TE	0.01	0.96	0.58	0.12	0.75	0.45
